# Supplementary material for: Novel approach reveals genomic landscapes of single-strand DNA breaks with nucleotide resolution in human cells
Source: Nat Commun. 2019 Dec 20;10:5799. doi: 10.1038/s41467-019-13602-7 (PMC6925131; doi:10.1038/s41467-019-13602-7)
Supplement: Supplementary file 2 — Supplementary Data 1 [file 41467_2019_13602_MOESM2_ESM.xlsx]

## Sheet: Sheet1
D1. Summary of all SSiNGLe-SMS and SSiNGLe-ILM reads in each sample and at each filtration step
D1.1 K562												D1.2 PBMC
Method	Cell Type	Treatment conditions	Sample ID	Uniquely mapping reads	Uniquely mapping reads filtered for polyA-stretches	% Post-Filtered	Uniquely mapping reads filtered for polyA-stretches and reads found in un-tailed samples: SSB set #1		SSB set #1 without repeats				Method	Sample ID	Age (years)	Uniquely mapping reads	Uniquely mapping reads filtered for polyA-stretches	% Post-Filtered	Uniquely mapping reads filtered for polyA-stretches and reads found in un-tailed samples: SSB set #1		SSB set #1 without repeats
							Post-filtered reads	% Post-Filtered	No.of without Repeats	% Repeats in Post-Filtered									Post-filtered reads	% Post-Filtered	No.of without Repeats	% Repeats in Post-Filtered
SSiNGLe-SMS	K562	B1	DMSO_6h	91388	33693	0.368681	33381	0.365267	17690	0.470058			SSiNGLe-SMS	PBMC-1	28	1096834	496943	0.45307	490373	0.44708	233044	0.468955
	K562	B1	DMSO_12h	219346	105311	0.480114	104838	0.477957	57402	0.45247				PBMC-2	25	886101	329844	0.372242	324080	0.365737	152753	0.463107
	K562	B1	DMSO_24h	256635	98694	0.38457	98109	0.38229	53683	0.452823				PBMC-3	49	1558298	897449	0.575916	892131	0.572503	423345	0.47172
	K562	B1	DMSO_36h	1388847	255474	0.183947	251693	0.181224	134113	0.467156				PBMC-4	61	1124164	355716	0.316427	345326	0.307185	165518	0.465309
	K562	B1	DMSO_48h	340942	150823	0.442371	150267	0.440741	81490	0.457699				PBMC-5	42	983408	369693	0.37593	361567	0.367667	172861	0.46758
	K562	B1	Etoposide_6h	429044	258086	0.601537	257578	0.600353	142839	0.445453				PBMC-6	34	2023115	1110080	0.548698	1079312	0.53349	525919	0.473767
	K562	B1	Etoposide_12h	1126040	380466	0.33788	378019	0.335707	210540	0.443044				PBMC-7	73	1312693	406408	0.309599	396230	0.301845	190817	0.469521
	K562	B1	Etoposide_24h	739168	391831	0.530097	390881	0.528812	214904	0.450206				PBMC-8	78	1168037	349980	0.299631	339679	0.290812	163698	0.467735
	K562	B1	Etoposide_36h	975190	593422	0.608519	592447	0.60752	332702	0.438427				PBMC-9	58	1348329	444092	0.329365	435921	0.323305	206742	0.465539
	K562	B1	Etoposide_48h	1666824	1062088	0.637193	1060912	0.636487	582855	0.450609				PBMC-10	32	1151101	386923	0.336133	378824	0.329097	179020	0.462676
	K562	B1	Imatinib-6h	43726	16174	0.369894	16074	0.367607	8519	0.470014				PBMC-11	53	786534	491707	0.625157	489184	0.621949	231158	0.470113
	K562	B1	Imatinib_12h	600803	273869	0.455838	273097	0.454553	145969	0.465505				PBMC-12	55	550856	253261	0.459759	250205	0.454211	118157	0.466542
	K562	B1	Imatinib_36h	2818570	889954	0.315747	885175	0.314051	475921	0.462342				PBMC-13	35	675026	255408	0.378368	250885	0.371667	117947	0.461798
	K562	B1	Imatinib_48h	1279452	719086	0.562027	717923	0.561118	384824	0.463976				PBMC-14	30	719663	295771	0.410985	291702	0.405331	136662	0.462053
	K562	B1	Talazoparib-6h	347522	177833	0.511717	177443	0.510595	94624	0.466736				PBMC-15	34	989743	335366	0.338841	328311	0.331713	155835	0.464671
	K562	B1	Talazoparib-12h	1121223	285558	0.254684	283274	0.252647	151065	0.466718				PBMC-16	28	1616348	1048821	0.648883	1044662	0.64631	491492	0.468614
	K562	B1	Talazoparib_24h	341453	110051	0.322302	109417	0.320445	57919	0.470658				PBMC-17	29	1090553	362614	0.332505	355875	0.326325	164335	0.453195
	K562	B1	Talazoparib_36h	220545	82962	0.376168	82570	0.374391	44910	0.456098				PBMC-18	80	761296	280470	0.368411	276071	0.362633	131868	0.470168
	K562	B1	Talazoparib-48h	553595	167882	0.303258	166861	0.301413	88584	0.469115				PBMC-19	67	1138692	262616	0.23063	253774	0.222864	117467	0.447296
	K562	B1	SN-38-6h	278118	118813	0.427204	118395	0.425701	62807	0.469513				PBMC-20	70	524617	255308	0.486656	253267	0.482766	119386	0.467616
	K562	B1	SN-38-12h	1122554	259358	0.231043	256972	0.228917	136847	0.467463				PBMC-21	78	285587	147987	0.518185	146843	0.51418	71726	0.484678
	K562	B1	SN-38_24h	848648	324645	0.382544	323367	0.381038	172679	0.465997				PBMC-22	86	699980	264081	0.377269	260244	0.371788	123307	0.466929
	K562	B1	SN-38_36h	553968	194603	0.351289	193689	0.349639	105004	0.457873				PBMC-23	65	709907	261145	0.367858	257303	0.362446	121615	0.465699
	K562	B1	SN-38-48h	1034756	444911	0.429967	443609	0.428709	237501	0.464616				PBMC-24	85	856932	248006	0.289412	242474	0.282956	115504	0.465731
	K562	B1	Romidepsin-6h	225051	117442	0.521846	117183	0.520695	62470	0.466902				PBMC-25	64	570697	153552	0.26906	149768	0.26243	69853	0.454914
	K562	B1	Romidepsin_12h	300752	98376	0.3271	97809	0.325215	52060	0.467738				PBMC-26	60	244256	111291	0.455633	110057	0.450581	50193	0.451007
	K562	B1	Romidepsin-24h	553096	239612	0.43322	238843	0.431829	128928	0.460198				PBMC-27	28	764459	374284	0.489606	371044	0.485368	178918	0.478027
	K562	B1	Romidepsin_36h	2685781	1162790	0.432943	1159326	0.431653	622394	0.463142				PBMC-28	88	882128	397422	0.450526	393379	0.445943	187463	0.471698
	K562	B1	Romidepsin_48h	1534780	966416	0.629677	965585	0.629136	512626	0.469103				PBMC-29	27	753767	329264	0.436825	325893	0.432352	154502	0.469234
	K562	Control	Untailed K562-1	55261	1908	0.0345271	-	-	-	-				PBMC-30	89	806126	297754	0.369364	293384	0.363943	140722	0.472612
	K562	Control	Untailed K562-2	91113	2645	0.0290299	-	-	-	-				PBMC-31	76	726521	286649	0.39455	282655	0.389053	133825	0.46686
	K562	B1	K562 no H2O2	279064	181527	0.650485	181441	0.650177	92616	0.48963				PBMC-32	63	656331	233806	0.356232	229895	0.350273	107899	0.461489
	K562	B1	K562 treated with H2O2	488462	327391	0.670249	327309	0.670081	170163	0.48012				PBMC-33	70	276195	149154	0.540031	148001	0.535857	71548	0.479692
SSiNGLe-ILM	K562	B1	Imatinib _6h.B1	1151249	741714	0.644	737334	0.640464	374476	0.508				PBMC-34	73	678824	240465	0.354238	236739	0.348749	110293	0.458666
	K562	B1	Imatinib _12h.B1	1383214	780638	0.564	776631	0.561468	392294	0.505				PBMC-35	76	1335546	861848	0.645315	859048	0.643219	415981	0.482662
	K562	B1	Imatinib _24h.B1	1826135	953011	0.522	945029	0.517502	485539	0.514				PBMC-36	72	729602	176749	0.242254	171237	0.234699	81272	0.459816
	K562	B1	Imatinib _36h.B1	1443480	965279	0.669	964194	0.667965	528150	0.548				PBMC-37	65	1002618	448647	0.447476	444609	0.443448	211420	0.471239
	K562	B1	Imatinib _48h.B1	1021416	550772	0.539	549680	0.538155	292877	0.533				PBMC-38	62	653104	284031	0.434894	281178	0.430526	133262	0.469181
	K562	B1	10074_G5_6h.B1	1560680	1011381	0.648	1008931	0.646469	495687	0.491				PBMC-39	54	1031892	433740	0.420335	428011	0.414783	210038	0.484249
	K562	B1	10074_G5_12h.B1	971537	525703	0.541	520487	0.535736	267880	0.515				PBMC-40	43	1839077	1134626	0.616954	1129967	0.614421	573807	0.505723
	K562	B1	10074_G5_24h.B1	702236	364315	0.519	363511	0.517648	184057	0.506				Untailed PBMC-1	-	244073	4958	0.0203136	-	-	-	-
	K562	B1	10074_G5_36h.B1	2357222	1507058	0.639	1495307	0.634351	800333	0.535				Untailed PBMC-2	-	539836	11123	0.0206044	-	-	-	-
	K562	B1	10074_G5_48h.B1	1241846	676961	0.545	675131	0.543651	346644	0.513				Untailed PBMC-3	-	232323	5214	0.0224429	-	-	-	-
	K562	B1	YM_155_6h.B1	1192617	771477	0.647	769445	0.645174	389467	0.506				Untailed PBMC-4	-	16903	787	0.0465598	-	-	-	-
	K562	B1	YM_155_12h.B1	1857548	889530	0.479	880337	0.473924	449541	0.511				Untailed PBMC-5	-	394089	8858	0.0224772	-	-	-	-
	K562	B1	YM_155_24h.B1	1735479	1129314	0.651	1126948	0.649358	583126	0.517				Untailed PBMC-6	-	166496	6998	0.042031	-	-	-	-
	K562	B1	YM_155_36h.B1	1153375	780254	0.676	776976	0.673654	403044	0.519			SSiNGLe-ILM	PBMC-1	28	1510021	966155	0.64	956930	0.63372	461230	0.482
	K562	B1	YM_155_48h.B1	2190403	1289122	0.589	1287575	0.587826	670925	0.521				PBMC-2	25	1649664	820716	0.498	805815	0.488472	389256	0.483
	K562	B1	Talazoparib _6h.B1	1349580	836918	0.62	835059	0.618755	422009	0.505				PBMC-3	49	1976988	1499465	0.758	1496478	0.756948	721895	0.482
	K562	B1	Talazoparib _12h.B1	1675457	669180	0.399	663667	0.396111	339249	0.511				PBMC-4	61	1312056	642476	0.49	628557	0.479063	313343	0.499
	K562	B1	Talazoparib _24h.B1	732593	299642	0.409	298737	0.40778	155822	0.522				PBMC-5	42	888458	389539	0.438	373612	0.420517	185809	0.497
	K562	B1	Talazoparib _36h.B1	1178087	813214	0.69	810682	0.688134	434637	0.536				PBMC-6	32	1638752	819051	0.5	808636	0.493446	406539	0.503
	K562	B1	Talazoparib _48h.B1	2391632	1660240	0.694	1659099	0.69371	886888	0.535				PBMC-7	34	1710574	780917	0.457	754683	0.441187	365474	0.484
	K562	B1	SN_38 _6h.B1	1411488	905565	0.642	903575	0.640158	452061	0.5				PBMC-8	53	1136669	621962	0.547	598641	0.526663	295800	0.494
	K562	B1	SN_38 _12h.B1	1870271	782466	0.418	778125	0.416049	402029	0.517				PBMC-9	58	1291046	662492	0.513	652990	0.505784	326637	0.5
	K562	B1	SN_38 _24h.B1	2074613	868442	0.419	855437	0.412336	448794	0.525				PBMC-10	54	889704	401587	0.451	387703	0.435766	191822	0.495
	K562	B1	SN_38 _36h.B1	2145037	1429913	0.667	1424826	0.664243	765294	0.537				PBMC-11	35	1379112	841481	0.61	835087	0.605525	411162	0.492
	K562	B1	SN_38 _48h.B1	2118965	1521063	0.718	1519155	0.716933	810144	0.533				PBMC-12	43	1247019	658830	0.528	651569	0.522501	320982	0.493
	K562	B1	Etoposide _6h.B1	1600148	1033560	0.646	1031851	0.644847	528517	0.512				PBMC-13	34	1257506	637969	0.507	626768	0.498421	304837	0.486
	K562	B1	Etoposide _12h.B1	1000371	474917	0.475	473766	0.47359	254397	0.537				PBMC-14	67	1347784	620980	0.461	598968	0.444409	282439	0.472
	K562	B1	Etoposide _24h.B1	1474346	762883	0.517	735908	0.499142	381368	0.518				PBMC-15	78	1735078	956201	0.551	951160	0.548194	497885	0.523
	K562	B1	Etoposide _36h.B1	1705386	1021766	0.599	1015492	0.595462	541257	0.533				PBMC-16	65	1111413	595423	0.536	583287	0.524816	280950	0.482
	K562	B1	Etoposide _48h.B1	1684937	954011	0.566	952890	0.565534	511597	0.537				PBMC-17	76	1103349	700323	0.635	691262	0.626513	337386	0.488
	K562	B1	Romidespin _6h.B1	868069	497879	0.574	496546	0.572012	251465	0.506				PBMC-18	88	978703	582559	0.595	568705	0.58108	274689	0.483
	K562	B1	Romidespin _12h.B1	1252534	721388	0.576	708484	0.565641	362678	0.512				PBMC-19	27	737699	521896	0.707	512542	0.694785	260386	0.508
	K562	B1	Romidespin _24h.B1	1042924	707093	0.678	705197	0.676173	375495	0.532				PBMC-20	89	1206715	633947	0.525	608594	0.504339	290321	0.477
	K562	B1	Romidespin _36h.B1	1858744	1437971	0.774	1435100	0.772081	763478	0.532				PBMC-21	73	1111470	478608	0.431	467129	0.42028	226270	0.484
	K562	B1	Romidespin _48h.B1	1639376	847752	0.517	846526	0.516371	468910	0.554				PBMC-22	65	1655964	961400	0.581	952957	0.57547	458872	0.482
	K562	B1	DMSO _6h.B1	1110927	598017	0.538	596401	0.53685	304130	0.51				Untailed PBMC-1	-	1293981	64144	0.0495711	-	-	-	-
	K562	B1	DMSO _12h.B1	1253228	584418	0.466	577420	0.460746	286554	0.496				Untailed PBMC-2	-	1045830	47294	0.0452215	-	-	-	-
	K562	B1	DMSO _24h.B1	2057175	1146817	0.557	1142883	0.555559	594786	0.52				Untailed PBMC-3	-	1050423	69236	0.0659125	-	-	-	-
	K562	B1	DMSO _36h.B1	2400992	1663052	0.693	1658567	0.690784	930363	0.561				Untailed PBMC-4	-	1008628	70467	0.0698642	-	-	-	-
	K562	B1	DMSO _48h.B1	2142658	1162643	0.543	1160043	0.541404	616993	0.532				Untailed PBMC-5	-	1030048	58343	0.056641	-	-	-	-
	K562	B2	Imatinib _6h.B2	1731056	911961	0.527	909912	0.52564	470301	0.517				PBMC-23	71	767407	452347	0.589449	447615	0.583282	220541	0.492702
	K562	B2	Imatinib _12h.B2	981771	450034	0.458	446130	0.454414	223143	0.5				PBMC-24	53	741738	446658	0.602178	439986	0.593182	214955	0.48855
	K562	B2	Imatinib _24h.B2	1221256	628566	0.515	625988	0.512577	324902	0.519				PBMC-25	61	1644327	1015612	0.617646	1007516	0.612722	496857	0.49315
	K562	B2	Imatinib _36h.B2	509395	354392	0.696	354098	0.695134	191280	0.54				PBMC-26	78	1265899	749776	0.592287	741496	0.585747	369539	0.49837
	K562	B2	Imatinib _48h.B2	773487	511921	0.662	511302	0.661035	270305	0.529				PBMC-27	71	790463	436476	0.552178	432571	0.547238	211516	0.488974
	K562	B2	10074_G5_6h.B2	1256725	743564	0.592	741812	0.590274	374554	0.505				PBMC-28	81	1005439	465659	0.46314	454423	0.451965	227762	0.501211
	K562	B2	10074_G5_12h.B2	1220050	617852	0.506	613832	0.50312	312671	0.509				PBMC-29	59	961393	414789	0.431446	407149	0.423499	200128	0.491535
	K562	B2	10074_G5_24h.B2	2109109	1047631	0.497	1042984	0.494514	526216	0.505				PBMC-30	66	903216	390531	0.432378	381338	0.4222	187080	0.490588
	K562	B2	10074_G5_36h.B2	384157	251830	0.656	251480	0.654628	134948	0.537				PBMC-31	87	1180959	593900	0.502896	578489	0.489847	281920	0.487339
	K562	B2	10074_G5_48h.B2	520581	309153	0.594	308731	0.593051	157760	0.511				PBMC-32	80	1394105	681108	0.488563	667515	0.478813	329558	0.493709
	K562	B2	YM_155_6h.B2	1795372	745358	0.415	741227	0.412854	372131	0.502				PBMC-33	69	1655135	752200	0.454464	738431	0.446145	359456	0.486783
	K562	B2	YM_155_12h.B2	937347	522666	0.558	518734	0.553407	264010	0.509				PBMC-34	77	814310	364428	0.44753	355154	0.436141	175094	0.493009
	K562	B2	YM_155_24h.B2	641044	397747	0.62	397089	0.619441	202266	0.509				PBMC-35	64	1353759	559032	0.412948	546066	0.40337	269864	0.494197
	K562	B2	YM_155_36h.B2	1671291	1169035	0.699	1163277	0.696035	602740	0.518				PBMC-36	58	779455	303806	0.389767	297262	0.381372	146475	0.492747
	K562	B2	YM_155_48h.B2	363679	235867	0.649	235721	0.648157	119400	0.507				PBMC-37	60	954441	393503	0.412286	382581	0.400843	186793	0.488244
	K562	B2	Talazoparib _6h.B2	1351869	653501	0.483	651359	0.481821	326290	0.501				PBMC-38	70	1268582	562120	0.443109	537471	0.423679	268658	0.499856
	K562	B2	Talazoparib _12h.B2	1564179	686825	0.439	681597	0.435754	346120	0.508				PBMC-39	70	787577	322852	0.409931	304842	0.387063	152613	0.50063
	K562	B2	Talazoparib _24h.B2	698980	298824	0.428	296378	0.424015	158236	0.534				PBMC-40	68	721274	318859	0.442077	298869	0.414363	144820	0.48456
	K562	B2	Talazoparib _36h.B2	1446962	1024293	0.708	1022916	0.70694	541685	0.53				PBMC-41	65	1134555	507239	0.447082	483519	0.426175	235035	0.486093
	K562	B2	Talazoparib _48h.B2	347524	218760	0.629	218595	0.629007	109404	0.5				PBMC-42	77	522391	204693	0.391839	184255	0.352715	90411	0.490684
	K562	B2	SN_38 _6h.B2	475532	199641	0.42	198439	0.417299	100621	0.507				PBMC-43	72	1437826	570013	0.396441	560766	0.39001	270620	0.48259
	K562	B2	SN_38 _12h.B2	1108007	528409	0.477	522306	0.471392	260868	0.499				PBMC-44	58	1007865	397502	0.3944	390886	0.387836	192040	0.491294
	K562	B2	SN_38 _24h.B2	1107710	528732	0.477	525405	0.474316	270385	0.515				PBMC-45	64	1573903	718973	0.456809	707194	0.449325	345709	0.488846
	K562	B2	SN_38 _36h.B2	359237	247091	0.688	246838	0.687117	127924	0.518				PBMC-46	74	1082976	536667	0.495548	527468	0.487054	259722	0.492394
	K562	B2	SN_38 _48h.B2	379645	244953	0.645	244806	0.644829	128232	0.524				PBMC-47	84	1261799	593782	0.470584	581223	0.46063	281918	0.485043
	K562	B2	Etoposide _6h.B2	587538	331016	0.563	329873	0.56145	167508	0.508				PBMC-48	26	760473	345351	0.454127	331986	0.436552	159589	0.48071
	K562	B2	Etoposide _12h.B2	1680906	734125	0.437	724874	0.43124	374679	0.517				PBMC-49	26	1139162	503730	0.442193	492356	0.432209	235745	0.47881
	K562	B2	Etoposide _24h.B2	392061	183168	0.467	182108	0.464489	94351	0.518				PBMC-50	21	1124689	441528	0.392578	426827	0.379507	205609	0.481715
	K562	B2	Etoposide _36h.B2	2446832	1751032	0.716	1749871	0.715158	916238	0.524				PBMC-51	20	2549465	981060	0.38481	956268	0.375086	457848	0.478786
	K562	B2	Etoposide _48h.B2	2535824	1724699	0.68	1723599	0.6797	889362	0.516				PBMC-52	25	1421817	530274	0.372955	511454	0.359719	244130	0.477325
	K562	B2	Romidespin _6h.B2	1597637	605364	0.379	599353	0.37515	297418	0.496				PBMC-53	33	1771152	720984	0.407071	699565	0.394977	332645	0.475503
	K562	B2	Romidespin _12h.B2	1599367	764507	0.478	760540	0.475526	389405	0.512				PBMC-54	21	2135536	1031361	0.482952	1008884	0.472427	483533	0.479275
	K562	B2	Romidespin _24h.B2	1070448	707435	0.661	705831	0.659379	372904	0.528				PBMC-55	25	1897051	687758	0.362541	672212	0.354346	323872	0.4818
	K562	B2	Romidespin _36h.B2	1029732	777962	0.755	776807	0.754378	411307	0.529				PBMC-56	20	1249203	430920	0.344956	411273	0.329228	200900	0.488483
	K562	B2	Romidespin _48h.B2	726860	453886	0.624	453495	0.62391	242588	0.535				PBMC-57	20	1242016	475533	0.382872	458986	0.369549	219570	0.478381
	K562	B2	DMSO _6h.B2	1329098	588741	0.443	586662	0.441399	295931	0.504				PBMC-58	21	2420521	989266	0.4087	953759	0.39403	468572	0.49129
	K562	B2	DMSO _12h.B2	1648119	803903	0.488	794388	0.481997	397431	0.5				PBMC-59	22	2697734	1220931	0.452576	1182390	0.43829	589331	0.498424
	K562	B2	DMSO _24h.B2	1620490	878308	0.542	875893	0.540511	451443	0.515				PBMC-60	20	2631773	1059986	0.402765	1018376	0.386954	498117	0.489129
	K562	B2	DMSO _36h.B2	877384	614659	0.701	614074	0.699892	340215	0.554				PBMC-61	21	2005412	620947	0.309636	598480	0.298432	288800	0.482556
	K562	B2	DMSO _48h.B2	1223307	850645	0.695	849651	0.694553	445795	0.525				PBMC-62	21	2279208	779394	0.341958	746906	0.327704	361520	0.484023
	K562	Non-formaldehyde	Etoposide _6h.non_formaldehyde	2284616	1574790	0.689	1572597	0.688342	828408	0.527				PBMC-63	20	2250134	881890	0.391928	848130	0.376924	410405	0.483894
	K562	Non-formaldehyde	Etoposide _12h.non_formaldehyde	1838620	812682	0.442	807968	0.439443	424139	0.525				PBMC-64	20	2314059	978454	0.42283	953559	0.412072	463545	0.486121
	K562	Non-formaldehyde	Etoposide _24h.non_formaldehyde	1354287	641046	0.473	634651	0.468624	316980	0.499				PBMC-65	21	1697540	558970	0.329282	540327	0.3183	263254	0.487212
	K562	Non-formaldehyde	Etoposide _36h.non_formaldehyde	2395402	1385994	0.579	1380592	0.576351	724712	0.525				PBMC-66	21	1360217	508207	0.373622	493027	0.362462	242026	0.490898
	K562	Non-formaldehyde	Etoposide _48h.non_formaldehyde	1960062	1142496	0.583	1138521	0.58086	630108	0.553
	K562	Non-formaldehyde	Romidespin _6h.non_formaldehyde	2606398	1023385	0.393	1013977	0.389034	538037	0.531
	K562	Non-formaldehyde	Romidespin _12h.non_formaldehyde	1594964	451211	0.283	445903	0.279569	227680	0.511
	K562	Non-formaldehyde	Romidespin _24h.non_formaldehyde	1550277	948837	0.612	944239	0.609078	481232	0.51
	K562	Non-formaldehyde	Romidespin _36h.non_formaldehyde	2494510	966962	0.388	956687	0.383517	501724	0.524
	K562	Non-formaldehyde	Romidespin _48h.non_formaldehyde	1845806	1110413	0.602	1105621	0.598991	585892	0.53
	K562	Non-formaldehyde	DMSO _6h.non_formaldehyde	2838852	948528	0.334	939348	0.33089	495201	0.527
	K562	Non-formaldehyde	DMSO _12h.non_formaldehyde	1957087	925661	0.473	921955	0.471085	469838	0.51
	K562	Non-formaldehyde	DMSO _24h.non_formaldehyde	3269746	1140398	0.349	1126567	0.344543	550421	0.489
	K562	Non-formaldehyde	DMSO _36h.non_formaldehyde	1958677	856829	0.437	851444	0.434704	466539	0.548
	K562	Non-formaldehyde	DMSO _48h.non_formaldehyde	3398769	1321680	0.389	1302623	0.383263	677688	0.52
	K562	Restrict_enzyme	Asisi.B1	15012730	9261161	0.616887	-	-	-	-
	K562	Restrict_enzyme	Asisi.B2	6492757	4044400	0.622909	-	-	-	-
	K562	Restrict_enzyme	Nt.BbvCI.B1	1710400	1127661	0.659297	-	-	-	-
	K562	Restrict_enzyme	Nt.BbvCI_sap.B1	2152043	1055443	0.490438	-	-	-	-
	K562	Restrict_enzyme	Nt.BbvCI.B2	1916491	1370881	0.715308	-	-	-	-
	K562	Restrict_enzyme	Nt.BbvCI_sap.B2	1621732	588580	0.362933	-	-	-	-
	K562	Restrict_enzyme	Nt.BbvCI.B2	1995691	1472564	0.737872	-	-	-	-
	K562	Restrict_enzyme	Nt.BbvCI_sap.B2	1907566	1270419	0.66599	-	-	-	-
	K562	Control	Untailed K562-1	1422427	35065	0.0246515	-	-	-	-
	K562	Control	Untailed K562-2	1760740	52896	0.0300419	-	-	-	-
	K562	Control	Untailed K562-3	1208290	23842	0.019732	-	-	-	-
	K562	Control	Untailed K562-4	1492332	33057	0.0221512	-	-	-	-
	K562	Control	Untailed K562-5	309913	8611	0.0277852	-	-	-	-
	K562	Control	Untailed K562-6	520049	13634	0.0262168	-	-	-	-
	K562	Control	Untailed K562-7	181370	5070	0.0279539	-	-	-	-
	K562	Control	Untailed K562-8	1445836	30187	0.0208786	-	-	-	-
	K562	Control	Untailed K562-9	1048525	26794	0.025554	-	-	-	-
	K562	Control	Untailed K562-10	1572105	33050	0.0210228	-	-	-	-
	Hela	B1	Hela.B1	2334301	1509227	0.607333	-	-	-	-
	Hela	B2	Hela.B2	1196348	741426	0.617383	-	-	-	-
	Hela	B3	Hela.B3	1138159	574946	0.664384	-	-	-	-
	Hela	Control	Untailed Hela	441442	9589	0.021722	-	-	-	-
	N2A	B1	N2A.B1	604011	276875	0.458394	-	-	-	-
	N2A	B2	N2A.B2	1453413	784917	0.540051	-	-	-	-
	N2A	B3	N2A.B3	565082	252904	0.447553	-	-	-	-
	N2A	Control	Untailed N2A	516662	21702	0.0420043	-	-	-	-
