# Supplementary material for: Novel approach reveals genomic landscapes of single-strand DNA breaks with nucleotide resolution in human cells
Source: Nat Commun. 2019 Dec 20;10:5799. doi: 10.1038/s41467-019-13602-7 (PMC6925131; doi:10.1038/s41467-019-13602-7)
Supplement: Supplementary file 3 — Supplementary Data 2 [file 41467_2019_13602_MOESM3_ESM.xlsx]

## Sheet: Sheet1
D2. Summary of SSBs mapped to Nt.BbvCl sites
D2.1 Number of SSBs mapped to Nt.BbvCl sites
Sample ID	Number of SSBs	Top strand, distance from the expected cut site											Bottom strand, distance from the expected cut site
		-5bp	-4bp	-3bp	-2bp	-1bp	0	1bp	2bp	3bp	4bp	5bp	-5bp	-4bp	-3bp	-2bp	-1bp	0	1bp	2bp	3bp	4bp	5bp
Nt.BbvCI.B1	913219	3496	5378	10890	33855	73193	275530	50909	1905	109	63	257	80	75	124	120	43	34	21	81	109	310	69
Nt.BbvCI.Sap.B1	907773	1629	3084	4364	13444	34051	154692	23288	998	59	70	250	156	113	163	207	113	71	23	143	269	387	82
Nt.BbvCI.B2	1095933	3381	6752	11792	37476	81398	273667	57286	2554	107	86	354	72	84	117	134	51	26	17	112	151	333	84
Nt.BbvCI.Sap.B2	518703	1101	1761	2664	7484	19957	101976	13420	507	33	22	129	84	84	104	112	61	47	20	68	157	235	71
Nt.BbvCI.B3	1093612	5349	7415	8420	7469	50723	422220	52086	737	58	95	91	143	95	97	217	183	82	129	216	270	1467	584
Nt.BbvCI.Sap.B3	1023365	2510	5493	3611	2789	23919	239197	24049	441	62	154	157	230	172	130	280	259	135	96	243	280	783	375
D2.2 Proportion of SSBs mapping to Nt.BbvCl cut sites compared to all SSBs including those mapping to repeats
Sample ID	Top strand, distance from the expected cut site											Bottom strand, distance from the expected cut site
	-5bp	-4bp	-3bp	-2bp	-1bp	0	1bp	2bp	3bp	4bp	5bp	-5bp	-4bp	-3bp	-2bp	-1bp	0	1bp	2bp	3bp	4bp	5bp
Nt.BbvCI.B1	0.00382822	0.00588906	0.0119249	0.0370722	0.0801484	0.301713	0.0557468	0.00208603	0.000119358	6.89867e-05	0.000281422	8.76022e-05	8.21271e-05	0.000135783	0.000131403	4.70862e-05	3.72309e-05	2.29956e-05	8.86972e-05	0.000119358	0.000339459	7.55569e-05
Nt.BbvCI.Sap.B1	0.0017945	0.00339733	0.00480737	0.0148099	0.0375105	0.170408	0.025654	0.00109939	6.49942e-05	7.71118e-05	0.000275399	0.000171849	0.00012448	0.00017956	0.000228031	0.00012448	7.82134e-05	2.53367e-05	0.000157528	0.00029633	0.000426318	9.0331e-05
Nt.BbvCI.B2	0.00308504	0.00616096	0.0107598	0.0341955	0.0742728	0.249711	0.0522714	0.00233043	9.76337e-05	7.8472e-05	0.000323012	6.56974e-05	7.6647e-05	0.000106758	0.00012227	4.65357e-05	2.37241e-05	1.55119e-05	0.000102196	0.000137782	0.000303851	7.6647e-05
Nt.BbvCI.Sap.B2	0.0021226	0.00339501	0.00513589	0.0144283	0.0384748	0.196598	0.0258722	0.000977438	6.36202e-05	4.24135e-05	0.000248697	0.000161942	0.000161942	0.0002005	0.000215923	0.000117601	9.06106e-05	3.85577e-05	0.000131096	0.000302678	0.000453053	0.00013688
Nt.BbvCI.B3	0.00489113	0.00678028	0.00769926	0.00682966	0.0463812	0.386078	0.0476275	0.000673914	5.30353e-05	8.68681e-05	8.32105e-05	0.000130759	8.68681e-05	8.86969e-05	0.000198425	0.000167335	7.49809e-05	0.000117958	0.000197511	0.000246888	0.00134143	0.00053401
Nt.BbvCI.Sap.B3	0.00245269	0.00536759	0.00352856	0.00272532	0.0233729	0.233736	0.0234999	0.000430931	6.05844e-05	0.000150484	0.000153415	0.000224749	0.000168073	0.000127032	0.000273607	0.000253087	0.000131918	9.38082e-05	0.000237452	0.000273607	0.000765123	0.000366438
