# Supplementary material for: Novel approach reveals genomic landscapes of single-strand DNA breaks with nucleotide resolution in human cells
Source: Nat Commun. 2019 Dec 20;10:5799. doi: 10.1038/s41467-019-13602-7 (PMC6925131; doi:10.1038/s41467-019-13602-7)
Supplement: Supplementary file 4 — Supplementary Data 3 [file 41467_2019_13602_MOESM4_ESM.xlsx]

## Sheet: Sheet1
D3. Overlap between SSBs/DSBs detected using SSiNGLe-ILM and DSBs detected by BLESS
Sample ID	Extended BLESS coordindates (+/- bp)	SSiNGLe DSBs overlapping BLESS						SSiNGLe SSBs overlapping BLESS
		Outside of satellites			Within satellites			Outside of satellites			Within satellites
		No. of DSBs	Odds.ratio	pvalues	No. of DSBs	Odds.ratio	pvalues	No. of SSBs	Odds.ratio	pvalues	No. of SSBs	Odds.ratio	pvalues
Hela.B1	0	11	2.86113	0.00210531	343	247.348	0	559	1.25511	1.20597e-07	977	74.2676	0
Hela.B2	0	3	2.31104	0.142437	217	314.341	0	264	1.1478	0.0150296	649	92.8536	0
Hela.B3	0	0	0	1	208	311.772	0	244	1.11829	0.0451885	628	88.8499	0
Hela.B1.B2.B3.merged	0	27	2.10336	0.000373798	448	184.916	0	1048	1.17818	1.22915e-07	1225	54.3633	0
Hela.B1	2	43	2.23688	2.07689e-06	810	116.823	0	2820	1.26634	6.58674e-34	2361	35.8948	0
Hela.B2	2	9	1.38662	0.207291	505	146.306	0	1464	1.27301	3.35884e-19	1533	43.8658	0
Hela.B3	2	10	1.76379	0.0630323	495	148.392	0	1293	1.18521	1.44081e-09	1517	42.9252	0
Hela.B1.B2.B3.merged	2	104	1.62036	3.04886e-06	1118	92.2931	0	5514	1.23979	3.10482e-54	3090	27.4257	0
Hela.B1	5	85	2.00988	5.02945e-09	1075	70.4741	0	5993	1.22327	3.66105e-52	3227	22.3003	0
Hela.B2	5	20	1.40063	0.0884638	664	87.4414	0	3158	1.24819	1.16312e-33	2070	26.9235	0
Hela.B3	5	21	1.68362	0.0169428	625	85.165	0	2801	1.16704	7.31227e-16	2050	26.3669	0
Hela.B1.B2.B3.merged	5	240	1.69968	2.52643e-14	1517	56.9234	0	11849	1.21099	2.04341e-92	4321	17.4326	0
Hela.B1	10	138	1.70925	4.38172e-09	1306	44.8474	0	11497	1.22924	2.15658e-103	4122	14.9209	0
Hela.B2	10	36	1.32059	0.0620247	776	53.5284	0	5974	1.23682	2.06554e-57	2608	17.7682	0
Hela.B3	10	32	1.34384	0.0626142	736	52.533	0	5488	1.19773	4.5983e-39	2565	17.2809	0
Hela.B1.B2.B3.merged	10	437	1.62111	5.08026e-21	1857	36.4998	0	22805	1.22085	4.02399e-193	5636	11.9103	0
Hela.B1	20	264	1.67481	6.93555e-15	1523	26.7873	0	22194	1.21541	6.48835e-180	5274	9.77825	0
Hela.B2	20	66	1.24007	0.0498803	881	31.1267	0	11412	1.21015	1.97512e-88	3254	11.355	0
Hela.B3	20	68	1.46266	0.00182028	851	31.1114	0	10461	1.16938	6.55436e-56	3278	11.3116	0
Hela.B1.B2.B3.merged	20	813	1.54474	3.41222e-31	2212	22.2689	0	43810	1.20127	0	7412	8.02272	0
Note: SSiNGLe DSBs were defined as two SSBs located on the two opposite strands within 5bp
