# Supplementary material for: Novel approach reveals genomic landscapes of single-strand DNA breaks with nucleotide resolution in human cells
Source: Nat Commun. 2019 Dec 20;10:5799. doi: 10.1038/s41467-019-13602-7 (PMC6925131; doi:10.1038/s41467-019-13602-7)
Supplement: Supplementary file 5 — Supplementary Data 4 [file 41467_2019_13602_MOESM5_ESM.xlsx]

## Sheet: Sheet1
	D4. Summary of SSBs mapped within +/-10bp of AsiSI cut sites
	D4.1. Absolute numbers of breaks
	SampleID	No. of SSBs	`-10bp`	`-9bp`	`-8bp`	`-7bp`	`-6bp`	`-5bp`	`-4bp`	`-3bp`	`-2bp`	`-1bp`	`1bp`	`2bp`	`3bp`	`4bp`	`5bp`	`6bp`	`7bp`	`8bp`	`9bp`	`10bp`
+Dox	Kinase inhibitors_dox.2d	1944258	1	0	0	3	1	1	2	2	4	0	0	0	2	0	2	0	2	2	0	1
	Kinase inhibitors_dox.4d	1920605	3	1	0	2	0	1	2	0	1	0	1	1	0	1	0	0	1	0	2	3
	Kinase inhibitors_dox.6d	5917039	6	4	2	7	8	4	5	3	3	1	1	2	11	6	6	1	4	6	3	3
	decitabine.6d.dox.2d	1926080	0	0	0	5	2	0	2	0	2	0	0	3	1	0	2	0	1	3	2	0
	decitabine.6d.dox.3d	1368691	0	0	1	0	1	2	1	2	0	0	0	1	1	1	0	1	1	0	0	0
	decitabine.6d.dox.6d	6399489	3	3	2	6	3	3	5	10	3	2	4	9	7	7	1	2	8	6	3	3
	decitabine.8d_Kinase inhibitors_dox.2d	2023905	1	0	2	2	2	4	4	0	3	0	2	2	1	4	1	2	3	1	0	1
	decitabine.8d_Kinase inhibitors_dox.5d	4872167	1	2	4	5	1	2	3	2	2	0	2	5	4	2	3	1	0	1	1	2
	DMSO.6d.dox.2d	2566837	2	0	0	2	1	0	2	3	2	2	0	0	2	1	1	1	3	2	3	0
	DMSO.6d.dox.3d	1102077	1	0	1	0	1	0	0	3	0	0	0	0	1	1	0	0	3	1	0	1
	DMSO.6d.dox.6d	1176219	0	4	1	0	1	0	0	1	0	1	0	0	0	0	1	0	1	0	0	2
	Dox_13d	1177323	0	0	0	0	0	0	0	1	0	1	0	1	1	2	1	0	0	0	0	1
	Dox_72H	456864	0	1	1	0	0	1	0	0	0	0	0	0	1	1	0	1	0	0	1	0
	Dox_96H	1471617	0	1	0	1	0	0	2	1	1	0	1	1	0	1	1	1	0	0	1	1
-Dox	Kinase inhibitors_water.2d	2378369	3	1	4	3	0	3	3	3	0	1	0	1	0	5	3	3	0	0	3	0
	Kinase inhibitors_water.4d	3264152	0	2	2	3	2	0	1	2	2	1	1	2	3	1	1	1	2	1	1	0
	Kinase inhibitors_water.6d	4312767	1	3	0	1	3	1	5	1	3	1	0	2	4	2	3	2	1	1	2	0
	decitabine.6d.water.2d	1163857	1	0	1	1	1	0	1	1	0	0	0	2	2	2	0	0	1	0	0	0
	decitabine.6d.water.3d	2408490	0	0	0	1	1	0	2	1	0	1	0	2	1	0	1	0	0	1	1	2
	decitabine.6d.water.6d	11271091	4	7	2	6	4	4	8	14	2	2	4	6	11	14	5	7	6	2	4	6
	DMSO.8d_Kinase inhibitors_water.2d	674849	1	0	0	0	0	0	0	0	0	1	0	0	2	1	1	0	0	0	0	1
	DMSO.8d_Kinase inhibitors_water.5d	4337193	0	1	0	3	1	1	4	5	5	0	0	1	2	4	4	1	2	3	3	2
	DMSO.6d.water.2d	1526897	1	1	1	1	0	0	0	0	0	0	0	1	1	0	1	1	0	2	0	1
	DMSO.6d.water.3d	1447429	0	1	0	1	0	0	1	0	1	0	0	0	0	2	3	0	0	3	2	0
	DMSO.6d.water.6d	1382190	0	2	0	0	0	0	1	0	3	0	0	0	0	0	0	2	2	0	1	0
	water_13d	832702	1	0	0	0	1	0	0	0	2	0	0	1	0	2	0	0	1	0	0	0
	water_72H	1563723	0	0	0	2	1	0	1	0	0	0	0	2	0	0	1	0	1	0	0	0
	water_96H	1295457	0	0	1	0	0	0	0	1	1	1	0	0	1	0	1	0	1	1	1	0
	D4.2. Normalized scores for breaks
	SampleID	`-10bp`	`-9bp`	`-8bp`	`-7bp`	`-6bp`	`-5bp`	`-4bp`	`-3bp`	`-2bp`	`-1bp`	`1bp`	`2bp`	`3bp`	`4bp`	`5bp`	`6bp`	`7bp`	`8bp`	`9bp`	`10bp`
+Dox	Kinase inhibitors_dox.2d	514.335	0	0	1543.01	514.335	514.335	1028.67	1028.67	2057.34	0	0	0	1028.67	0	1028.67	0	1028.67	1028.67	0	514.335
	Kinase inhibitors_dox.4d	1562.01	520.669	0	1041.34	0	520.669	1041.34	0	520.669	0	520.669	520.669	0	520.669	0	0	520.669	0	1041.34	1562.01
	Kinase inhibitors_dox.6d	1014.02	676.014	338.007	1183.02	1352.03	676.014	845.017	507.01	507.01	169.003	169.003	338.007	1859.04	1014.02	1014.02	169.003	676.014	1014.02	507.01	507.01
	decitabine.6d.dox.2d	0	0	0	2595.95	1038.38	0	1038.38	0	1038.38	0	0	1557.57	519.189	0	1038.38	0	519.189	1557.57	1038.38	0
	decitabine.6d.dox.3d	0	0	730.625	0	730.625	1461.25	730.625	1461.25	0	0	0	730.625	730.625	730.625	0	730.625	730.625	0	0	0
	decitabine.6d.dox.6d	468.787	468.787	312.525	937.575	468.787	468.787	781.312	1562.62	468.787	312.525	625.05	1406.36	1093.84	1093.84	156.262	312.525	1250.1	937.575	468.787	468.787
	decitabine.8d_Kinase inhibitors_dox.2d	494.094	0	988.189	988.189	988.189	1976.38	1976.38	0	1482.28	0	988.189	988.189	494.094	1976.38	494.094	988.189	1482.28	494.094	0	494.094
	decitabine.8d_Kinase inhibitors_dox.5d	205.247	410.495	820.99	1026.24	205.247	410.495	615.742	410.495	410.495	0	410.495	1026.24	820.99	410.495	615.742	205.247	0	205.247	205.247	410.495
	DMSO.6d.dox.2d	779.169	0	0	779.169	389.585	0	779.169	1168.75	779.169	779.169	0	0	779.169	389.585	389.585	389.585	1168.75	779.169	1168.75	0
	DMSO.6d.dox.3d	907.378	0	907.378	0	907.378	0	0	2722.13	0	0	0	0	907.378	907.378	0	0	2722.13	907.378	0	907.378
	DMSO.6d.dox.6d	0	3400.73	850.182	0	850.182	0	0	850.182	0	850.182	0	0	0	0	850.182	0	850.182	0	0	1700.36
	Dox_13d	0	0	0	0	0	0	0	849.385	0	849.385	0	849.385	849.385	1698.77	849.385	0	0	0	0	849.385
	Dox_72H	0	2188.84	2188.84	0	0	2188.84	0	0	0	0	0	0	2188.84	2188.84	0	2188.84	0	0	2188.84	0
	Dox_96H	0	679.525	0	679.525	0	0	1359.05	679.525	679.525	0	679.525	679.525	0	679.525	679.525	679.525	0	0	679.525	679.525
-Dox	Kinase inhibitors_water.2d	1261.37	420.456	1681.82	1261.37	0	1261.37	1261.37	1261.37	0	420.456	0	420.456	0	2102.28	1261.37	1261.37	0	0	1261.37	0
	Kinase inhibitors_water.4d	0	612.717	612.717	919.075	612.717	0	306.358	612.717	612.717	306.358	306.358	612.717	919.075	306.358	306.358	306.358	612.717	306.358	306.358	0
	Kinase inhibitors_water.6d	231.87	695.609	0	231.87	695.609	231.87	1159.35	231.87	695.609	231.87	0	463.739	927.479	463.739	695.609	463.739	231.87	231.87	463.739	0
	decitabine.6d.water.2d	859.212	0	859.212	859.212	859.212	0	859.212	859.212	0	0	0	1718.42	1718.42	1718.42	0	0	859.212	0	0	0
	decitabine.6d.water.3d	0	0	0	415.198	415.198	0	830.396	415.198	0	415.198	0	830.396	415.198	0	415.198	0	0	415.198	415.198	830.396
	decitabine.6d.water.6d	354.89	621.058	177.445	532.335	354.89	354.89	709.78	1242.12	177.445	177.445	354.89	532.335	975.948	1242.12	443.613	621.058	532.335	177.445	354.89	532.335
	DMSO.8d_Kinase inhibitors_water.2d	1481.81	0	0	0	0	0	0	0	0	1481.81	0	0	2963.63	1481.81	1481.81	0	0	0	0	1481.81
	DMSO.8d_Kinase inhibitors_water.5d	0	230.564	0	691.692	230.564	230.564	922.255	1152.82	1152.82	0	0	230.564	461.128	922.255	922.255	230.564	461.128	691.692	691.692	461.128
	DMSO.6d.water.2d	654.923	654.923	654.923	654.923	0	0	0	0	0	0	0	654.923	654.923	0	654.923	654.923	0	1309.85	0	654.923
	DMSO.6d.water.3d	0	690.88	0	690.88	0	0	690.88	0	690.88	0	0	0	0	1381.76	2072.64	0	0	2072.64	1381.76	0
	DMSO.6d.water.6d	0	1446.98	0	0	0	0	723.49	0	2170.47	0	0	0	0	0	0	1446.98	1446.98	0	723.49	0
	water_13d	1200.91	0	0	0	1200.91	0	0	0	2401.82	0	0	1200.91	0	2401.82	0	0	1200.91	0	0	0
	water_72H	0	0	0	1279	639.499	0	639.499	0	0	0	0	1279	0	0	639.499	0	639.499	0	0	0
	water_96H	0	0	771.928	0	0	0	0	771.928	771.928	771.928	0	0	771.928	0	771.928	0	771.928	771.928	771.928	0
