# Supplementary material for: Novel approach reveals genomic landscapes of single-strand DNA breaks with nucleotide resolution in human cells
Source: Nat Commun. 2019 Dec 20;10:5799. doi: 10.1038/s41467-019-13602-7 (PMC6925131; doi:10.1038/s41467-019-13602-7)
Supplement: Supplementary file 6 — Supplementary Data 5 [file 41467_2019_13602_MOESM6_ESM.xlsx]

## Sheet: Sheet1
D5. Overlap between SSBs and various classes of repeats for individual samples (SSiNGLe-ILM) and combined data (SSiNGLe-SMS)
D5.1 SSiNGLe-SMS
Method	Repeat class	K562								PBMC
		Odds Ratio	Expected_proportion	P-value (Binomial test)	95% Confidence Interval_Low	95% Confidence Interval_High	Odds Ratio	P-value (Binomial test)	Expected_proportion	95% Confidence Interval_Low	95% Confidence Interval_High
SSiNGLe-SMS	SINE.Alu	1.6917	0.0997498	<2.2E-16	0.170375	0.172592	1.80841	<2.2E-16	0.0997498	0.16402	0.166161
	SINE.nonAlus	1.11535	0.0274732	<2.2E-16	0.030596	0.0316186	1.35194	<2.2E-16	0.0274732	0.0373247	0.0384262
	LINE	0.790754	0.204	<2.2E-16	0.157228	0.159376	0.939074	<2.2E-16	0.204	0.197358	0.199657
	DNA	0.841899	0.0318862	<2.2E-16	0.0262683	0.0272187	1.06264	<2.2E-16	0.0318862	0.0343137	0.0353719
	LTR	1.15746	0.085664	<2.2E-16	0.0986597	0.100422	1.23166	<2.2E-16	0.085664	0.105625	0.107404
	Simple_Repeat	0.852457	0.00853058	<2.2E-16	0.00608236	0.00655015	2.00829	<2.2E-16	0.00853058	0.0160021	0.016735
	Low_Complexity	0.362224	0.00557576	<2.2E-16	0.00158724	0.00183213	1.06061	<2.2E-16	0.00557576	0.005346	0.00577634
	Satellite	4.6847	0.0042845	<2.2E-16	0.0205457	0.02139	5.85855	<2.2E-16	0.0042845	0.0256088	0.0265285
	All Repeats	1.10557	0.469429	<2.2E-16	0.517543	0.520481	0.897855	<2.2E-16	0.469429	0.572311	0.575161
D5.2. SSiNGLe-ILM
Method	Cell Type	Treatments	Alus					SINE.nonAlus					LINE					DNA					LTR					Simple_Repeat					Low_Complexity					Satellite					All repeats
			Odds Ratio	Expected_proportion	P-value (Binomial test)	95% Confidence Interval_Low	95% Confidence Interval_High	Odds Ratio	Expected_proportion	P-value (Binomial test)	95% Confidence Interval_Low	95% Confidence Interval_High	Odds Ratio	Expected_proportion	P-value (Binomial test)	95% Confidence Interval_Low	95% Confidence Interval_High	Odds Ratio	Expected_proportion	P-value (Binomial test)	95% Confidence Interval_Low	95% Confidence Interval_High	Odds Ratio	Expected_proportion	P-value (Binomial test)	95% Confidence Interval_Low	95% Confidence Interval_High	Odds Ratio	Expected_proportion	P-value (Binomial test)	95% Confidence Interval_Low	95% Confidence Interval_High	Odds Ratio	Expected_proportion	P-value (Binomial test)	95% Confidence Interval_Low	95% Confidence Interval_High	Odds Ratio	Expected_proportion	P-value (Binomial test)	95% Confidence Interval_Low	95% Confidence Interval_High	Odds Ratio	Expected_proportion	P-value (Binomial test)	95% Confidence Interval_Low	95% Confidence Interval_High
SSiNGLe-ILM	K562	Imatinib _6h.B1	1.38727	0.0997498	1.48219693752374e-323	0.137594	0.139167	1.23186	0.0274732	1.75013e-230	0.0334329	0.0342573	0.836363	0.204	2.47032822920623e-323	0.169763	0.171476	1.03207	0.0318862	6.04866e-07	0.0325041	0.0333174	1.29668	0.085664	1.48219693752374e-323	0.110365	0.111797	1.51946	0.00853058	4.94065645841247e-324	0.0127057	0.0132219	1.58767	0.00557576	7.43012e-267	0.00864054	0.00906824	5.88412	0.0042845	4.94065645841247e-324	0.0248549	0.0255698	1.05473	0.469429	2.96439387504748e-323	0.493982	0.496259
		Imatinib _12h.B1	0.955714	0.0997498	2.87856e-39	0.0946817	0.0959859	1.30333	0.0274732	9.88131291682493e-324	0.0353955	0.0362212	1.05247	0.204	2.80754e-120	0.213793	0.215616	1.14408	0.0318862	4.47063e-113	0.0360656	0.0368987	1.17498	0.085664	1.48219693752374e-323	0.099987	0.101323	1.34984	0.00853058	4.04231e-163	0.0112794	0.0117541	1.4111	0.00557576	1.28894e-144	0.00767312	0.00806639	6.8073	0.0042845	4.94065645841247e-324	0.0287937	0.0295416	1.05973	0.469429	2.96439387504748e-323	0.49636	0.49858
		Imatinib _24h.B1	1.23998	0.0997498	1.97626258336499e-323	0.123028	0.124351	1.37627	0.0274732	9.88131291682493e-324	0.0374286	0.0381956	0.918764	0.204	2.47032822920623e-323	0.186645	0.188213	1.17965	0.0318862	1.34125e-210	0.0372334	0.0379984	1.23079	0.085664	1.97626258336499e-323	0.104818	0.106053	1.77361	0.00853058	4.94065645841247e-324	0.0148858	0.015377	2.12185	0.00557576	4.94065645841247e-324	0.0116148	0.01205	6.46188	0.0042845	4.94065645841247e-324	0.0273574	0.0280173	1.04493	0.469429	2.96439387504748e-323	0.489517	0.491525
		Imatinib _36h.B1	1.13846	0.0997498	1.97626258336499e-323	0.112929	0.114196	1.1262	0.0274732	8.14063e-93	0.0305957	0.0312876	0.726935	0.204	2.47032822920623e-323	0.147587	0.149005	0.940053	0.0318862	3.8282e-27	0.0296355	0.0303169	1.25791	0.085664	1.48219693752374e-323	0.10714	0.108378	0.972386	0.00853058	0.0118064	0.00811504	0.00847795	0.844456	0.00557576	7.39714e-32	0.00457289	0.00484706	3.32419	0.0042845	0	0.0140071	0.0144809	0.964688	0.469429	6.17949e-234	0.451859	0.453846
		Imatinib _48h.B1	1.11283	0.0997498	1.2428e-165	0.110176	0.111837	1.20305	0.0274732	3.40399e-133	0.0325812	0.0335273	0.816838	0.204	1.97626258336499e-323	0.165652	0.167622	0.971868	0.0318862	0.000144614	0.0305331	0.0314503	1.2609	0.085664	1.48219693752374e-323	0.107195	0.108837	1.20743	0.00853058	1.63502e-43	0.0100351	0.0105702	0.847615	0.00557576	3.95287e-18	0.00454667	0.00491076	3.4037	0.0042845	4.94065645841247e-324	0.0142682	0.0149032	0.997473	0.469429	0.0778879	0.466924	0.469562
		10074_G5_6h.B1	1.33169	0.0997498	1.97626258336499e-323	0.132175	0.133499	1.13522	0.0274732	5.71319e-111	0.0308501	0.0315287	0.852692	0.204	2.47032822920623e-323	0.173211	0.174689	0.885667	0.0318862	2.28014e-100	0.0279186	0.0285653	1.35605	0.085664	1.97626258336499e-323	0.115541	0.116791	1.30093	0.00853058	1.43452e-158	0.0108944	0.0113038	0.952438	0.00557576	0.00031943	0.00516984	0.00545413	5.89486	0.0042845	4.94065645841247e-324	0.0249516	0.0255642	1.08619	0.469429	2.96439387504748e-323	0.508916	0.510866
		10074_G5_12h.B1	1.08117	0.0997498	1.58872e-83	0.107009	0.108688	1.45104	0.0274732	9.88131291682493e-324	0.0393374	0.0403971	0.991314	0.204	0.0014233	0.201143	0.203317	1.25976	0.0318862	3.22036e-237	0.0396399	0.0407033	1.24662	0.085664	9.88131291682493e-324	0.105957	0.107628	1.93107	0.00853058	4.94065645841247e-324	0.0161308	0.0168209	2.34785	0.00557576	0	0.0127855	0.0134019	7.31672	0.0042845	4.94065645841247e-324	0.0308791	0.0318231	1.04475	0.469429	3.0223e-204	0.489082	0.491787
		10074_G5_24h.B1	1.28331	0.0997498	9.88131291682493e-324	0.126927	0.129099	1.25059	0.0274732	2.13435e-132	0.0337685	0.0349542	0.818713	0.204	1.48219693752374e-323	0.165808	0.168233	1.03317	0.0318862	0.000298778	0.0323668	0.0335287	1.26067	0.085664	9.88131291682493e-324	0.106988	0.109007	0.990084	0.00853058	0.588879	0.00815137	0.00874847	0.694126	0.00557576	2.16151e-48	0.00367124	0.00407727	5.87735	0.0042845	0	0.0246752	0.0256954	1.05402	0.469429	3.46188e-206	0.493161	0.496411
		10074_G5_36h.B1	1.22558	0.0997498	2.47032822920623e-323	0.121729	0.122775	1.36502	0.0274732	1.48219693752374e-323	0.0371988	0.0378061	0.804856	0.204	2.96439387504748e-323	0.1636	0.164783	1.15544	0.0318862	1.16775e-250	0.0365425	0.0371446	1.28574	0.085664	1.97626258336499e-323	0.109642	0.110643	1.76967	0.00853058	4.94065645841247e-324	0.0149022	0.0152922	2.00536	0.00557576	4.94065645841247e-324	0.0110141	0.0113505	5.52641	0.0042845	4.94065645841247e-324	0.0234358	0.0239219	0.998965	0.469429	0.232491	0.468146	0.469741
		10074_G5_48h.B1	1.16309	0.0997498	1.48219693752374e-323	0.115257	0.116784	1.24345	0.0274732	4.17096e-231	0.0337301	0.0345969	0.877544	0.204	2.47032822920623e-323	0.178107	0.179935	1.02563	0.0318862	0.000138053	0.0322811	0.0331299	1.27159	0.085664	1.48219693752374e-323	0.108188	0.109674	1.29804	0.00853058	7.56546e-105	0.0108251	0.0113251	0.885664	0.00557576	7.23119e-13	0.00477264	0.00510811	4.12799	0.0042845	0	0.0173737	0.0180032	1.03943	0.469429	2.69055e-204	0.48675	0.489132
		YM_155_6h.B1	1.38956	0.0997498	1.48219693752374e-323	0.137838	0.139381	1.14216	0.0274732	1.10231e-93	0.0309909	0.0317702	0.815318	0.204	2.47032822920623e-323	0.165495	0.167158	0.950792	0.0318862	2.73022e-15	0.0299357	0.0307022	1.24565	0.085664	1.48219693752374e-323	0.106019	0.107398	1.11455	0.00853058	4.78268e-20	0.00929239	0.00972678	0.955001	0.00557576	0.00294017	0.00516366	0.00548977	5.32039	0.0042845	4.94065645841247e-324	0.0224633	0.0231307	1.05483	0.469429	2.96439387504748e-323	0.494051	0.496283
		YM_155_12h.B1	1.06155	0.0997498	9.32424e-82	0.105251	0.106531	1.48599	0.0274732	9.88131291682493e-324	0.0404146	0.0412382	1.03458	0.204	9.87905e-61	0.210207	0.211904	1.29267	0.0318862	9.88131291682493e-324	0.0408062	0.0416336	1.20318	0.085664	1.48219693752374e-323	0.102438	0.103703	2.07019	0.00853058	4.94065645841247e-324	0.0173872	0.0179357	2.42812	0.00557576	4.94065645841247e-324	0.0132995	0.0137809	7.3969	0.0042845	0	0.0313289	0.0320581	1.05369	0.469429	2.96439387504748e-323	0.493591	0.49567
		YM_155_24h.B1	1.29644	0.0997498	1.97626258336499e-323	0.128702	0.12994	1.09193	0.0274732	6.46938e-59	0.0296849	0.030315	0.842989	0.204	2.47032822920623e-323	0.171274	0.172667	0.94922	0.0318862	5.5475e-23	0.0299518	0.0305847	1.16419	0.085664	1.97626258336499e-323	0.0991775	0.100284	1.02494	0.00853058	0.0142611	0.00857248	0.00891677	1.04736	0.00557576	0.000183429	0.00570012	0.00598208	4.55343	0.0042845	4.94065645841247e-324	0.0192549	0.019766	1.03029	0.469429	4.28642e-201	0.482724	0.484568
		YM_155_36h.B1	1.16689	0.0997498	1.48219693752374e-323	0.115686	0.11711	1.24454	0.0274732	2.31664e-268	0.0337893	0.034597	0.867766	0.204	2.47032822920623e-323	0.176178	0.177873	1.04581	0.0318862	3.07677e-13	0.0329495	0.0337476	1.29655	0.085664	1.48219693752374e-323	0.110371	0.111767	1.36598	0.00853058	1.71856e-177	0.0114157	0.0118932	1.25043	0.00557576	3.01756e-57	0.00678865	0.0071592	4.59827	0.0042845	4.94065645841247e-324	0.0193941	0.0200121	1.02986	0.469429	1.02959e-135	0.482336	0.484555
		YM_155_48h.B1	1.11	0.0997498	1.97626258336499e-323	0.110181	0.111265	1.17827	0.0274732	2.54026e-240	0.032066	0.0326778	0.84951	0.204	2.96439387504748e-323	0.172647	0.173955	1.00381	0.0318862	0.431268	0.0317046	0.0323131	1.27564	0.085664	1.97626258336499e-323	0.108739	0.109817	0.971905	0.00853058	0.00303571	0.0081351	0.00844894	0.647483	0.00557576	3.35692e-225	0.0035074	0.00371525	3.69258	0.0042845	4.94065645841247e-324	0.0156061	0.0160377	1.02156	0.469429	3.38982e-117	0.478686	0.480412
		Talazoparib _6h.B1	1.29896	0.0997498	1.97626258336499e-323	0.128852	0.130292	1.18702	0.0274732	7.08847e-172	0.0322318	0.0329941	0.837315	0.204	2.47032822920623e-323	0.170007	0.17162	0.98448	0.0318862	0.00991394	0.0310188	0.0317672	1.26654	0.085664	1.48219693752374e-323	0.107831	0.109165	1.01773	0.00853058	0.132691	0.0084842	0.00888292	0.799966	0.00557576	1.06456e-45	0.00431877	0.00460551	5.32437	0.0042845	4.94065645841247e-324	0.0224935	0.0231344	1.05609	0.469429	2.96439387504748e-323	0.494686	0.49683
		Talazoparib _12h.B1	1.04643	0.0997498	3.55604e-36	0.10365	0.105117	1.4955	0.0274732	4.94065645841247e-324	0.0406118	0.0415644	0.965184	0.204	1.62493e-47	0.195946	0.197853	1.25562	0.0318862	3.08702e-292	0.0395686	0.0405095	1.27343	0.085664	1.48219693752374e-323	0.108341	0.109837	1.77718	0.00853058	4.94065645841247e-324	0.0148689	0.015456	1.90958	0.00557576	4.94065645841247e-324	0.0104028	0.0108961	7.33702	0.0042845	4.94065645841247e-324	0.0310187	0.0318563	1.05029	0.469429	2.47032822920623e-323	0.491839	0.494236
		Talazoparib _24h.B1	1.2273	0.0997498	9.88131291682493e-324	0.121251	0.123602	1.17734	0.0274732	8.30258e-57	0.0317147	0.0329849	0.86402	0.204	6.57107308968858e-322	0.174897	0.177629	1.0392	0.0318862	0.000107411	0.0324982	0.0337833	1.13185	0.085664	3.529e-104	0.0959018	0.0980241	1.21512	0.00853058	3.92422e-26	0.0100061	0.0107348	0.983402	0.00557576	0.507693	0.00522193	0.00575413	5.10042	0.0042845	0	0.0213322	0.0223825	1.02246	0.469429	6.68692e-31	0.478182	0.481763
		Talazoparib _36h.B1	1.20097	0.0997498	1.48219693752374e-323	0.119091	0.120504	1.16514	0.0274732	1.62435e-131	0.0316285	0.0323949	0.789055	0.204	2.47032822920623e-323	0.160169	0.161768	1.00377	0.0318862	0.536228	0.0316248	0.0323912	1.25134	0.085664	1.48219693752374e-323	0.106523	0.107869	1.21807	0.00853058	1.21484e-69	0.0101716	0.0106136	1.15807	0.00557576	2.15501e-25	0.00628416	0.00663356	3.63927	0.0042845	0	0.0153243	0.0158641	0.991698	0.469429	1.88669e-12	0.464447	0.466617
		Talazoparib _48h.B1	1.18877	0.0997498	2.47032822920623e-323	0.118088	0.119073	1.14239	0.0274732	6.63304e-200	0.0311205	0.0316516	0.750983	0.204	3.45845952088873e-323	0.152653	0.15375	0.931774	0.0318862	1.55168e-58	0.029453	0.0299702	1.28192	0.085664	1.97626258336499e-323	0.10934	0.110291	0.857104	0.00853058	1.34921e-68	0.00718256	0.00744235	0.63454	0.00557576	1.2174715712026e-312	0.00344829	0.00362953	3.29158	0.0042845	4.94065645841247e-324	0.013924	0.0142833	0.992285	0.469429	8.6312e-21	0.465048	0.466566
		SN_38 _6h.B1	1.22044	0.0997498	1.97626258336499e-323	0.121066	0.122414	1.18105	0.0274732	1.41108e-174	0.0320832	0.0328141	0.87968	0.204	2.47032822920623e-323	0.178665	0.180247	0.97811	0.0318862	0.000151247	0.0308312	0.0315483	1.30052	0.085664	1.48219693752374e-323	0.11076	0.112058	1.01023	0.00853058	0.366686	0.00842847	0.00881033	0.798739	0.00557576	6.40548e-50	0.00431747	0.00459287	5.74371	0.0042845	4.94065645841247e-324	0.0242908	0.0249301	1.06682	0.469429	2.96439387504748e-323	0.499766	0.501827
		SN_38 _12h.B1	1.00688	0.0997498	0.0429752	0.0997712	0.101104	1.41314	0.0274732	9.88131291682493e-324	0.0383965	0.0392538	0.908207	0.204	2.47032822920623e-323	0.184414	0.186137	1.1459	0.0318862	4.25072e-116	0.0361237	0.0369564	1.29779	0.085664	1.48219693752374e-323	0.110478	0.111873	1.44512	0.00853058	5.74774e-257	0.0120844	0.0125746	1.39015	0.00557576	1.71635e-131	0.007558	0.00794792	7.17261	0.0042845	0	0.0303497	0.0311158	1.03573	0.469429	5.32719e-194	0.485095	0.487311
		SN_38 _24h.B1	1.02828	0.0997498	2.38258e-18	0.101934	0.103211	1.72108	0.0274732	9.88131291682493e-324	0.0468381	0.047732	0.964234	0.204	2.00994e-64	0.195868	0.197542	1.45699	0.0318862	9.88131291682493e-324	0.0460162	0.0469027	1.36277	0.085664	1.48219693752374e-323	0.116065	0.117417	2.62192	0.00853058	4.94065645841247e-324	0.0220565	0.0226797	3.15806	0.00557576	4.94065645841247e-324	0.017333	0.0178874	8.4583	0.0042845	4.94065645841247e-324	0.0358475	0.0366348	1.02938	0.469429	4.50411e-146	0.482168	0.484271
		SN_38 _36h.B1	1.13654	0.0997498	1.97626258336499e-323	0.112851	0.113891	1.1879	0.0274732	7.58368e-295	0.0323449	0.0329281	0.809455	0.204	3.45845952088873e-323	0.164521	0.165739	1.00584	0.0318862	0.204633	0.0317844	0.0323627	1.26767	0.085664	1.97626258336499e-323	0.108084	0.109104	1.35973	0.00853058	3.90947013143465e-313	0.0114244	0.0117761	1.29076	0.00557576	5.12507e-137	0.00705904	0.00733684	3.79615	0.0042845	4.94065645841247e-324	0.0160579	0.0164733	0.990132	0.469429	1.23509e-28	0.463979	0.465615
		SN_38 _48h.B1	1.29169	0.0997498	2.47032822920623e-323	0.128314	0.12938	1.11973	0.0274732	4.42748e-131	0.0304889	0.0310383	0.725443	0.204	2.96439387504748e-323	0.147427	0.148556	0.907755	0.0318862	1.4062e-97	0.028679	0.0292125	1.27446	0.085664	1.97626258336499e-323	0.10868	0.109672	0.868249	0.00853058	1.29244e-53	0.00727101	0.00754419	0.771246	0.00557576	2.40797e-107	0.00419691	0.00440555	3.69327	0.0042845	4.94065645841247e-324	0.0156261	0.0160234	0.995641	0.469429	4.26253e-07	0.46659	0.468176
		Etoposide _6h.B1	1.40639	0.0997498	1.97626258336499e-323	0.139618	0.140958	1.20999	0.0274732	1.00486e-264	0.0328976	0.0335898	0.783352	0.204	2.47032822920623e-323	0.159098	0.160512	0.993951	0.0318862	0.265241	0.0313565	0.0320329	1.20484	0.085664	1.97626258336499e-323	0.102625	0.103799	0.866181	0.00853058	4.07244e-38	0.00722482	0.007556	0.624861	0.00557576	1.09075e-206	0.00337139	0.00359956	4.3685	0.0042845	4.94065645841247e-324	0.0184565	0.01898	1.04093	0.469429	3.45845952088873e-323	0.48768	0.489608
		Etoposide _12h.B1	1.0075	0.0997498	0.08561	0.0996438	0.101356	1.41008	0.0274732	4.94065645841247e-324	0.0381923	0.0392921	0.79984	0.204	1.97626258336499e-323	0.162118	0.164221	1.14942	0.0318862	1.52377e-74	0.036118	0.0371889	1.28257	0.085664	9.88131291682493e-324	0.108982	0.110763	0.863917	0.00853058	5.90967e-19	0.00712841	0.00761704	0.64652	0.00557576	1.36301e-84	0.00343637	0.00377941	4.52333	0.0042845	0	0.01899	0.0197763	0.989146	0.469429	1.97203e-12	0.462915	0.465753
		Etoposide _24h.B1	1.27351	0.0997498	1.48219693752374e-323	0.126286	0.127782	2.40815	0.0274732	9.88131291682493e-324	0.0656028	0.0667196	1.0442	0.204	3.60835e-84	0.212099	0.213937	2.05743	0.0318862	9.88131291682493e-324	0.0650492	0.0661617	1.5853	0.085664	1.48219693752374e-323	0.135035	0.136574	5.04561	0.00853058	4.94065645841247e-324	0.0425876	0.0434998	6.84518	0.00557576	4.94065645841247e-324	0.0377382	0.0385994	13.2679	0.0042845	4.94065645841247e-324	0.0563276	0.0573681	1.06533	0.469429	2.47032822920623e-323	0.498974	0.501219
		Etoposide _36h.B1	1.21264	0.0997498	1.97626258336499e-323	0.120329	0.121594	1.26154	0.0274732	9.88131291682493e-324	0.0343048	0.0350151	0.821544	0.204	2.47032822920623e-323	0.166871	0.168321	1.05607	0.0318862	2.0911e-24	0.0333251	0.0340256	1.2718	0.085664	1.48219693752374e-323	0.108344	0.109553	1.79263	0.00853058	4.94065645841247e-324	0.0150551	0.015532	1.77054	0.00557576	4.94065645841247e-324	0.00968132	0.0100657	4.55941	0.0042845	4.94065645841247e-324	0.0192673	0.019805	1.0018	0.469429	0.0875	0.469305	0.471241
		Etoposide _48h.B1	1.03441	0.0997498	8.83045e-29	0.102573	0.103794	1.21165	0.0274732	3.03866e-248	0.0329288	0.0336498	0.810339	0.204	2.47032822920623e-323	0.164565	0.166056	0.999644	0.0318862	0.953532	0.0315233	0.0322293	1.27924	0.085664	1.97626258336499e-323	0.108959	0.110213	1.04162	0.00853058	0.000179513	0.0086983	0.00907598	0.677341	0.00557576	1.37823e-138	0.00365459	0.00390181	3.18682	0.0042845	4.94065645841247e-324	0.013422	0.0138888	0.987883	0.469429	8.52135e-29	0.46274	0.464742
		Romidespin _6h.B1	1.22211	0.0997498	1.48219693752374e-323	0.120998	0.122817	1.17982	0.0274732	1.24635e-95	0.0319233	0.0329092	0.910144	0.204	2.89919e-231	0.18459	0.186753	1.00992	0.0318862	0.203927	0.031714	0.0326967	1.18609	0.085664	1.48219693752374e-323	0.100767	0.102448	1.16595	0.00853058	3.56162e-26	0.0096724	0.0102257	0.958556	0.00557576	0.0286064	0.00514402	0.00555111	5.17213	0.0042845	0	0.0217529	0.0225727	1.05432	0.469429	4.03496e-284	0.493538	0.496317
		Romidespin _12h.B1	1.27132	0.0997498	1.48219693752374e-323	0.126047	0.127584	1.71534	0.0274732	9.88131291682493e-324	0.0466379	0.0476173	0.951365	0.204	2.85057e-98	0.193167	0.194993	1.46855	0.0318862	9.88131291682493e-324	0.04634	0.0473164	1.41682	0.085664	1.48219693752374e-323	0.120617	0.122126	2.85463	0.00853058	4.94065645841247e-324	0.0239972	0.02471	3.77497	0.00557576	0	0.0207183	0.0213822	9.02844	0.0042845	4.94065645841247e-324	0.0382385	0.0391299	1.05926	0.469429	2.47032822920623e-323	0.496095	0.498404
		Romidespin _24h.B1	1.5295	0.0997498	1.48219693752374e-323	0.15173	0.153407	1.13754	0.0274732	9.52764e-81	0.0308476	0.0316601	0.70626	0.204	1.97626258336499e-323	0.143259	0.144898	0.924133	0.0318862	9.96798e-32	0.0290742	0.0298639	1.12525	0.085664	5.9867e-220	0.0957063	0.0970835	1.12386	0.00853058	2.69076e-21	0.00936132	0.00981699	1.21114	0.00557576	6.46622e-38	0.00656343	0.00694664	3.44012	0.0042845	0	0.0144596	0.0150228	0.999	0.469429	0.428873	0.467796	0.470124
		Romidespin _36h.B1	1.63157	0.0997498	1.97626258336499e-323	0.162146	0.163353	1.18509	0.0274732	5.51347e-288	0.0322689	0.0328497	0.658198	0.204	3.45845952088873e-323	0.133716	0.134831	0.938137	0.0318862	4.18436e-42	0.0296358	0.0301934	1.12509	0.085664	1.97626258336499e-323	0.0958977	0.0968631	0.930648	0.00853058	6.25109e-15	0.00779456	0.00808536	0.911974	0.00557576	1.11027e-15	0.00496934	0.00520255	2.63935	0.0042845	4.94065645841247e-324	0.0111361	0.0114825	0.999211	0.469429	0.374027	0.468243	0.469875
		Romidespin _48h.B1	1.22346	0.0997498	1.48219693752374e-323	0.121344	0.122739	1.26167	0.0274732	9.88131291682493e-324	0.0342739	0.0350538	0.710101	0.204	2.47032822920623e-323	0.144112	0.145612	0.936348	0.0318862	6.3023e-27	0.0294953	0.0302211	1.1522	0.085664	1.48219693752374e-323	0.0980681	0.0993391	1.10636	0.00853058	4.0572e-19	0.00923317	0.009646	0.793127	0.00557576	1.82295e-49	0.00428214	0.00456583	2.31981	0.0042845	0	0.00972915	0.0101527	0.951961	0.469429	2.96439387504748e-323	0.44582	0.447937
		DMSO _6h.B1	1.2095	0.0997498	1.48219693752374e-323	0.119823	0.121475	1.25147	0.0274732	1.66204e-217	0.0339216	0.0348469	0.846858	0.204	1.97626258336499e-323	0.171802	0.17372	0.989904	0.0318862	0.157618	0.0311226	0.0320106	1.28276	0.085664	1.48219693752374e-323	0.109095	0.110682	1.16458	0.00853058	1.22667e-30	0.00968468	0.0101891	0.87662	0.00557576	3.17351e-13	0.00471263	0.00506784	5.62992	0.0042845	4.94065645841247e-324	0.023734	0.0245134	1.04688	0.469429	1.74468e-254	0.490168	0.492704
		DMSO _12h.B1	1.28975	0.0997498	1.48219693752374e-323	0.127795	0.129514	1.42571	0.0274732	9.88131291682493e-324	0.0386729	0.0396694	1.03792	0.204	2.54985e-48	0.210689	0.212785	1.27996	0.0318862	5.32091e-304	0.0403074	0.0413237	1.19882	0.085664	1.48219693752374e-323	0.101918	0.103476	2.27904	0.00853058	4.94065645841247e-324	0.0190891	0.0197988	2.81043	0.00557576	4.94065645841247e-324	0.0153534	0.015992	7.75618	0.0042845	4.94065645841247e-324	0.0327733	0.0336941	1.08574	0.469429	2.47032822920623e-323	0.508394	0.510959
		DMSO _24h.B1	1.19726	0.0997498	1.97626258336499e-323	0.118833	0.120021	1.18663	0.0274732	7.77258e-234	0.0322764	0.0329273	0.869623	0.204	2.96439387504748e-323	0.176704	0.178104	1.006	0.0318862	0.243371	0.0317557	0.0324016	1.18376	0.085664	1.97626258336499e-323	0.100854	0.10196	1.20423	0.00853058	4.88878e-86	0.010089	0.010459	1.22232	0.00557576	1.59478e-66	0.00666562	0.00696765	5.32284	0.0042845	4.94065645841247e-324	0.0225333	0.0230806	1.02541	0.469429	2.05088e-144	0.480444	0.482274
		DMSO _36h.B1	0.988672	0.0997498	1.12323e-06	0.0981671	0.099074	1.20614	0.0274732	1.48219693752374e-323	0.0328651	0.0334098	0.73497	0.204	3.45845952088873e-323	0.149392	0.150477	1.01987	0.0318862	3.54528e-06	0.0322507	0.0327904	1.29443	0.085664	1.97626258336499e-323	0.110409	0.111364	1.10455	0.00853058	9.09594e-35	0.00927616	0.00957043	1.13623	0.00557576	6.23833e-38	0.00621531	0.00645709	3.64403	0.0042845	4.94065645841247e-324	0.015425	0.0158024	0.938521	0.469429	4.44659081257122e-323	0.439814	0.441324
		DMSO _48h.B1	1.09407	0.0997498	2.67524e-243	0.108567	0.109701	1.22793	0.0274732	9.88131291682493e-324	0.0334078	0.034065	0.819131	0.204	2.96439387504748e-323	0.166425	0.167782	1.00644	0.0318862	0.208056	0.0317719	0.0324135	1.27707	0.085664	1.97626258336499e-323	0.108832	0.109968	1.22434	0.00853058	3.45291e-104	0.0102603	0.0106308	0.912595	0.00557576	8.30031e-13	0.00495988	0.00521941	3.54924	0.0042845	4.94065645841247e-324	0.0149851	0.0154308	0.999765	0.469429	0.811986	0.468411	0.470226
		Imatinib _6h.B2	1.0331	0.0997498	1.17099e-25	0.102428	0.103677	1.26568	0.0274732	9.88131291682493e-324	0.0343972	0.0351504	0.868441	0.204	2.47032822920623e-323	0.176379	0.177947	1.03913	0.0318862	1.57358e-11	0.0327677	0.0335035	1.26686	0.085664	1.97626258336499e-323	0.107887	0.109165	0.968436	0.00853058	0.00509292	0.00807656	0.00844921	0.839156	0.00557576	3.16634e-32	0.00453989	0.00482112	6.57564	0.0042845	4.94065645841247e-324	0.0278347	0.028515	1.03167	0.469429	7.62058e-178	0.483271	0.485323
		Imatinib _12h.B2	1.35094	0.0997498	1.48219693752374e-323	0.13376	0.135758	1.49193	0.0274732	4.94065645841247e-324	0.0404106	0.0415713	0.864956	0.204	1.97626258336499e-323	0.175338	0.177568	1.24579	0.0318862	4.96608e-183	0.0391549	0.0402984	1.2892	0.085664	9.88131291682493e-324	0.109524	0.111358	1.73975	0.00853058	4.94065645841247e-324	0.0144898	0.0151986	1.95395	0.00557576	4.94065645841247e-324	0.0105935	0.0112023	8.09886	0.0042845	0	0.0341668	0.0352384	1.07399	0.469429	1.97626258336499e-323	0.502702	0.505626
		Imatinib _24h.B2	1.28367	0.0997498	1.48219693752374e-323	0.12722	0.128874	1.30177	0.0274732	9.88131291682493e-324	0.0353062	0.036226	0.797543	0.204	1.97626258336499e-323	0.161787	0.163614	1.06179	0.0318862	1.30277e-18	0.0334107	0.0343065	1.25478	0.085664	1.48219693752374e-323	0.106724	0.108257	1.23927	0.00853058	1.49277e-64	0.0103203	0.0108276	1.21179	0.00557576	4.50724e-34	0.00655561	0.00696225	5.68677	0.0042845	4.94065645841247e-324	0.0239852	0.0247491	1.02914	0.469429	1.43425e-104	0.48187	0.484342
		Imatinib _36h.B2	1.44493	0.0997498	9.88131291682493e-324	0.142977	0.145292	0.933004	0.0274732	1.26328e-11	0.0251148	0.0261583	0.676759	0.204	1.48219693752374e-323	0.136925	0.139199	0.760427	0.0318862	1.7939e-160	0.0237432	0.0247589	1.15209	0.085664	6.17296e-162	0.0977129	0.0996796	1.29831	0.00853058	6.42893e-56	0.0107333	0.0114253	1.17257	0.00557576	6.7428e-14	0.00627525	0.00680878	3.3463	0.0042845	0	0.0139484	0.014734	0.980465	0.469429	7.19102e-28	0.458617	0.461901
		Imatinib _48h.B2	1.56047	0.0997498	1.48219693752374e-323	0.154665	0.156653	1.02594	0.0274732	0.00188255	0.0277343	0.028643	0.666826	0.204	1.97626258336499e-323	0.135095	0.136975	0.807193	0.0318862	1.18899e-147	0.0253063	0.0261758	1.17763	0.085664	7.87244280122077e-315	0.100057	0.101709	1.10694	0.00853058	2.86355e-12	0.00917973	0.00971157	0.936467	0.00557576	0.000613066	0.00502591	0.00542274	3.626	0.0042845	0	0.0151986	0.0158781	1.00543	0.469429	0.000257471	0.470611	0.473348
		10074_G5_6h.B2	1.38019	0.0997498	1.48219693752374e-323	0.136891	0.138459	1.25283	0.0274732	1.07935e-272	0.0340061	0.0348362	0.778048	0.204	2.47032822920623e-323	0.157892	0.159555	1.01318	0.0318862	0.0394595	0.0319058	0.032711	1.27156	0.085664	1.48219693752374e-323	0.108219	0.109637	1.11004	0.00853058	5.06495e-18	0.00925037	0.00969198	0.744103	0.00557576	4.91245e-67	0.0040041	0.00429766	5.69841	0.0042845	4.94065645841247e-324	0.0240652	0.0247682	1.05718	0.469429	2.96439387504748e-323	0.495135	0.497409
		10074_G5_12h.B2	1.2267	0.0997498	1.48219693752374e-323	0.121546	0.123182	1.42774	0.0274732	9.88131291682493e-324	0.0387419	0.0397116	0.859452	0.204	1.97626258336499e-323	0.174381	0.176279	1.16476	0.0318862	2.96014e-116	0.0366698	0.0376145	1.28451	0.085664	1.48219693752374e-323	0.109257	0.110819	1.51614	0.00853058	7.65235e-268	0.0126533	0.0132184	1.51931	0.00557576	3.4595e-177	0.00824426	0.00870294	7.38368	0.0042845	0	0.0312004	0.0320748	1.05221	0.469429	2.47032822920623e-323	0.492691	0.495186
		10074_G5_24h.B2	1.19431	0.0997498	1.97626258336499e-323	0.118513	0.119754	1.31687	0.0274732	9.88131291682493e-324	0.035822	0.0365381	0.898108	0.204	2.96439387504748e-323	0.182474	0.183956	1.09502	0.0318862	9.68911e-68	0.0345652	0.0352692	1.24688	0.085664	1.48219693752374e-323	0.106222	0.107405	1.34264	0.00853058	7.70619e-210	0.0112506	0.0116591	1.23568	0.00557576	5.4226e-68	0.00673232	0.00705008	6.52501	0.0042845	0	0.0276416	0.0282739	1.06024	0.469429	3.45845952088873e-323	0.496751	0.498667
		10074_G5_36h.B2	1.48435	0.0997498	9.88131291682493e-324	0.146679	0.149457	0.993556	0.0274732	0.591677	0.0266632	0.0279401	0.682085	0.204	1.48219693752374e-323	0.137796	0.140503	0.800133	0.0318862	3.9338e-79	0.0249009	0.0261366	1.12521	0.085664	1.42122e-79	0.0952404	0.0975497	1.29035	0.00853058	2.68673e-38	0.0106036	0.0114226	1.32465	0.00557576	2.89826e-31	0.00705521	0.00772807	3.70355	0.0042845	0	0.0153834	0.0163635	0.988713	0.469429	9.89834e-08	0.462181	0.466081
		10074_G5_48h.B2	1.3746	0.0997498	9.88131291682493e-324	0.135906	0.138334	1.14406	0.0274732	1.32184e-39	0.0308188	0.0320521	0.789443	0.204	1.48219693752374e-323	0.159752	0.162347	0.929423	0.0318862	6.16294e-13	0.0290408	0.0302396	1.23784	0.085664	9.88131291682493e-324	0.104955	0.107129	1.05223	0.00853058	0.00737793	0.00864666	0.00931487	0.784331	0.00557576	1.18861e-20	0.00414368	0.00461217	4.18552	0.0042845	0	0.017468	0.0184068	1.04319	0.469429	8.56761e-113	0.487939	0.491466
		YM_155_6h.B2	1.56223	0.0997498	1.48219693752374e-323	0.15501	0.156658	1.3848	0.0274732	9.88131291682493e-324	0.0376116	0.0384816	0.736565	0.204	2.47032822920623e-323	0.149449	0.151073	1.07331	0.0318862	6.87734e-30	0.0338122	0.034639	1.30457	0.085664	1.48219693752374e-323	0.11104	0.112472	1.34595	0.00853058	1.32025e-152	0.0112411	0.0117262	1.31763	0.00557576	2.33362e-85	0.00715418	0.00754327	6.56711	0.0042845	4.94065645841247e-324	0.0277626	0.0285147	1.06669	0.469429	2.96439387504748e-323	0.499599	0.501871
		YM_155_12h.B2	1.41996	0.0997498	1.48219693752374e-323	0.140697	0.142589	1.4	0.0274732	4.94065645841247e-324	0.0379427	0.0389873	0.798667	0.204	1.97626258336499e-323	0.161928	0.163932	1.13015	0.0318862	6.95635e-63	0.0355327	0.0365452	1.31861	0.085664	9.88131291682493e-324	0.1121	0.113819	1.62875	0.00853058	4.94065645841247e-324	0.0135786	0.0142151	1.73972	0.00557576	1.93127e-287	0.00943632	0.00996967	6.84168	0.0042845	0	0.0288575	0.0297741	1.05421	0.469429	4.96547e-297	0.493522	0.496235
		YM_155_24h.B2	1.47162	0.0997498	9.88131291682493e-324	0.145696	0.147898	1.08718	0.0274732	7.89185e-20	0.0293414	0.0304019	0.771649	0.204	1.48219693752374e-323	0.156286	0.158552	0.931272	0.0318862	1.84525e-15	0.0291694	0.030227	1.20096	0.085664	3.4680889265265e-311	0.101937	0.103828	1.01945	0.00853058	0.255144	0.00841026	0.0089899	0.88243	0.00557576	1.56174e-08	0.00470512	0.00514257	4.65453	0.0042845	0	0.0195101	0.0203816	1.04695	0.469429	1.71609e-170	0.489916	0.493026
		YM_155_36h.B2	1.46758	0.0997498	1.97626258336499e-323	0.14575	0.147033	1.21281	0.0274732	6.40948e-307	0.0329952	0.0336467	0.760091	0.204	2.96439387504748e-323	0.154403	0.155716	1.00375	0.0318862	0.46114	0.0316875	0.0323265	1.24633	0.085664	1.97626258336499e-323	0.106207	0.107327	1.41238	0.00853058	4.94065645841247e-324	0.0118514	0.0122478	1.43673	0.00557576	1.97352e-241	0.00785008	0.00817413	5.19193	0.0042845	4.94065645841247e-324	0.0219783	0.0225138	1.03192	0.469429	6.74654e-231	0.483506	0.485319
		YM_155_48h.B2	1.4471	0.0997498	9.88131291682493e-324	0.142932	0.145773	1.10694	0.0274732	8.98298e-18	0.0297219	0.0311121	0.762788	0.204	1.48219693752374e-323	0.154148	0.157078	0.904943	0.0318862	1.83744e-17	0.0281834	0.0295387	1.23646	0.085664	1.58548e-253	0.104681	0.107169	0.894596	0.00853058	1.47469e-06	0.00728416	0.00799086	0.631873	0.00557576	1.18823e-46	0.00328805	0.00377062	4.47568	0.0042845	0	0.0186264	0.0197376	1.05188	0.469429	5.98905e-124	0.491763	0.495802
		Talazoparib _6h.B2	1.34505	0.0997498	1.48219693752374e-323	0.133343	0.134997	1.2706	0.0274732	3.4919e-273	0.0344637	0.0353552	0.826858	0.204	1.97626258336499e-323	0.167772	0.169589	1.05136	0.0318862	7.57778e-14	0.0330889	0.0339633	1.27672	0.085664	1.48219693752374e-323	0.108614	0.110129	1.19467	0.00853058	1.52101e-45	0.00994916	0.0104377	0.934199	0.00557576	6.01316e-05	0.00503577	0.00538637	5.90087	0.0042845	0	0.024903	0.0256658	1.06662	0.469429	2.47032822920623e-323	0.499492	0.501918
		Talazoparib _12h.B2	1.25918	0.0997498	1.48219693752374e-323	0.12482	0.126389	1.43524	0.0274732	9.88131291682493e-324	0.0389717	0.0398937	0.870094	0.204	1.97626258336499e-323	0.176596	0.178405	1.19683	0.0318862	1.30256e-181	0.0377107	0.0386183	1.28423	0.085664	1.48219693752374e-323	0.109273	0.110754	1.71036	0.00853058	4.94065645841247e-324	0.0143081	0.0148767	1.79132	0.00557576	4.94065645841247e-324	0.00975416	0.010226	7.435	0.0042845	0	0.0314412	0.0322733	1.05673	0.469429	2.47032822920623e-323	0.494875	0.497241
		Talazoparib _24h.B2	1.44242	0.0997498	9.88131291682493e-324	0.142624	0.145144	1.3394	0.0274732	1.48156e-193	0.0361254	0.0374788	0.707216	0.204	1.48219693752374e-323	0.143014	0.145537	1.05947	0.0318862	5.01745e-09	0.0331375	0.0344364	1.29766	0.085664	9.88131291682493e-324	0.110038	0.112295	1.81198	0.00853058	3.85649e-299	0.015018	0.015906	2.24527	0.00557576	0	0.0121235	0.0129242	6.27269	0.0042845	0	0.0262984	0.0274615	1.00222	0.469429	0.254296	0.46868	0.472262
		Talazoparib _36h.B2	1.80924	0.0997498	1.97626258336499e-323	0.179727	0.181218	0.920093	0.0274732	3.78564e-43	0.0249748	0.0255837	0.595135	0.204	2.47032822920623e-323	0.120776	0.122042	0.730446	0.0318862	1.48219693752374e-323	0.023	0.0235851	1.10688	0.085664	4.27935e-233	0.0942529	0.0953885	1.19481	0.00853058	1.8133e-70	0.00999878	0.0103888	1.22461	0.00557576	9.07381e-61	0.00666955	0.00698949	3.28489	0.0042845	0	0.0138469	0.0143041	1.00369	0.469429	0.000442681	0.470195	0.472129
		Talazoparib _48h.B2	1.62167	0.0997498	9.88131291682493e-324	0.160221	0.163312	1.07004	0.0274732	5.0854e-08	0.0286936	0.0301139	0.739484	0.204	9.88131291682493e-324	0.149357	0.152362	0.856004	0.0318862	6.25623e-36	0.0266159	0.0279861	1.21917	0.085664	2.36233e-203	0.10316	0.105728	0.900785	0.00853058	1.30196e-05	0.00732255	0.00805903	0.674727	0.00557576	1.33342e-33	0.00350988	0.00402763	3.97534	0.0042845	0	0.0164943	0.0175833	1.06489	0.469429	6.71067e-179	0.497793	0.501988
		SN_38 _6h.B2	1.43521	0.0997498	4.94065645841247e-324	0.141628	0.144706	1.38346	0.0274732	1.70864e-163	0.0371737	0.0388562	0.781304	0.204	1.48219693752374e-323	0.157783	0.160999	1.08187	0.0318862	5.57967e-11	0.0337006	0.0353068	1.29903	0.085664	4.94065645841247e-324	0.109903	0.112667	1.45386	0.00853058	1.79894e-69	0.0119214	0.0128974	1.42658	0.00557576	4.55358e-41	0.00756927	0.00835368	6.71178	0.0042845	0	0.0280279	0.0294991	1.05658	0.469429	9.08335e-125	0.493795	0.498186
		SN_38 _12h.B2	1.45132	0.0997498	1.48219693752374e-323	0.143821	0.14572	1.55362	0.0274732	4.94065645841247e-324	0.0421394	0.0432313	0.851315	0.204	1.97626258336499e-323	0.172648	0.174693	1.28192	0.0318862	8.5206e-279	0.0403432	0.0414129	1.33375	0.085664	1.48219693752374e-323	0.113398	0.115115	2.1051	0.00853058	4.94065645841247e-324	0.0176013	0.0183193	2.48754	0.00557576	0	0.0135563	0.0141889	8.60259	0.0042845	4.94065645841247e-324	0.0363514	0.0373693	1.07857	0.469429	2.47032822920623e-323	0.504965	0.507663
		SN_38 _24h.B2	1.37908	0.0997498	9.88131291682493e-324	0.136636	0.138494	1.34834	0.0274732	4.94065645841247e-324	0.0365359	0.0375559	0.790969	0.204	1.97626258336499e-323	0.160367	0.162352	1.13095	0.0318862	2.47841e-64	0.0355608	0.0365678	1.27116	0.085664	9.88131291682493e-324	0.108054	0.109735	1.48169	0.00853058	6.36234e-202	0.0123403	0.0129444	1.64683	0.00557576	1.31624e-227	0.00892699	0.0094431	6.40562	0.0042845	0	0.0270062	0.0278888	1.04087	0.469429	9.70508e-172	0.487268	0.489965
		SN_38 _36h.B2	1.67524	0.0997498	9.88131291682493e-324	0.165635	0.168581	0.95796	0.0274732	0.000421571	0.0256906	0.026957	0.670547	0.204	1.48219693752374e-323	0.135439	0.138153	0.757222	0.0318862	1.49393e-115	0.0235433	0.0247578	1.16366	0.085664	1.03916e-130	0.0985054	0.100872	1.19365	0.00853058	4.43304e-18	0.00979037	0.0105861	1.10037	0.00557576	0.000225818	0.00583128	0.00645118	3.66878	0.0042845	0	0.0152321	0.0162171	1.02738	0.469429	1.79115e-37	0.480308	0.484252
		SN_38 _48h.B2	1.36249	0.0997498	9.88131291682493e-324	0.134553	0.137271	1.07509	0.0274732	6.62093e-10	0.0288693	0.0302144	0.742699	0.204	1.48219693752374e-323	0.150093	0.152937	0.878034	0.0318862	5.41195e-29	0.0273475	0.0286581	1.23148	0.085664	1.21439e-252	0.10428	0.106717	0.844184	0.00853058	2.30241e-13	0.00687034	0.00754417	0.70435	0.00557576	7.48647e-31	0.00368344	0.00418297	3.80752	0.0042845	0	0.0158154	0.0168228	1.01507	0.469429	2.34529e-12	0.474524	0.478484
		Etoposide _6h.B2	1.56399	0.0997498	9.88131291682493e-324	0.154773	0.157248	1.23982	0.0274732	7.69897e-111	0.0334464	0.0346853	0.749637	0.204	1.48219693752374e-323	0.151702	0.154157	1.00267	0.0318862	0.77799	0.0313745	0.0325762	1.21448	0.085664	4.50001e-294	0.102999	0.105082	1.13183	0.00853058	5.55356e-12	0.00932479	0.00999408	1.01915	0.00557576	0.407295	0.00542926	0.00594446	5.00127	0.0042845	4.94065645841247e-324	0.0209374	0.021927	1.05225	0.469429	1.26967e-175	0.492253	0.495663
		Etoposide _12h.B2	1.50732	0.0997498	1.48219693752374e-323	0.149538	0.151174	1.61438	0.0274732	9.88131291682493e-324	0.0438823	0.0448255	0.779191	0.204	1.97626258336499e-323	0.158119	0.159794	1.30034	0.0318862	9.88131291682493e-324	0.0410081	0.0419215	1.33943	0.085664	1.48219693752374e-323	0.114012	0.115472	2.20295	0.00853058	4.94065645841247e-324	0.018483	0.0191057	2.6216	0.00557576	4.94065645841247e-324	0.0143441	0.0148945	7.53872	0.0042845	0	0.0318964	0.0327066	1.04302	0.469429	4.6369e-263	0.488481	0.490769
		Etoposide _24h.B2	1.41558	0.0997498	4.94065645841247e-324	0.139612	0.142807	1.36361	0.0274732	6.68689e-136	0.0365978	0.0383426	0.762318	0.204	9.88131291682493e-324	0.153856	0.157181	1.09699	0.0318862	1.15509e-13	0.0341421	0.0358303	1.24129	0.085664	3.72241e-205	0.104926	0.107755	1.61405	0.00853058	5.17617e-111	0.0132401	0.0143129	1.50494	0.00557576	2.83027e-51	0.00797853	0.00881955	5.90991	0.0042845	0	0.0246064	0.0260507	1.03294	0.469429	4.33182e-40	0.482602	0.487185
		Etoposide _36h.B2	1.2918	0.0997498	2.47032822920623e-323	0.128361	0.129354	1.07437	0.0274732	4.57754e-60	0.0292661	0.0297681	0.78279	0.204	3.45845952088873e-323	0.159147	0.160233	0.907246	0.0318862	2.83074e-113	0.0286809	0.029178	1.20237	0.085664	2.47032822920623e-323	0.10255	0.103451	0.937987	0.00853058	1.49914e-14	0.00787014	0.00813463	0.750052	0.00557576	5.14875e-148	0.00408706	0.0042788	3.87441	0.0042845	4.94065645841247e-324	0.0164112	0.0167903	1.01558	0.469429	9.46533e-84	0.476004	0.477484
		Etoposide _48h.B2	1.30217	0.0997498	2.47032822920623e-323	0.12939	0.130394	1.11607	0.0274732	1.02307e-139	0.0304054	0.0309205	0.792093	0.204	3.45845952088873e-323	0.161038	0.162137	0.909624	0.0318862	5.83594e-106	0.0287545	0.029256	1.23692	0.085664	2.47032822920623e-323	0.1055	0.10642	0.953939	0.00853058	1.63312e-08	0.00800411	0.00827285	0.609577	0.00557576	4.94065645841247e-324	0.00331254	0.00348684	4.08351	0.0042845	4.94065645841247e-324	0.0173007	0.0176926	1.03176	0.469429	4.44659081257122e-323	0.483592	0.485084
		Romidespin _6h.B2	1.39626	0.0997498	1.48219693752374e-323	0.138405	0.140151	1.43759	0.0274732	9.88131291682493e-324	0.039006	0.0399889	0.91226	0.204	1.28005e-267	0.185122	0.187084	1.23671	0.0318862	2.18851e-228	0.0389452	0.0399274	1.26611	0.085664	1.48219693752374e-323	0.107678	0.109246	2.02145	0.00853058	4.94065645841247e-324	0.0169177	0.0175752	2.30198	0.00557576	0	0.0125532	0.013122	7.73109	0.0042845	0	0.0326745	0.0335778	1.08365	0.469429	2.47032822920623e-323	0.507435	0.509956
		Romidespin _12h.B2	1.1795	0.0997498	1.97626258336499e-323	0.116933	0.118379	1.38415	0.0274732	9.88131291682493e-324	0.0375995	0.0384583	0.866449	0.204	2.47032822920623e-323	0.175901	0.177613	1.14037	0.0318862	2.31579e-105	0.0359435	0.036784	1.25763	0.085664	1.48219693752374e-323	0.107039	0.108431	1.37495	0.00853058	4.55969e-182	0.011489	0.011973	1.33882	0.00557576	9.96967e-99	0.00727321	0.00766042	6.78913	0.0042845	0	0.0287125	0.0294672	1.0452	0.469429	5.39347e-302	0.489524	0.491767
		Romidespin _24h.B2	1.7762	0.0997498	1.48219693752374e-323	0.176286	0.178067	1.0238	0.0274732	0.000798899	0.0277429	0.0285149	0.654289	0.204	1.97626258336499e-323	0.132683	0.13427	0.773713	0.0318862	9.16146e-283	0.0243106	0.0250349	1.03872	0.085664	3.717e-23	0.0883181	0.0896465	1.37866	0.00853058	9.23703e-172	0.0115109	0.0120147	1.30182	0.00557576	9.29028e-74	0.00706212	0.00745917	3.28241	0.0042845	0	0.0137904	0.0143406	1.00735	0.469429	6.14074e-09	0.471715	0.474043
		Romidespin _36h.B2	1.81891	0.0997498	1.48219693752374e-323	0.18058	0.182294	1.08117	0.0274732	1.45562e-32	0.0293271	0.0300829	0.628357	0.204	2.47032822920623e-323	0.127443	0.12893	0.77436	0.0318862	0	0.0243477	0.0250387	1.04386	0.085664	6.0766e-32	0.0887876	0.0900571	1.17246	0.00853058	5.93414e-43	0.00978184	0.0102254	0.933899	0.00557576	1.0793e-05	0.00504846	0.00536963	2.28071	0.0042845	0	0.00955428	0.00999275	1.00399	0.469429	0.000936852	0.470192	0.472412
		Romidespin _48h.B2	1.53798	0.0997498	9.88131291682493e-324	0.152366	0.154465	1.16065	0.0274732	1.70793e-70	0.0313776	0.0324021	0.661801	0.204	1.97626258336499e-323	0.134015	0.136005	0.856301	0.0318862	2.0732e-72	0.026832	0.0277825	1.1429	0.085664	2.79168e-183	0.0970425	0.0987739	0.927191	0.00853058	4.38575e-06	0.00765381	0.00817145	0.723499	0.00557576	1.17396e-48	0.00385172	0.00422276	2.57678	0.0042845	0	0.0107383	0.0113484	0.991696	0.469429	1.41828e-07	0.464079	0.466983
		DMSO _6h.B2	1.37779	0.0997498	1.48219693752374e-323	0.136555	0.138316	1.27521	0.0274732	2.00656e-254	0.0345659	0.0355069	0.807588	0.204	1.97626258336499e-323	0.163801	0.165698	1.04668	0.0318862	1.09163e-10	0.0329173	0.0338366	1.25749	0.085664	1.48219693752374e-323	0.106931	0.108516	1.17795	0.00853058	7.04226e-35	0.00979536	0.0103066	0.972682	0.00557576	0.117234	0.00523742	0.00561435	6.02348	0.0042845	0	0.0254041	0.0262158	1.05948	0.469429	2.47032822920623e-323	0.496071	0.498627
		DMSO _12h.B2	1.33357	0.0997498	1.48219693752374e-323	0.132282	0.133768	1.57395	0.0274732	9.88131291682493e-324	0.0427979	0.0436884	0.898788	0.204	2.47032822920623e-323	0.182508	0.184201	1.31551	0.0318862	9.88131291682493e-324	0.0415094	0.0423871	1.34603	0.085664	1.48219693752374e-323	0.114609	0.116006	2.19241	0.00853058	4.94065645841247e-324	0.0184075	0.019001	2.53951	0.00557576	4.94065645841247e-324	0.0139025	0.0144203	8.54856	0.0042845	4.94065645841247e-324	0.0362167	0.0370392	1.0771	0.469429	2.96439387504748e-323	0.50453	0.506717
		DMSO _24h.B2	1.30229	0.0997498	1.97626258336499e-323	0.129201	0.130608	1.16043	0.0274732	3.22514e-134	0.0315142	0.0322501	0.810905	0.204	2.47032822920623e-323	0.164648	0.166204	0.956618	0.0318862	1.10551e-13	0.0301443	0.0308647	1.22529	0.085664	1.48219693752374e-323	0.104323	0.105606	1.1944	0.00853058	2.01027e-60	0.00997993	0.0104011	1.13064	0.00557576	2.71177e-19	0.0061397	0.0064719	5.50608	0.0042845	0	0.0232744	0.0239104	1.03532	0.469429	1.51736e-212	0.484963	0.487054
		DMSO _36h.B2	1.57993	0.0997498	1.48219693752374e-323	0.156688	0.158511	0.918121	0.0274732	7.96823e-28	0.0248332	0.0256188	0.57557	0.204	1.97626258336499e-323	0.116613	0.118224	0.662069	0.0318862	9.88131291682493e-324	0.020753	0.0214733	1.10804	0.085664	1.08844e-143	0.0941877	0.0956548	1.30774	0.00853058	2.45589e-101	0.0108947	0.0114215	1.29902	0.00557576	3.35164e-63	0.00703256	0.00745818	3.24396	0.0042845	4.94065645841247e-324	0.0136076	0.0141946	0.951151	0.469429	8.46762e-285	0.445255	0.447742
		DMSO _48h.B2	1.4521	0.0997498	1.97626258336499e-323	0.144099	0.145596	1.04827	0.0274732	1.11846e-13	0.0284449	0.0291569	0.715085	0.204	2.47032822920623e-323	0.145128	0.146629	0.802983	0.0318862	4.04133e-255	0.0252695	0.025942	1.20659	0.085664	1.48219693752374e-323	0.102715	0.10401	1.17247	0.00853058	8.51318e-47	0.00979144	0.0102155	0.917565	0.00557576	8.43626e-09	0.00496561	0.00527001	3.99524	0.0042845	4.94065645841247e-324	0.016843	0.0173955	1.01385	0.469429	2.90978e-33	0.474871	0.476995
		Etoposide _6h.non_formaldehyde	1.33926	0.0997498	2.47032822920623e-323	0.13306	0.134123	1.31426	0.0274732	9.88131291682493e-324	0.0358162	0.0363996	0.74613	0.204	3.45845952088873e-323	0.15165	0.152773	1.01213	0.0318862	0.00582306	0.0319974	0.0325501	1.21002	0.085664	1.97626258336499e-323	0.103179	0.104132	0.863564	0.00853058	2.04265e-59	0.00723373	0.00750148	0.559412	0.00557576	4.94065645841247e-324	0.00303265	0.00320748	3.12723	0.0042845	4.94065645841247e-324	0.0132196	0.0135794	1.00964	0.469429	5.16546e-30	0.473176	0.474737
		Etoposide _12h.non_formaldehyde	1.31337	0.0997498	1.97626258336499e-323	0.130275	0.131744	1.41031	0.0274732	9.88131291682493e-324	0.0383272	0.0391676	0.796846	0.204	2.47032822920623e-323	0.161755	0.163361	1.13582	0.0318862	5.24516e-105	0.035812	0.0366256	1.24549	0.085664	1.48219693752374e-323	0.106023	0.107367	1.3937	0.00853058	5.51746e-212	0.0116545	0.012127	1.42497	0.00557576	4.44604e-160	0.00775341	0.0081407	5.04374	0.0042845	4.94065645841247e-324	0.0212949	0.0219284	1.01847	0.469429	3.02057e-55	0.477013	0.479186
		Etoposide _24h.non_formaldehyde	1.25214	0.0997498	1.48219693752374e-323	0.124092	0.125712	1.51321	0.0274732	9.88131291682493e-324	0.0410853	0.0420642	0.958069	0.204	1.91963e-65	0.194476	0.196419	1.27066	0.0318862	2.06477643934365e-312	0.0400352	0.0410021	1.30193	0.085664	1.48219693752374e-323	0.110759	0.112302	1.96252	0.00853058	4.94065645841247e-324	0.0164287	0.0170584	2.2214	0.00557576	4.94065645841247e-324	0.0121167	0.0126597	7.1016	0.0042845	0	0.0300077	0.0308502	1.0769	0.469429	2.47032822920623e-323	0.504302	0.506752
		Etoposide _36h.non_formaldehyde	1.19711	0.0997498	1.97626258336499e-323	0.118872	0.119953	1.30152	0.0274732	9.88131291682493e-324	0.0354485	0.0360675	0.782718	0.204	2.96439387504748e-323	0.159065	0.160285	1.06532	0.0318862	2.05315e-43	0.0336682	0.034272	1.30424	0.085664	1.97626258336499e-323	0.111202	0.112252	1.13809	0.00853058	2.89571e-49	0.00954598	0.00987318	1.07544	0.00557576	4.99213e-11	0.00586856	0.00612635	6.03557	0.0042845	4.94065645841247e-324	0.0255958	0.026125	1.01638	0.469429	1.81304e-73	0.476286	0.477949
		Etoposide _48h.non_formaldehyde	1.27012	0.0997498	1.97626258336499e-323	0.126085	0.127306	1.15044	0.0274732	1.08633e-153	0.0312862	0.0319287	0.704318	0.204	2.96439387504748e-323	0.143038	0.144326	0.982105	0.0318862	0.000506768	0.030997	0.0316366	1.22201	0.085664	1.97626258336499e-323	0.104121	0.105245	1.27948	0.00853058	1.79467e-155	0.010725	0.0111069	1.27655	0.00557576	5.77389e-100	0.00696441	0.00727359	3.22225	0.0042845	4.94065645841247e-324	0.0135926	0.0140214	0.955376	0.469429	3.45845952088873e-323	0.447569	0.449394
		Romidespin _6h.non_formaldehyde	1.10533	0.0997498	1.88871e-267	0.10965	0.110865	1.48358	0.0274732	9.88131291682493e-324	0.0403766	0.0411437	0.88749	0.204	2.47032822920623e-323	0.180303	0.181796	1.24933	0.0318862	9.88131291682493e-324	0.0394583	0.0402171	1.32824	0.085664	1.48219693752374e-323	0.113168	0.114399	1.80319	0.00853058	4.94065645841247e-324	0.0151447	0.0156226	2.04849	0.00557576	4.94065645841247e-324	0.0112169	0.0116297	5.54748	0.0042845	4.94065645841247e-324	0.0234739	0.0240651	1.01029	0.469429	1.30793e-22	0.47329	0.475225
		Romidespin _12h.non_formaldehyde	1.17141	0.0997498	1.87909e-306	0.115912	0.117789	1.61477	0.0274732	4.94065645841247e-324	0.0437639	0.0449677	0.946982	0.204	1.32766e-73	0.192033	0.19434	1.36195	0.0318862	4.94065645841247e-324	0.0428347	0.0440263	1.36245	0.085664	1.48219693752374e-323	0.115777	0.117653	2.22468	0.00853058	4.94065645841247e-324	0.0185817	0.0193802	2.45882	0.00557576	4.94065645841247e-324	0.0133725	0.0140533	6.68886	0.0042845	0	0.0281735	0.0291494	1.05533	0.469429	2.75685e-267	0.493942	0.496862
		Romidespin _24h.non_formaldehyde	1.29777	0.0997498	1.97626258336499e-323	0.128777	0.130129	1.39798	0.0274732	9.88131291682493e-324	0.0380212	0.0387956	0.844717	0.204	2.47032822920623e-323	0.171563	0.173084	1.1379	0.0318862	6.75265e-126	0.035908	0.0366616	1.27171	0.085664	1.48219693752374e-323	0.108313	0.109568	1.22669	0.00853058	4.15681e-87	0.0102606	0.0106712	1.19327	0.00557576	1.27423e-42	0.00649081	0.00681903	5.20233	0.0042845	4.94065645841247e-324	0.0219933	0.0225884	1.04983	0.469429	2.96439387504748e-323	0.491813	0.493826
		Romidespin _36h.non_formaldehyde	1.22571	0.0997498	1.97626258336499e-323	0.121612	0.122919	1.56586	0.0274732	9.88131291682493e-324	0.0426157	0.0434256	0.84469	0.204	2.47032822920623e-323	0.171565	0.173071	1.31114	0.0318862	9.88131291682493e-324	0.0414092	0.042208	1.3405	0.085664	1.48219693752374e-323	0.114198	0.11547	2.00479	0.00853058	4.94065645841247e-324	0.0168445	0.0173624	2.24017	0.00557576	4.94065645841247e-324	0.0122702	0.012714	6.89895	0.0042845	0	0.0292219	0.0298981	1.02493	0.469429	1.42311e-117	0.480137	0.48213
		Romidespin _48h.non_formaldehyde	1.17383	0.0997498	1.97626258336499e-323	0.116491	0.117688	1.32735	0.0274732	9.88131291682493e-324	0.0361187	0.0368169	0.792572	0.204	2.47032822920623e-323	0.161001	0.162371	1.09931	0.0318862	5.02352e-78	0.0347114	0.0353965	1.29167	0.085664	1.48219693752374e-323	0.110067	0.111235	1.28868	0.00853058	1.02153e-160	0.0108001	0.0111889	1.14336	0.00557576	1.98262e-28	0.00622791	0.00652488	5.14381	0.0042845	4.94065645841247e-324	0.0217664	0.0223134	1.00626	0.469429	5.68323e-10	0.471437	0.473295
		DMSO _6h.non_formaldehyde	0.979353	0.0997498	1.915e-11	0.0970935	0.0982896	1.57346	0.0274732	9.88131291682493e-324	0.0428196	0.0436392	0.938646	0.204	4.07287e-204	0.190693	0.192277	1.3229	0.0318862	9.88131291682493e-324	0.0417786	0.0425886	1.34147	0.085664	1.48219693752374e-323	0.114275	0.115559	1.85503	0.00853058	4.94065645841247e-324	0.0155743	0.0160777	2.10749	0.00557576	4.94065645841247e-324	0.0115349	0.0119697	6.17229	0.0042845	0	0.0261232	0.0267701	1.0181	0.469429	1.00732e-61	0.476921	0.478933
		DMSO _12h.non_formaldehyde	1.0694	0.0997498	2.52317e-107	0.106045	0.107304	1.37754	0.0274732	9.88131291682493e-324	0.0374576	0.0382361	0.893669	0.204	2.47032822920623e-323	0.181523	0.183097	1.10727	0.0318862	8.7682e-76	0.0349316	0.0356846	1.35971	0.085664	1.48219693752374e-323	0.115825	0.117133	1.15609	0.00853058	4.28914e-42	0.00966183	0.0100655	1.07474	0.00557576	1.00657e-07	0.00583626	0.0061518	5.60338	0.0042845	4.94065645841247e-324	0.0236968	0.0243216	1.049	0.469429	2.96439387504748e-323	0.491411	0.493449
		DMSO _24h.non_formaldehyde	1.31932	0.0997498	1.97626258336499e-323	0.130982	0.132224	1.54572	0.0274732	9.88131291682493e-324	0.0420965	0.0428376	1.02157	0.204	2.91321e-31	0.207655	0.209147	1.33017	0.0318862	9.88131291682493e-324	0.042045	0.0427856	1.28401	0.085664	1.97626258336499e-323	0.109419	0.110569	2.21304	0.00853058	4.94065645841247e-324	0.0186295	0.0191299	2.67088	0.00557576	4.94065645841247e-324	0.0146707	0.0151161	7.39925	0.0042845	4.94065645841247e-324	0.0313813	0.0320253	1.10207	0.469429	3.45845952088873e-323	0.516425	0.518261
		DMSO _36h.non_formaldehyde	1.22067	0.0997498	1.48219693752374e-323	0.12107	0.122456	1.30175	0.0274732	9.88131291682493e-324	0.0353711	0.0361586	0.756293	0.204	2.47032822920623e-323	0.15352	0.155051	1.09999	0.0318862	1.90118e-61	0.0346861	0.0354664	1.26418	0.085664	1.48219693752374e-323	0.107637	0.108955	1.51753	0.00853058	4.94065645841247e-324	0.0127071	0.013187	1.7323	0.00557576	4.94065645841247e-324	0.00945286	0.00986821	4.44174	0.0042845	4.94065645841247e-324	0.0187424	0.0193222	0.970338	0.469429	3.02318e-147	0.45445	0.45656
		DMSO _48h.non_formaldehyde	1.30461	0.0997498	1.97626258336499e-323	0.129562	0.13071	1.70663	0.0274732	9.88131291682493e-324	0.0465268	0.0472483	0.854942	0.204	2.96439387504748e-323	0.173762	0.175056	1.41346	0.0318862	9.88131291682493e-324	0.0447168	0.045425	1.38305	0.085664	1.97626258336499e-323	0.117927	0.11903	2.41115	0.00853058	4.94065645841247e-324	0.0203272	0.0208119	2.91653	0.00557576	4.94065645841247e-324	0.0160469	0.016479	7.97299	0.0042845	4.94065645841247e-324	0.0338513	0.0344714	1.03797	0.469429	3.45845952088873e-323	0.4864	0.488105
		Romidespin _6h.Deep.seq.Freq4	1.17083	0.0997498	8.83697e-173	0.115546	0.118044	1.0185	0.0274732	0.11646	0.0273444	0.0286293	0.806298	0.204	1.48219693752374e-323	0.163047	0.165931	0.866829	0.0318862	1.15154e-35	0.0270067	0.028284	1.13465	0.085664	1.64898e-92	0.0960513	0.0983561	0.851447	0.00853058	1.05523e-12	0.00693721	0.00760074	0.446426	0.00557576	7.93355e-122	0.00229937	0.00269042	10.5784	0.0042845	0	0.0445186	0.0461382	1.04866	0.469429	6.78746e-118	0.49033	0.494217
		Romidespin _24h.Deep.seq.Freq4	1.44664	0.0997498	9.88131291682493e-324	0.1431	0.145511	1.00609	0.0274732	0.556308	0.0270815	0.0282082	0.590634	0.204	1.48219693752374e-323	0.119376	0.12161	0.781422	0.0318862	9.84696e-123	0.0243851	0.0254565	1.08394	0.085664	9.71738e-48	0.0918624	0.0938546	0.689179	0.00853058	3.28478e-68	0.00561996	0.00614705	0.759412	0.00557576	6.52296e-27	0.00401464	0.0044628	5.76771	0.0042845	0	0.0241824	0.0252496	0.954476	0.469429	1.03193e-132	0.446354	0.449765
		Romidespin _48h.Deep.seq.Freq4	1.04105	0.0997498	5.00563e-08	0.102359	0.105345	1.20223	0.0274732	5.66045e-40	0.0321617	0.0339137	0.556222	0.204	9.88131291682493e-324	0.111924	0.115029	0.793195	0.0318862	6.68726e-55	0.0245306	0.0260706	0.998025	0.085664	0.813467	0.0841335	0.0868711	0.713373	0.00853058	3.26655e-29	0.00571145	0.00647746	0.591371	0.00557576	3.31952e-40	0.00302322	0.00358958	6.71766	0.0042845	0	0.0279707	0.0296101	0.85811	0.469429	1.48219693752374e-323	0.400425	0.405222
		DMSO _6h.Deep.seq.Freq4	1.14844	0.0997498	3.56363e-104	0.113166	0.115959	1.09438	0.0274732	2.54156e-12	0.0293231	0.0308226	0.719515	0.204	9.88131291682493e-324	0.145235	0.148337	0.824113	0.0318862	4.22119e-49	0.0255823	0.0269872	1.18996	0.085664	8.41408e-142	0.100616	0.103269	0.832629	0.00853058	9.30117e-13	0.00673998	0.00747998	0.379927	0.00557576	4.23029e-125	0.00192193	0.00232943	14.2477	0.0042845	0	0.0600005	0.0621007	1.04999	0.469429	2.65657e-98	0.490705	0.495085
		DMSO _24h.Deep.seq.Freq4	1.12912	0.0997498	2.67089e-170	0.111691	0.113573	1.04723	0.0274732	2.06975e-07	0.0282757	0.0292721	0.825586	0.204	1.97626258336499e-323	0.167308	0.169536	0.854295	0.0318862	2.31371e-71	0.0267582	0.0277286	1.14262	0.085664	7.21892e-175	0.0969997	0.0987691	0.727357	0.00853058	1.27331e-68	0.00597344	0.00644274	0.714908	0.00557576	1.24861e-49	0.00380096	0.00417801	6.64041	0.0042845	4.94065645841247e-324	0.0279585	0.0289495	1.0156	0.469429	4.17369e-22	0.475264	0.478237
		DMSO _48h.Deep.seq.Freq4	0.914866	0.0997498	6.57303e-21	0.089538	0.0929996	0.976389	0.0274732	0.196705	0.0258643	0.0278106	0.612716	0.204	9.88131291682493e-324	0.123017	0.126991	0.749153	0.0318862	1.54201e-54	0.0229806	0.0248207	1.05427	0.085664	7.13908e-08	0.0886014	0.0920469	0.903446	0.00853058	0.00307736	0.00719144	0.00824935	0.67769	0.00557576	6.72037e-17	0.00341971	0.00416487	15.5713	0.0042845	0	0.0652267	0.0682275	0.937698	0.469429	4.55373e-82	0.437204	0.443164
		Romidespin _6h.Deep.seq	1.2031	0.0997498	6.42285339593621e-323	0.119819	0.1202	1.10391	0.0274732	3.45845952088873e-323	0.0302275	0.0304288	0.939486	0.204	8.39911597930119e-323	0.191424	0.191886	0.962601	0.0318862	3.82516e-115	0.0305926	0.0307951	1.18882	0.085664	5.92878775009496e-323	0.101661	0.102016	0.848092	0.00853058	1.97626258336499e-323	0.00718506	0.00728462	0.475652	0.00557576	1.97626258336499e-323	0.00262203	0.00268247	2.05471	0.0042845	1.48219693752374e-323	0.00874868	0.0088584	1.05538	0.469429	1.08694442085074e-322	0.495134	0.49572
		Romidespin _24h.Deep.seq	1.53157	0.0997498	6.42285339593621e-323	0.152559	0.152988	1.06671	0.0274732	2.28425e-290	0.0292054	0.029407	0.721114	0.204	8.39911597930119e-323	0.146896	0.147319	0.858609	0.0318862	3.45845952088873e-323	0.0272804	0.0274754	1.10533	0.085664	5.92878775009496e-323	0.0945122	0.094862	0.821002	0.00853058	1.97626258336499e-323	0.00695391	0.0070536	0.715653	0.00557576	1.48219693752374e-323	0.00395275	0.00402813	1.53587	0.0042845	9.88131291682493e-324	0.00653224	0.00662889	1.00444	0.469429	8.15703e-43	0.471217	0.471813
		Romidespin _48h.Deep.seq	1.22299	0.0997498	6.42285339593621e-323	0.121808	0.122178	1.20989	0.0274732	3.45845952088873e-323	0.0331382	0.033341	0.734918	0.204	8.89318162514244e-323	0.149722	0.150125	0.91801	0.0318862	3.95252516672997e-323	0.0291767	0.0293674	1.15618	0.085664	5.92878775009496e-323	0.0988743	0.0992123	0.982078	0.00853058	7.59538e-09	0.00832623	0.0084294	0.52747	0.00557576	1.97626258336499e-323	0.0029105	0.00297183	1.2203	0.0042845	1.48219693752374e-323	0.00518768	0.00526932	0.965054	0.469429	1.13635098543487e-322	0.452743	0.453306
		DMSO _6h.Deep.seq	1.19849	0.0997498	6.42285339593621e-323	0.119361	0.119737	1.17549	0.0274732	3.45845952088873e-323	0.0321923	0.0323968	0.863277	0.204	8.89318162514244e-323	0.175888	0.176329	0.955309	0.0318862	8.68087e-169	0.0303619	0.0305607	1.28298	0.085664	5.92878775009496e-323	0.109724	0.110086	0.872448	0.00853058	1.97626258336499e-323	0.00739286	0.00749235	0.388281	0.00557576	1.48219693752374e-323	0.00213816	0.002192	2.10447	0.0042845	1.48219693752374e-323	0.00896203	0.00907144	1.0421	0.469429	1.08694442085074e-322	0.488901	0.48948
		DMSO _24h.Deep.seq	1.22618	0.0997498	6.42285339593621e-323	0.122112	0.122511	1.0782	0.0274732	3.45845952088873e-323	0.0295185	0.0297252	0.906077	0.204	8.39911597930119e-323	0.184603	0.185076	0.93912	0.0318862	3.62274e-282	0.0298412	0.030049	1.14612	0.085664	5.43472210425371e-323	0.0979998	0.0983625	0.854493	0.00853058	1.97626258336499e-323	0.00723757	0.00734134	0.601415	0.00557576	1.48219693752374e-323	0.00331821	0.00338876	2.18456	0.0042845	1.48219693752374e-323	0.00930117	0.00941862	1.03774	0.469429	1.03753785626662e-322	0.486842	0.487451
		DMSO _48h.Deep.seq	1.11436	0.0997498	6.42285339593621e-323	0.110983	0.111333	1.15461	0.0274732	3.45845952088873e-323	0.0316233	0.0318186	0.826622	0.204	9.38724727098368e-323	0.168423	0.16884	0.943552	0.0318862	7.3158e-290	0.0299913	0.0301816	1.26626	0.085664	6.42285339593621e-323	0.108299	0.108646	0.975404	0.00853058	7.7128e-16	0.00827024	0.00837151	0.49019	0.00557576	1.48219693752374e-323	0.00270418	0.00276242	1.60608	0.0042845	1.48219693752374e-323	0.00683528	0.00692745	1.00265	0.469429	2.00627e-18	0.470393	0.470949
	PBMC	PBMC-1	1.30069	0.0997498	1.97626258336499e-323	0.129074	0.130415	1.43422	0.0274732	9.88131291682493e-324	0.0390155	0.0397924	0.923394	0.204	2.47032822920623e-323	0.187593	0.189154	1.21472	0.0318862	4.54946e-301	0.038349	0.0391196	1.46593	0.085664	1.48219693752374e-323	0.124917	0.12624	2.35299	0.00853058	4.94065645841247e-324	0.0197936	0.020354	2.11136	0.00557576	4.94065645841247e-324	0.0115583	0.0119895	7.85797	0.0042845	4.94065645841247e-324	0.0333087	0.0340291	1.11329	0.469429	2.96439387504748e-323	0.521616	0.523609
		PBMC-2	1.34723	0.0997498	1.48219693752374e-323	0.133649	0.135126	1.76151	0.0274732	9.88131291682493e-324	0.047931	0.0488608	0.971461	0.204	2.11221e-39	0.197316	0.199042	1.48088	0.0318862	9.88131291682493e-324	0.0467618	0.0476808	1.54708	0.085664	1.48219693752374e-323	0.131797	0.133265	3.16261	0.00853058	4.94065645841247e-324	0.0266294	0.0273317	3.7073	0.00557576	4.94065645841247e-324	0.0203642	0.0209811	9.92788	0.0042845	4.94065645841247e-324	0.0421004	0.0429749	1.1199	0.469429	2.96439387504748e-323	0.524631	0.526793
		PBMC-3	1.24565	0.0997498	1.97626258336499e-323	0.123726	0.124783	1.14732	0.0274732	4.75484e-193	0.0312415	0.0318015	0.880542	0.204	2.96439387504748e-323	0.179017	0.180246	0.965609	0.0318862	1.55044e-14	0.0305137	0.0310674	1.39879	0.085664	1.97626258336499e-323	0.119307	0.120347	1.58584	0.00853058	9.88131291682493e-324	0.0133439	0.0137143	0.742167	0.00557576	1.98459e-135	0.00403602	0.00424219	6.20768	0.0042845	4.94065645841247e-324	0.0263399	0.0268556	1.10467	0.469429	3.95252516672997e-323	0.517765	0.519365
		PBMC-4	1.32024	0.0997498	1.48219693752374e-323	0.130868	0.132523	1.9101	0.0274732	9.88131291682493e-324	0.0519327	0.0530247	0.937426	0.204	1.83209e-144	0.190274	0.192199	1.58414	0.0318862	9.88131291682493e-324	0.0499781	0.0510507	1.60541	0.085664	1.48219693752374e-323	0.136684	0.13837	3.38187	0.00853058	4.94065645841247e-324	0.0284414	0.0292615	4.29669	0.00557576	0	0.0235848	0.0243342	10.6834	0.0042845	0	0.0452632	0.0462868	1.0913	0.469429	2.47032822920623e-323	0.511065	0.513511
		PBMC-5	1.69128	0.0997498	9.88131291682493e-324	0.16753	0.169884	2.55002	0.0274732	4.94065645841247e-324	0.0692575	0.0708632	0.954219	0.204	6.07609e-48	0.193418	0.195908	2.12375	0.0318862	4.94065645841247e-324	0.0669314	0.0685121	1.75307	0.085664	9.88131291682493e-324	0.149054	0.151301	5.76709	0.00853058	0	0.0485195	0.0498804	7.8081	0.00557576	0	0.0428974	0.0441816	14.6742	0.0042845	0	0.0621115	0.0636385	1.11413	0.469429	1.97626258336499e-323	0.521433	0.524572
		PBMC-6	1.25921	0.0997498	1.48219693752374e-323	0.124889	0.126326	1.61852	0.0274732	9.88131291682493e-324	0.0440207	0.0449147	0.873427	0.204	2.47032822920623e-323	0.177351	0.17901	1.33165	0.0318862	9.88131291682493e-324	0.0420257	0.0429003	1.52637	0.085664	1.48219693752374e-323	0.130026	0.131487	2.32533	0.00853058	4.94065645841247e-324	0.0195355	0.0201407	2.72333	0.00557576	4.94065645841247e-324	0.0149209	0.0154518	7.9405	0.0042845	4.94065645841247e-324	0.0336295	0.0344159	1.07289	0.469429	2.96439387504748e-323	0.502563	0.50473
		PBMC-7	1.60784	0.0997498	1.48219693752374e-323	0.159569	0.161198	2.32014	0.0274732	9.88131291682493e-324	0.0632009	0.0642858	0.98005	0.204	3.70006e-19	0.199044	0.200819	1.92542	0.0318862	9.88131291682493e-324	0.0608631	0.0619292	1.69103	0.085664	1.48219693752374e-323	0.144081	0.145643	4.71758	0.00853058	4.94065645841247e-324	0.0398089	0.040682	6.4602	0.00557576	4.94065645841247e-324	0.0356083	0.0364361	13.6985	0.0042845	4.94065645841247e-324	0.0581709	0.0592148	1.13328	0.469429	2.47032822920623e-323	0.530886	0.533101
		PBMC-8	1.71779	0.0997498	1.48219693752374e-323	0.170414	0.172288	2.40565	0.0274732	4.94065645841247e-324	0.0654746	0.0667111	0.913798	0.204	2.56969e-265	0.185448	0.187385	1.96415	0.0318862	9.88131291682493e-324	0.0620283	0.0632342	1.77985	0.085664	1.48219693752374e-323	0.151577	0.153365	5.24248	0.00853058	4.94065645841247e-324	0.044209	0.045238	7.18358	0.00557576	0	0.0395679	0.0405442	14.1485	0.0042845	0	0.0600277	0.0612154	1.11712	0.469429	2.47032822920623e-323	0.523166	0.52565
		PBMC-9	0.954868	0.0997498	8.1644e-35	0.0945421	0.0959574	1.67092	0.0274732	4.94065645841247e-324	0.0454027	0.0464122	1.05184	0.204	5.2858e-100	0.213588	0.215567	1.42248	0.0318862	9.88131291682493e-324	0.0448577	0.0458614	1.47913	0.085664	1.48219693752374e-323	0.125908	0.127511	2.59686	0.00853058	4.94065645841247e-324	0.0217996	0.02251	3.18769	0.00557576	4.94065645841247e-324	0.017457	0.0180948	8.86047	0.0042845	0	0.0375038	0.0384257	1.07994	0.469429	2.47032822920623e-323	0.505752	0.508162
		PBMC-10	1.66383	0.0997498	9.88131291682493e-324	0.164817	0.167121	2.33493	0.0274732	4.94065645841247e-324	0.0633921	0.0649102	0.918316	0.204	1.68784e-154	0.186131	0.188547	1.9329	0.0318862	4.94065645841247e-324	0.0608911	0.0623812	1.70981	0.085664	9.88131291682493e-324	0.145377	0.147566	4.99158	0.00853058	4.94065645841247e-324	0.0419586	0.0432101	6.66503	0.00557576	4.94065645841247e-324	0.0365796	0.0377522	13.2314	0.0042845	0	0.0559768	0.0574098	1.11271	0.469429	1.97626258336499e-323	0.520794	0.523886
		PBMC-11	1.2158	0.0997498	1.48219693752374e-323	0.120579	0.121975	1.39734	0.0274732	9.88131291682493e-324	0.0379799	0.0388022	0.909524	0.204	2.47032822920623e-323	0.184713	0.186375	1.15729	0.0318862	3.92208e-144	0.0364998	0.0373066	1.44724	0.085664	1.48219693752374e-323	0.123273	0.124683	1.89014	0.00853058	4.94065645841247e-324	0.0158559	0.0163953	1.75025	0.00557576	4.94065645841247e-324	0.00955004	0.00997131	7.0798	0.0042845	4.94065645841247e-324	0.029968	0.0307021	1.08937	0.469429	2.96439387504748e-323	0.510314	0.512451
		PBMC-12	1.13054	0.0997498	1.09026e-262	0.112008	0.113537	1.51103	0.0274732	9.88131291682493e-324	0.0410326	0.0419974	0.973978	0.204	7.61684e-27	0.197729	0.199657	1.25683	0.0318862	2.24941e-290	0.0396032	0.040552	1.49778	0.085664	1.48219693752374e-323	0.1275	0.129116	2.20117	0.00853058	4.94065645841247e-324	0.0184508	0.0191079	2.47776	0.00557576	0	0.0135349	0.0141002	7.98935	0.0042845	4.94065645841247e-324	0.0337926	0.0346722	1.09239	0.469429	2.47032822920623e-323	0.511592	0.514008
		PBMC-13	1.42577	0.0997498	1.48219693752374e-323	0.141364	0.14308	1.68414	0.0274732	4.94065645841247e-324	0.0457545	0.046787	0.938486	0.204	1.11802e-138	0.190486	0.192419	1.41035	0.0318862	4.94065645841247e-324	0.0444636	0.0454822	1.53684	0.085664	1.48219693752374e-323	0.130823	0.132484	3.02761	0.00853058	4.94065645841247e-324	0.0254394	0.0262194	3.61974	0.00557576	0	0.0198391	0.0205308	9.38252	0.0042845	0	0.0397187	0.0406843	1.11236	0.469429	2.47032822920623e-323	0.520949	0.523402
		PBMC-14	2.15858	0.0997498	1.48219693752374e-323	0.214296	0.216342	2.26045	0.0274732	4.94065645841247e-324	0.0615028	0.0627049	0.846747	0.204	1.97626258336499e-323	0.171797	0.173679	1.82413	0.0318862	9.88131291682493e-324	0.0575836	0.0587495	1.62254	0.085664	9.88131291682493e-324	0.138134	0.139856	5.21547	0.00853058	4.94065645841247e-324	0.0439795	0.0450067	6.9041	0.00557576	4.94065645841247e-324	0.0380184	0.0389771	13.9913	0.0042845	4.94065645841247e-324	0.0593564	0.0605389	1.16135	0.469429	2.47032822920623e-323	0.543933	0.546411
		PBMC-15	0.744394	0.0997498	1.97626258336499e-323	0.0737285	0.0747805	1.45977	0.0274732	9.88131291682493e-324	0.0397121	0.0404997	0.926424	0.204	6.54872e-296	0.188206	0.189777	1.16758	0.0318862	8.90835e-185	0.036851	0.037611	1.49867	0.085664	1.48219693752374e-323	0.127712	0.129054	1.46807	0.00853058	4.94065645841247e-324	0.0123016	0.0127484	1.35439	0.00557576	8.36667e-134	0.00737921	0.0077273	5.8899	0.0042845	4.94065645841247e-324	0.0249218	0.0255516	1.02105	0.469429	1.97814e-83	0.478307	0.480311
		PBMC-16	1.44038	0.0997498	1.48219693752374e-323	0.142788	0.144571	1.77214	0.0274732	4.94065645841247e-324	0.0481411	0.0492361	0.97105	0.204	7.59498e-30	0.197083	0.199109	1.47031	0.0318862	9.88131291682493e-324	0.0463471	0.0474226	1.53742	0.085664	9.88131291682493e-324	0.130843	0.132563	3.48276	0.00853058	4.94065645841247e-324	0.0292802	0.0301444	4.16002	0.00557576	0	0.0228144	0.0235808	10.8687	0.0042845	4.94065645841247e-324	0.0460331	0.0471051	1.12509	0.469429	2.47032822920623e-323	0.526882	0.529419
		PBMC-17	1.52279	0.0997498	1.48219693752374e-323	0.151059	0.152741	1.4923	0.0274732	9.88131291682493e-324	0.040535	0.0414652	0.851364	0.204	2.47032822920623e-323	0.172792	0.174568	1.18335	0.0318862	1.58545e-161	0.0372875	0.0381815	1.50482	0.085664	1.48219693752374e-323	0.128125	0.129696	2.58982	0.00853058	4.94065645841247e-324	0.0217497	0.0224396	2.84647	0.00557576	4.94065645841247e-324	0.0155798	0.0161667	8.16088	0.0042845	0	0.0345363	0.0353982	1.10398	0.469429	2.47032822920623e-323	0.517071	0.519413
		PBMC-18	1.76694	0.0997498	1.48219693752374e-323	0.175274	0.177233	1.81396	0.0274732	4.94065645841247e-324	0.0492779	0.0503972	0.887168	0.204	1.97626258336499e-323	0.179995	0.181974	1.4392	0.0318862	4.94065645841247e-324	0.0453547	0.0464311	1.53979	0.085664	1.48219693752374e-323	0.131036	0.132776	4.18668	0.00853058	4.94065645841247e-324	0.0352397	0.0361946	4.89747	0.00557576	4.94065645841247e-324	0.0268901	0.0277288	10.3867	0.0042845	0	0.0439738	0.0450346	1.12579	0.469429	2.47032822920623e-323	0.527196	0.529761
		PBMC-19	1.89606	0.0997498	1.48219693752374e-323	0.18807	0.190197	1.57803	0.0274732	9.88131291682493e-324	0.0428025	0.0439095	0.700143	0.204	1.97626258336499e-323	0.141881	0.143781	1.17905	0.0318862	1.57345e-115	0.0370812	0.0381152	1.45955	0.085664	9.88131291682493e-324	0.124134	0.125931	3.59877	0.00853058	4.94065645841247e-324	0.0302332	0.0311712	3.83338	0.00557576	4.94065645841247e-324	0.0209833	0.02177	7.72563	0.0042845	0	0.0326167	0.0335894	1.06742	0.469429	2.47032822920623e-323	0.499719	0.502434
		PBMC-20	2.01676	0.0997498	1.48219693752374e-323	0.200185	0.20216	2.40805	0.0274732	9.88131291682493e-324	0.0655463	0.0667716	0.919186	0.204	1.50737e-237	0.186554	0.188477	1.95383	0.0318862	9.88131291682493e-324	0.0617064	0.0628979	1.71423	0.085664	1.48219693752374e-323	0.145978	0.147722	5.78798	0.00853058	4.94065645841247e-324	0.0488428	0.049911	7.7624	0.00557576	0	0.0427816	0.043785	14.6222	0.0042845	0	0.0620535	0.0632481	1.15468	0.469429	2.47032822920623e-323	0.540815	0.543269
		PBMC-21	1.58457	0.0997498	1.48219693752374e-323	0.157028	0.159097	1.95028	0.0274732	4.94065645841247e-324	0.0529441	0.0542221	0.899759	0.204	5.09327e-277	0.182455	0.184651	1.58482	0.0318862	4.94065645841247e-324	0.0499152	0.0511584	1.5869	0.085664	9.88131291682493e-324	0.13497	0.136914	3.76016	0.00853058	4.94065645841247e-324	0.0315789	0.0325794	4.76916	0.00557576	0	0.0261377	0.0270514	12.2696	0.0042845	0	0.0519385	0.0532051	1.12314	0.469429	2.47032822920623e-323	0.525818	0.528648
		PBMC-22	1.23455	0.0997498	1.48219693752374e-323	0.12249	0.123805	1.37392	0.0274732	9.88131291682493e-324	0.0373659	0.0381289	0.956106	0.204	2.20329e-106	0.194254	0.195839	1.1231	0.0318862	1.87992e-102	0.0354408	0.0361847	1.44436	0.085664	1.48219693752374e-323	0.123072	0.12439	2.09125	0.00853058	4.94065645841247e-324	0.0175759	0.0181062	2.07144	0.00557576	4.94065645841247e-324	0.0113372	0.0117654	8.68584	0.0042845	4.94065645841247e-324	0.036837	0.0375948	1.11349	0.469429	2.96439387504748e-323	0.521705	0.523703
		PBMC-23	1.20167	0.0997498	9.88131291682493e-324	0.118916	0.120822	1.20659	0.0274732	2.78469e-112	0.0326265	0.0336776	0.862424	0.204	1.97626258336499e-323	0.17482	0.177053	0.957909	0.0318862	2.7698e-07	0.0300419	0.0310524	1.36833	0.085664	9.88131291682493e-324	0.116276	0.118163	0.63639	0.00853058	5.26708e-129	0.0052156	0.00564838	0.270055	0.00557576	4.94065645841247e-324	0.00139429	0.00162376	5.0636	0.0042845	4.94065645841247e-324	0.0212702	0.022126	1.08067	0.469429	1.97626258336499e-323	0.505832	0.508763
		PBMC-24	1.21291	0.0997498	9.88131291682493e-324	0.120026	0.121955	1.13205	0.0274732	3.65161e-47	0.03059	0.0316181	0.88931	0.204	3.92811472178399e-311	0.180282	0.182561	0.901101	0.0318862	1.10507e-33	0.0282411	0.0292306	1.37142	0.085664	9.88131291682493e-324	0.116531	0.118436	0.821669	0.00853058	1.19119e-29	0.00676492	0.00726024	0.353816	0.00557576	4.20943e-300	0.00184383	0.00210838	4.86123	0.0042845	4.94065645841247e-324	0.020408	0.0212542	1.08952	0.469429	1.97626258336499e-323	0.509972	0.512928
		PBMC-25	1.07304	0.0997498	7.66208e-129	0.106432	0.107641	1.25211	0.0274732	9.88131291682493e-324	0.0340444	0.0347572	0.923772	0.204	2.47032822920623e-323	0.187686	0.189215	1.03094	0.0318862	2.01292e-08	0.0325256	0.0332229	1.33778	0.085664	1.97626258336499e-323	0.113978	0.115223	0.577798	0.00853058	4.94065645841247e-324	0.00479313	0.00506763	0.248146	0.00557576	4.94065645841247e-324	0.00131196	0.00145813	4.98714	0.0042845	4.94065645841247e-324	0.0210859	0.0216516	1.07971	0.469429	3.45845952088873e-323	0.505873	0.507826
		PBMC-26	1.08357	0.0997498	7.72198e-124	0.10738	0.108794	1.21303	0.0274732	7.43938e-196	0.0329185	0.0337369	0.897773	0.204	2.47032822920623e-323	0.182266	0.184028	1.01753	0.0318862	0.00627369	0.0320431	0.032851	1.32488	0.085664	1.48219693752374e-323	0.112774	0.114219	0.619092	0.00853058	9.16269e-235	0.0051175	0.00544881	0.311532	0.00557576	4.94065645841247e-324	0.00164353	0.00183446	5.21036	0.0042845	0	0.0219887	0.0226626	1.0686	0.469429	2.96439387504748e-323	0.500492	0.502769
		PBMC-27	1.09034	0.0997498	6.78612e-85	0.107835	0.109693	1.21566	0.0274732	8.28471e-118	0.0328645	0.0339377	0.933655	0.204	6.37731e-110	0.189297	0.191639	1.00652	0.0318862	0.436071	0.0315709	0.0326237	1.35552	0.085664	9.88131291682493e-324	0.115166	0.117078	0.662045	0.00853058	7.62997e-107	0.00542647	0.00587545	0.292299	0.00557576	4.94065645841247e-324	0.00151178	0.00175456	4.97046	0.0042845	0	0.0208678	0.0217305	1.08861	0.469429	1.97626258336499e-323	0.509535	0.512517
		PBMC-28	1.04618	0.0997498	7.45311e-25	0.103469	0.105249	1.22048	0.0274732	5.55403e-129	0.0330089	0.0340579	0.930602	0.204	3.78195e-126	0.188704	0.190986	1.01671	0.0318862	0.0414458	0.0319061	0.0329382	1.2675	0.085664	9.88131291682493e-324	0.107676	0.109488	0.621438	0.00853058	1.03948e-142	0.00509216	0.00551665	0.389541	0.00557576	6.30534e-271	0.00203871	0.00231167	4.83468	0.0042845	0	0.020302	0.0211325	1.06254	0.469429	1.97626258336499e-323	0.497334	0.500243
		PBMC-29	1.03403	0.0997498	6.42435e-13	0.102211	0.104082	1.22907	0.0274732	1.62395e-124	0.0332138	0.0343259	0.969377	0.204	3.16851e-23	0.196531	0.19898	1.02184	0.0318862	0.0115918	0.0320394	0.0331326	1.2925	0.085664	9.88131291682493e-324	0.109759	0.111689	0.656164	0.00853058	1.98177e-104	0.00537059	0.00583141	0.396888	0.00557576	4.07286e-236	0.00207094	0.00236212	4.94201	0.0042845	0	0.020734	0.0216209	1.08316	0.469429	1.97626258336499e-323	0.506928	0.510002
		PBMC-30	1.05099	0.0997498	2.33459e-25	0.103866	0.105813	1.18292	0.0274732	3.89905e-76	0.0319382	0.0330664	0.982376	0.204	3.3982e-08	0.199135	0.201679	1.00737	0.0318862	0.409423	0.0315637	0.0326856	1.27282	0.085664	9.88131291682493e-324	0.108047	0.110028	0.677214	0.00853058	9.83737e-86	0.00553894	0.00602267	0.423281	0.00557576	2.21682e-199	0.00220858	0.00251928	4.83522	0.0042845	0	0.0202668	0.0211736	1.08517	0.469429	1.97626258336499e-323	0.507824	0.511
		PBMC-31	1.16428	0.0997498	1.48219693752374e-323	0.115312	0.116965	1.19449	0.0274732	9.51992e-129	0.0323589	0.0332788	0.941219	0.204	4.52008e-115	0.190995	0.193026	1.0005	0.0318862	0.943326	0.0314507	0.0323582	1.25721	0.085664	1.48219693752374e-323	0.1069	0.108499	0.611569	0.00853058	1.64552e-191	0.00503301	0.00540605	0.366453	0.00557576	4.94065645841247e-324	0.00192853	0.00216301	5.41852	0.0042845	0	0.0228291	0.023607	1.0921	0.469429	2.47032822920623e-323	0.511372	0.51395
		PBMC-32	1.06336	0.0997498	2.3877e-65	0.105332	0.106811	1.18481	0.0274732	2.03302e-134	0.0321262	0.0329791	0.977916	0.204	5.29671e-20	0.198537	0.200456	1.01116	0.0318862	0.0987322	0.0318195	0.0326685	1.22432	0.085664	1.48219693752374e-323	0.104146	0.105618	0.666106	0.00853058	1.05974e-159	0.00550335	0.0058655	0.389855	0.00557576	4.94065645841247e-324	0.00206343	0.0022884	5.03677	0.0042845	0	0.0212328	0.0219315	1.07853	0.469429	2.47032822920623e-323	0.505091	0.507491
		PBMC-33	1.21806	0.0997498	1.48219693752374e-323	0.120756	0.122248	1.20298	0.0274732	9.40495e-178	0.0326432	0.0334601	0.8796	0.204	2.47032822920623e-323	0.178564	0.180316	0.937705	0.0318862	1.02097e-22	0.0295126	0.0302909	1.37441	0.085664	1.48219693752374e-323	0.117003	0.118475	0.687702	0.00853058	3.17703e-153	0.00569357	0.00604331	0.444951	0.00557576	4.94065645841247e-324	0.00236875	0.00259705	4.98703	0.0042845	4.94065645841247e-324	0.0210383	0.0216993	1.09328	0.469429	2.47032822920623e-323	0.512076	0.514357
		PBMC-34	1.11078	0.0997498	9.23021e-104	0.109769	0.111837	1.21387	0.0274732	1.50015e-95	0.0327608	0.0339446	0.929822	0.204	3.10078e-101	0.188396	0.190977	1.01814	0.0318862	0.0502446	0.0318843	0.0330529	1.2926	0.085664	9.88131291682493e-324	0.109699	0.111766	0.647265	0.00853058	2.13163e-96	0.00528048	0.00577074	0.446913	0.00557576	7.78949e-169	0.00233057	0.00266138	4.72314	0.0042845	4.94065645841247e-324	0.0197757	0.0207047	1.08002	0.469429	1.97626258336499e-323	0.505346	0.508637
		PBMC-35	1.11094	0.0997498	6.0693e-159	0.109985	0.111652	1.20902	0.0274732	1.25293e-139	0.032742	0.0336945	0.949285	0.204	2.89987e-81	0.192607	0.194705	1.01223	0.0318862	0.100889	0.0318091	0.0327485	1.23741	0.085664	1.48219693752374e-323	0.105187	0.106821	0.643373	0.00853058	1.1392e-150	0.00529411	0.00568786	0.392481	0.00557576	1.92191536232245e-321	0.00206617	0.00231592	4.77129	0.0042845	4.94065645841247e-324	0.0200689	0.0208214	1.07749	0.469429	2.47032822920623e-323	0.504476	0.50713
		PBMC-36	1.18563	0.0997498	2.119e-236	0.117107	0.119432	1.18603	0.0274732	1.13894e-61	0.0319487	0.0332286	0.918612	0.204	4.64506e-114	0.185996	0.188805	1.00078	0.0318862	0.937594	0.0312823	0.0325493	1.24152	0.085664	9.88131291682493e-324	0.105248	0.107468	0.644368	0.00853058	2.23904e-82	0.00523419	0.00576919	0.415696	0.00557576	1.46059e-160	0.00214814	0.00249732	4.90021	0.0042845	0	0.0204826	0.0215167	1.08057	0.469429	1.48219693752374e-323	0.505454	0.509052
		PBMC-37	1.12642	0.0997498	3.52231e-144	0.111361	0.113365	1.19849	0.0274732	3.29907e-89	0.0323632	0.0334967	0.937747	0.204	6.3478e-86	0.190055	0.192551	1.01155	0.0318862	0.194473	0.031697	0.0328193	1.29928	0.085664	9.88131291682493e-324	0.110307	0.112303	0.721281	0.00853058	1.79513e-63	0.00590759	0.00640582	0.427531	0.00557576	1.07539e-196	0.00223176	0.00254348	4.9824	0.0042845	0	0.0208914	0.0218101	1.09017	0.469429	1.97626258336499e-323	0.51017	0.513341
		PBMC-38	1.04585	0.0997498	1.0486e-28	0.103508	0.105144	1.22314	0.0274732	1.00972e-155	0.0331235	0.0340889	0.93165	0.204	2.04559e-144	0.189009	0.191108	1.04062	0.0318862	7.76663e-08	0.0327041	0.0336636	1.24613	0.085664	9.88131291682493e-324	0.105924	0.107577	0.727818	0.00853058	3.20808e-84	0.00600044	0.00642232	0.423117	0.00557576	1.55317e-280	0.00223126	0.00249255	5.11639	0.0042845	4.94065645841247e-324	0.0215314	0.0223162	1.06543	0.469429	2.47032822920623e-323	0.498807	0.501482
		PBMC-39	1.04006	0.0997498	2.48834e-13	0.102665	0.104833	1.24633	0.0274732	1.45999e-107	0.0335979	0.0348923	0.963613	0.204	1.70987e-24	0.195168	0.197993	1.05964	0.0318862	3.16871e-09	0.0331494	0.0344355	1.17508	0.085664	3.78585e-183	0.0995961	0.101736	0.794085	0.00853058	8.52167e-28	0.00648588	0.00707156	0.421245	0.00557576	3.93905e-161	0.00218003	0.00252706	4.58312	0.0042845	0	0.0191468	0.0201352	1.06378	0.469429	3.70982e-240	0.497594	0.501147
		PBMC-40	1.22306	0.0997498	9.88131291682493e-324	0.120829	0.123179	1.17174	0.0274732	2.54211e-53	0.0315614	0.0328304	0.903553	0.204	7.45389e-161	0.182936	0.18572	0.963083	0.0318862	0.000237655	0.0300934	0.0313339	1.30887	0.085664	9.88131291682493e-324	0.110994	0.113259	0.815838	0.00853058	5.86581e-22	0.00666464	0.00726412	0.435064	0.00557576	1.93364e-149	0.00225262	0.00260877	5.3846	0.0042845	0	0.022535	0.0236149	1.09801	0.469429	1.48219693752374e-323	0.513646	0.517233
		PBMC-41	1.22027	0.0997498	1.48219693752374e-323	0.120802	0.122647	1.17195	0.0274732	2.50182e-85	0.0317015	0.0326987	0.91626	0.204	4.54575e-195	0.185819	0.188019	0.959358	0.0318862	2.51183e-07	0.0301067	0.0310796	1.26685	0.085664	9.88131291682493e-324	0.107648	0.109403	0.780179	0.00853058	3.90319e-49	0.00642812	0.00688857	0.459943	0.00557576	4.50846e-217	0.00242393	0.00271115	5.35277	0.0042845	0	0.0225138	0.0233598	1.09475	0.469429	1.97626258336499e-323	0.512498	0.515317
		PBMC-42	1.10189	0.0997498	1.06461e-46	0.108488	0.11135	1.15111	0.0274732	1.73958e-26	0.0308303	0.0324338	0.938782	0.204	5.85963e-41	0.189717	0.193316	0.955712	0.0318862	0.000525421	0.0296939	0.0312691	1.28503	0.085664	6.17082e-284	0.108655	0.111519	0.898968	0.00853058	4.52454e-05	0.00727545	0.0080776	0.508098	0.00557576	4.09131e-68	0.00259548	0.00308643	5.43423	0.0042845	0	0.0225992	0.0239818	1.08497	0.469429	2.38745e-257	0.50703	0.511601
		PBMC-43	1.35313	0.0997498	1.48219693752374e-323	0.134081	0.135871	1.16318	0.0274732	2.91448e-89	0.0314975	0.0324199	0.884136	0.204	1.97626258336499e-323	0.179358	0.181373	0.925186	0.0318862	7.9584e-25	0.0290594	0.0299469	1.27665	0.085664	1.48219693752374e-323	0.108547	0.110183	0.716815	0.00853058	2.75446e-95	0.00591247	0.00632236	0.440721	0.00557576	1.8948e-272	0.00232945	0.00259044	4.84017	0.0042845	0	0.0203663	0.0211141	1.10221	0.469429	2.47032822920623e-323	0.516101	0.518719
		PBMC-44	1.201	0.0997498	1.48219693752374e-323	0.118783	0.120822	1.17628	0.0274732	1.07974e-72	0.0317641	0.0328755	0.938302	0.204	3.23035e-86	0.190182	0.192651	1.0098	0.0318862	0.266724	0.0316474	0.0327568	1.19355	0.085664	2.10269e-284	0.101297	0.103199	0.611189	0.00853058	2.56678e-130	0.00499042	0.00544455	0.434506	0.00557576	2.74699e-195	0.00227101	0.00258185	4.99835	0.0042845	0	0.0209639	0.0218741	1.08367	0.469429	1.97626258336499e-323	0.507137	0.510274
		PBMC-45	1.18408	0.0997498	1.48219693752374e-323	0.117361	0.118866	1.20341	0.0274732	4.72549e-171	0.0326461	0.033481	0.905754	0.204	2.47032822920623e-323	0.18387	0.18568	0.971851	0.0318862	1.62276e-05	0.030586	0.0313952	1.33266	0.085664	1.48219693752374e-323	0.113421	0.114904	0.643485	0.00853058	2.05828e-194	0.00531842	0.00566425	0.410586	0.00557576	4.94065645841247e-324	0.00217928	0.00240349	4.804	0.0042845	0	0.0202531	0.0209163	1.08888	0.469429	2.47032822920623e-323	0.509988	0.51232
		PBMC-46	1.1419	0.0997498	6.942e-248	0.113048	0.114765	1.20611	0.0274732	2.48961e-131	0.0326542	0.0336222	0.955563	0.204	1.21325e-60	0.193867	0.196007	0.99251	0.0318862	0.325353	0.0311766	0.0321234	1.1944	0.085664	9.88131291682493e-324	0.1015	0.103138	0.565383	0.00853058	4.71762e-223	0.00463785	0.0050137	0.390339	0.00557576	3.78455731551054e-313	0.00205247	0.00230592	5.3413	0.0042845	0	0.0224829	0.0232919	1.08133	0.469429	1.97626258336499e-323	0.506256	0.508956
		PBMC-47	1.29874	0.0997498	1.48219693752374e-323	0.128687	0.130415	1.1518	0.0274732	1.6804e-80	0.0311951	0.0320968	0.884004	0.204	1.97626258336499e-323	0.179349	0.181328	0.945933	0.0318862	4.67744e-14	0.029724	0.0306052	1.32469	0.085664	1.48219693752374e-323	0.112664	0.114296	0.643988	0.00853058	1.25214e-159	0.00530517	0.00568696	0.453906	0.00557576	2.55863e-267	0.00240333	0.00266341	4.58227	0.0042845	0	0.0192776	0.0199927	1.09699	0.469429	2.47032822920623e-323	0.513671	0.516243
		PBMC-48	1.2174	0.0997498	9.88131291682493e-324	0.120327	0.122552	1.13686	0.0274732	1.618e-38	0.0306441	0.0318306	0.90405	0.204	1.30091e-176	0.183108	0.18575	0.927564	0.0318862	1.91429e-14	0.0290029	0.0301585	1.31512	0.085664	9.88131291682493e-324	0.111585	0.113739	0.821671	0.00853058	9.3911e-23	0.00672834	0.00729898	0.511595	0.00557576	1.63982e-119	0.00267396	0.00303987	6.59803	0.0042845	4.94065645841247e-324	0.0277081	0.0288387	1.10622	0.469429	1.97626258336499e-323	0.517589	0.520991
		PBMC-49	1.17235	0.0997498	9.88131291682493e-324	0.116045	0.117843	1.13273	0.0274732	4.393e-53	0.0306365	0.0316086	0.966719	0.204	1.70917e-32	0.1961	0.198325	0.932775	0.0318862	5.08608e-18	0.02927	0.030221	1.28382	0.085664	9.88131291682493e-324	0.109105	0.110855	0.766414	0.00853058	1.56234e-56	0.00631473	0.00676701	0.501957	0.00557576	3.41417e-184	0.00265314	0.00295034	5.83314	0.0042845	4.94065645841247e-324	0.0245578	0.0254319	1.11026	0.469429	1.97626258336499e-323	0.519793	0.522586
		PBMC-50	1.06995	0.0997498	2.99754e-51	0.105802	0.107657	1.15501	0.0274732	4.78211e-62	0.031208	0.032262	0.998613	0.204	0.647162	0.20251	0.204929	0.991189	0.0318862	0.297846	0.0310825	0.0321345	1.25652	0.085664	9.88131291682493e-324	0.10671	0.108572	0.743461	0.00853058	1.42227e-59	0.00610618	0.00658486	0.450022	0.00557576	5.61658e-200	0.00236134	0.0026639	6.10146	0.0042845	0	0.0256651	0.0266248	1.10407	0.469429	1.97626258336499e-323	0.516785	0.519785
		PBMC-51	1.12561	0.0997498	1.97626258336499e-323	0.111647	0.112914	1.14199	0.0274732	2.19443e-115	0.0310255	0.0317254	0.94614	0.204	9.72812e-159	0.192222	0.193805	0.938777	0.0318862	5.21517e-28	0.0295934	0.0302776	1.32827	0.085664	1.97626258336499e-323	0.113149	0.114423	0.800243	0.00853058	1.47173e-78	0.00666248	0.0069936	0.514074	0.00557576	4.94065645841247e-324	0.00276018	0.00297555	6.85797	0.0042845	0	0.0290454	0.0297234	1.11031	0.469429	2.96439387504748e-323	0.520212	0.522215
		PBMC-52	1.15094	0.0997498	4.43751e-271	0.113934	0.115683	1.14011	0.0274732	5.04851e-61	0.0308468	0.0318035	0.941739	0.204	3.51549e-100	0.191036	0.193197	0.945835	0.0318862	1.36654e-12	0.0296921	0.0306315	1.31034	0.085664	1.48219693752374e-323	0.111385	0.113117	0.784323	0.00853058	6.17951e-50	0.00646913	0.00691794	0.503552	0.00557576	6.16083e-190	0.00266451	0.00295653	7.16416	0.0042845	0	0.0302238	0.0311712	1.11343	0.469429	2.47032822920623e-323	0.521305	0.524044
		PBMC-53	1.03034	0.0997498	4.07904e-17	0.102066	0.103491	1.13334	0.0274732	2.54957e-75	0.0307307	0.0315462	1.03222	0.204	4.55083e-42	0.209619	0.211531	0.95461	0.0318862	3.98247e-12	0.0300376	0.0308441	1.26518	0.085664	1.48219693752374e-323	0.107653	0.109111	0.816061	0.00853058	4.09074e-49	0.00676796	0.00715907	0.490437	0.00557576	1.18208e-274	0.00261353	0.00285973	6.95862	0.0042845	0	0.0294169	0.0302154	1.11731	0.469429	2.47032822920623e-323	0.523326	0.525668
		PBMC-54	1.25314	0.0997498	1.97626258336499e-323	0.124356	0.125647	1.12623	0.0274732	5.77052e-97	0.0306041	0.0312809	0.868621	0.204	2.96439387504748e-323	0.176454	0.177945	0.917763	0.0318862	3.90346e-52	0.028936	0.0295948	1.35855	0.085664	1.48219693752374e-323	0.115754	0.117006	0.792785	0.00853058	3.37352e-89	0.00660391	0.00692476	0.48673	0.00557576	4.94065645841247e-324	0.00261331	0.00281734	7.14044	0.0042845	4.94065645841247e-324	0.030258	0.0309311	1.10927	0.469429	2.96439387504748e-323	0.51975	0.5217
		PBMC-55	1.14891	0.0997498	1.48219693752374e-323	0.113843	0.115368	1.14475	0.0274732	9.50107e-85	0.031034	0.0318699	0.967226	0.204	1.8318e-42	0.196363	0.198268	0.983516	0.0318862	0.0141278	0.0309453	0.0317801	1.24595	0.085664	1.48219693752374e-323	0.105996	0.107473	0.741844	0.00853058	5.62537e-94	0.00614018	0.00652081	0.487448	0.00557576	1.77139e-267	0.00259484	0.00284526	6.07133	0.0042845	0	0.0256334	0.0263959	1.10389	0.469429	2.47032822920623e-323	0.517004	0.519395
		PBMC-56	1.05059	0.0997498	7.99077e-27	0.103862	0.105737	1.15515	0.0274732	6.22549e-60	0.031202	0.0322759	0.988632	0.204	0.000221169	0.200456	0.202911	0.984829	0.0318862	0.0781183	0.0308716	0.03194	1.23416	0.085664	9.88131291682493e-324	0.104785	0.106667	0.814332	0.00853058	4.17445e-30	0.00669515	0.00720528	0.549897	0.00557576	2.34746e-123	0.00289941	0.00323983	5.70285	0.0042845	0	0.0239642	0.0249103	1.08966	0.469429	1.97626258336499e-323	0.509988	0.513046
		PBMC-57	1.07606	0.0997498	1.46972e-64	0.106442	0.108236	1.13578	0.0274732	8.41133e-52	0.0307024	0.0317106	0.999367	0.204	0.830328	0.202706	0.20504	0.945861	0.0318862	1.96485e-11	0.0296671	0.0306588	1.28542	0.085664	1.48219693752374e-323	0.10921	0.111024	0.804257	0.00853058	4.62168e-37	0.006624	0.00710381	0.498594	0.00557576	1.96563e-174	0.00262977	0.00293664	6.44487	0.0042845	4.94065645841247e-324	0.0271409	0.0280912	1.11118	0.469429	1.97626258336499e-323	0.520173	0.523065
		PBMC-58	0.981045	0.0997498	6.56431e-10	0.0972635	0.0984572	1.18285	0.0274732	2.80225e-187	0.0321417	0.0328545	0.971064	0.204	9.61199e-47	0.197298	0.198899	0.993003	0.0318862	0.215553	0.0313126	0.0320165	1.27329	0.085664	1.48219693752374e-323	0.10845	0.109702	0.720737	0.00853058	4.43216e-156	0.0059924	0.00630722	0.451304	0.00557576	4.94065645841247e-324	0.0024168	0.00261896	6.81018	0.0042845	4.94065645841247e-324	0.0288414	0.029518	1.08368	0.469429	2.96439387504748e-323	0.507706	0.509714
		PBMC-59	0.861966	0.0997498	1.97626258336499e-323	0.0854762	0.0864877	1.19114	0.0274732	2.40163e-252	0.0324044	0.0330467	1.02145	0.204	5.11096e-32	0.207644	0.209109	1.00727	0.0318862	0.151519	0.0318009	0.0324374	1.25508	0.085664	1.97626258336499e-323	0.106957	0.108075	0.731475	0.00853058	7.01243e-178	0.00609875	0.00638348	0.474615	0.00557576	4.94065645841247e-324	0.00255453	0.00274059	5.66744	0.0042845	4.94065645841247e-324	0.0240055	0.0245612	1.06848	0.469429	3.45845952088873e-323	0.500675	0.502478
		PBMC-60	0.95904	0.0997498	1.40742e-43	0.0950935	0.096237	1.15969	0.0274732	6.24831e-154	0.0315203	0.0322035	1.00577	0.204	0.00320646	0.204394	0.205963	0.971878	0.0318862	2.35151e-07	0.0306538	0.0313279	1.27652	0.085664	1.97626258336499e-323	0.108746	0.109959	0.812562	0.00853058	1.91443e-73	0.0067714	0.00709467	0.51724	0.00557576	4.94065645841247e-324	0.00278078	0.00299007	6.13032	0.0042845	4.94065645841247e-324	0.0259556	0.0265778	1.08828	0.469429	3.45845952088873e-323	0.5099	0.511843
		PBMC-61	0.828985	0.0997498	1.48219693752374e-323	0.0819946	0.0833918	1.1358	0.0274732	5.42631e-67	0.030765	0.0316477	1.1514	0.204	1.97626258336499e-323	0.233813	0.235963	1.00444	0.0318862	0.531735	0.0315831	0.032477	1.15184	0.085664	3.77034e-271	0.0979172	0.09943	0.805425	0.00853058	2.75757e-47	0.00666301	0.00708326	0.543606	0.00557576	3.76566e-184	0.00289332	0.00317355	6.22575	0.0042845	4.94065645841247e-324	0.0262675	0.0270856	1.10228	0.469429	2.47032822920623e-323	0.516177	0.518711
		PBMC-62	1.00277	0.0997498	0.425248	0.0993464	0.100709	1.1695	0.0274732	3.55719e-127	0.0317311	0.0325323	0.982628	0.204	2.63594e-14	0.199549	0.201366	0.979047	0.0318862	0.000991668	0.0308249	0.031615	1.29475	0.085664	1.48219693752374e-323	0.110202	0.111628	0.831981	0.00853058	1.03739e-43	0.00690815	0.00729025	0.542434	0.00557576	1.21479e-230	0.00290121	0.00315163	6.87224	0.0042845	0	0.0290619	0.02983	1.09916	0.469429	2.96439387504748e-323	0.514842	0.517111
		PBMC-63	1.0538	0.0997498	3.51555e-60	0.104464	0.105771	1.15936	0.0274732	5.15903e-128	0.0314785	0.0322272	0.982934	0.204	1.56014e-15	0.199667	0.201373	0.976531	0.0318862	8.36328e-05	0.0307693	0.0315098	1.2538	0.085664	1.48219693752374e-323	0.106747	0.108067	0.743189	0.00853058	7.9229e-117	0.00617201	0.00651103	0.464584	0.00557576	4.94065645841247e-324	0.00248334	0.00270089	6.86111	0.0042845	0	0.029038	0.0297581	1.09943	0.469429	2.96439387504748e-323	0.515042	0.51717
		PBMC-64	0.97898	0.0997498	7.29092e-12	0.097058	0.0982507	1.16955	0.0274732	6.75447e-162	0.0317781	0.0324871	0.974074	0.204	7.89304e-38	0.197911	0.199514	0.960026	0.0318862	1.03619e-12	0.0302668	0.0309593	1.33814	0.085664	1.48219693752374e-323	0.113992	0.115272	0.846036	0.00853058	1.65606e-46	0.00704825	0.0073891	0.484877	0.00557576	4.94065645841247e-324	0.00260032	0.00280983	6.64003	0.0042845	0	0.0281164	0.0287849	1.09469	0.469429	2.96439387504748e-323	0.512875	0.514883
		PBMC-65	0.955164	0.0997498	2.41817e-28	0.0944959	0.0960634	1.1547	0.0274732	9.33731e-78	0.0312577	0.0321941	1.04316	0.204	1.87842e-57	0.211714	0.213898	0.979976	0.0318862	0.00746826	0.0307854	0.0317151	1.21934	0.085664	1.48219693752374e-323	0.103639	0.105272	0.836135	0.00853058	1.58946e-30	0.00691005	0.00736069	0.540041	0.00557576	2.5586e-169	0.00286679	0.00316086	5.96838	0.0042845	0	0.0251523	0.0259959	1.09236	0.469429	2.47032822920623e-323	0.511454	0.514121
		PBMC-66	0.940659	0.0997498	1.73173e-44	0.093018	0.0946479	1.15983	0.0274732	1.12544e-75	0.0313759	0.0323584	1.01056	0.204	0.000176966	0.205027	0.207287	0.989773	0.0318862	0.193261	0.0310739	0.0320519	1.24014	0.085664	9.88131291682493e-324	0.105377	0.107099	0.865233	0.00853058	2.79662e-19	0.00714389	0.00762379	0.561659	0.00557576	3.07102e-139	0.00297762	0.00329161	6.35256	0.0042845	0	0.0267651	0.0276756	1.08451	0.469429	1.97626258336499e-323	0.507705	0.510498
