# Supplementary material for: Novel approach reveals genomic landscapes of single-strand DNA breaks with nucleotide resolution in human cells
Source: Nat Commun. 2019 Dec 20;10:5799. doi: 10.1038/s41467-019-13602-7 (PMC6925131; doi:10.1038/s41467-019-13602-7)
Supplement: Supplementary file 7 — Supplementary Data 6 [file 41467_2019_13602_MOESM7_ESM.xlsx]

## Sheet: Sheet1
D6. Overlap between SSBs and regulatory elements.
D6.1 K562																								D6.2 PBMC
Method	Treatment conditions	Number of reads detecting SSB	Treatments	Total number of SSBs	Insulators						Promoters						Enhancers							Systems	Sample Name	Total number of SSBs	Insulators						Promoters						Enhancers
					Number of SSBs overlapping insulators	Odds.Ratio	Expected_proportion	P.values	95% Confidence Interval_Low	95% Confidence Interval_High	Number of SSBs overlapping promoters	Odds.Ratio	Expected_proportion	P.values	95% Confidence Interval_Low	95% Confidence Interval_High	Number of SSBs overlapping enhancers	Odds.Ratio	Expected_proportion	P.values	95% Confidence Interval_Low	95% Confidence Interval_High					Number of SSBs overlapping insulators	Odds.Ratio	Expected_proportion	P.values	95% Confidence Interval_Low	95% Confidence Interval_High	Number of SSBs overlapping promoters	Odds.Ratio	Expected_proportion	P.values	95% Confidence Interval_Low	95% Confidence Interval_High	Number of SSBs overlapping enhancers	Odds.Ratio	Expected_proportion	P.values	95% Confidence Interval_Low	95% Confidence Interval_High
SSiNGLe-SMS	B1	≥1	Merged Data	4624990	85700	2.24103	0.00826842	<2.2E-16	0.0184071	0.0186531	191385	2.51126	0.0164781	<2.2E-16	0.396014	0.400405	441526	2.0341	0.0469325	<2.2E-16	0.490142	0.493094		SSiNGLe-SMS	PBMC-1	232953	1989	1.09431	0.00780235	6.88447e-05	0.00816856	0.00892015	5778	0.999488	0.024816	0.978749	0.0241755	0.0254429	14784	0.996175	0.0637071	0.634739	0.0624767	0.064461
	B1	≥2	Merged Data	29941	931	3.76063	0.00826842	<2.2E-16	0.0291573	0.0331233	2416	4.89694	0.0164781	<2.2E-16	0.188146	0.220688	3717	2.64516	0.0469325	<2.2E-16	0.362372	0.393807			PBMC-2	152670	1299	1.09051	0.00780235	0.00194618	0.0080539	0.00898201	3826	1.00986	0.024816	0.537267	0.0242823	0.025857	9565	0.98343	0.0637071	0.0915765	0.0614409	0.0638787
	B1	≥3	Merged Data	754	30	4.81202	0.00826842	4.45536e-12	0.0270029	0.0563146	88	7.08281	0.0164781	<2.2E-16	0.0724939	0.226088	76	2.14767	0.0469325	7.92506e-10	0.345478	0.578745			PBMC-3	423065	3668	1.11121	0.00780235	2.80751e-10	0.00839289	0.008954	10268	0.978018	0.024816	0.0224314	0.0238089	0.0247387	26202	0.972164	0.0637071	2.13502e-06	0.0612093	0.0626642
	B1	≥1	Imatinib	938073	17418	2.24563	0.00826842	<2.2E-16	0.0182956	0.0188431	35667	2.30741	0.0164781	<2.2E-16	0.428247	0.43856	88950	2.02039	0.0469325	<2.2E-16	0.491661	0.498244			PBMC-4	165185	1500	1.16385	0.00780235	8.26717e-09	0.00862888	0.00954992	4093	0.99848	0.024816	0.930679	0.024034	0.0255393	10348	0.983327	0.0637071	0.0778969	0.061481	0.0638242
	B1	≥2	Imatinib	1398	54	4.67158	0.00826842	<2.2E-16	0.0291482	0.0501011	101	4.38438	0.0164781	<2.2E-16	0.150165	0.321846	183	2.78914	0.0469325	<2.2E-16	0.291129	0.434777			PBMC-5	172782	1427	1.05852	0.00780235	0.0318321	0.0078376	0.00869695	4186	0.976268	0.024816	0.116488	0.0235072	0.024963	10641	0.966709	0.0637071	0.000294503	0.0604572	0.0627301
	B1	1	Romidepsin	1275807	25564	2.42338	0.00826842	<2.2E-16	0.0197951	0.0202822	46922	2.23196	0.0164781	<2.2E-16	0.443535	0.452555	115116	1.92255	0.0469325	<2.2E-16	0.517254	0.523035			PBMC-6	525428	5022	1.22501	0.00780235	2.30024e-44	0.0092966	0.00982468	14244	1.09241	0.024816	6.12843e-26	0.0266719	0.027552	34516	1.03114	0.0637071	4.61282e-09	0.0650228	0.0663644
	B1	≥2	Romidepsin	2907	97	4.03556	0.00826842	<2.2E-16	0.0271406	0.0405556	204	4.25872	0.0164781	<2.2E-16	0.178874	0.299578	351	2.57269	0.0469325	<2.2E-16	0.336214	0.44063			PBMC-7	190434	1702	1.14549	0.00780235	3.58594e-08	0.00851964	0.00937037	4828	1.02162	0.024816	0.132957	0.0246512	0.0260685	11771	0.970244	0.0637071	0.000682288	0.0607339	0.0629023
	B1	≥1	Etoposide	1375899	26617	2.33964	0.00826842	<2.2E-16	0.0191157	0.0195767	69209	3.0526	0.0164781	<2.2E-16	0.324091	0.331098	144984	2.24522	0.0469325	<2.2E-16	0.442826	0.44795			PBMC-8	163410	1460	1.14511	0.00780235	3.56897e-07	0.00848401	0.00940271	4076	1.00513	0.024816	0.73842	0.0241926	0.0257111	10276	0.987092	0.0637071	0.174694	0.0617125	0.0640726
	B1	≥2	Etoposide	3315	107	3.90371	0.00826842	<2.2E-16	0.026526	0.0388722	306	5.60186	0.0164781	<2.2E-16	0.138369	0.227435	490	3.14948	0.0469325	<2.2E-16	0.277304	0.361639			PBMC-9	206601	1872	1.16131	0.00780235	2.279e-10	0.00865683	0.00947892	5314	1.03647	0.024816	0.00852386	0.0250427	0.0264128	13185	1.00175	0.0637071	0.835863	0.0627684	0.0648812
	B1	1	Talazoparib	400164	6022	1.82004	0.00826842	<2.2E-16	0.0146739	0.0154308	14555	2.20734	0.0164781	<2.2E-16	0.444929	0.46117	34037	1.81234	0.0469325	<2.2E-16	0.54648	0.557075			PBMC-10	178842	1560	1.11797	0.00780235	1.41547e-05	0.008297	0.0091646	4720	1.06351	0.024816	2.22278e-05	0.025654	0.0271454	11301	0.991881	0.0637071	0.373065	0.0620665	0.0643274
	B1	≥2	Talazoparib	211	2	1.14637	0.00826842	0.694877	0.00114998	0.0338189	18	5.17707	0.0164781	1.98807e-08	0.0357851	0.414177	15	1.51473	0.0469325	0.101981	0.383804	0.881759			PBMC-11	231052	1916	1.06282	0.00780235	0.00781027	0.00792675	0.00867067	5320	0.927834	0.024816	2.26409e-08	0.0224174	0.0236449	14331	0.973596	0.0637071	0.000907064	0.0610448	0.0630162
	B1	≥1	SN-38	657436	10774	1.98199	0.00826842	<2.2E-16	0.0160824	0.0166977	26852	2.47866	0.0164781	<2.2E-16	0.397558	0.40933	61144	1.98165	0.0469325	<2.2E-16	0.500657	0.508599			PBMC-12	118112	1059	1.14915	0.00780235	8.60678e-06	0.00843633	0.00952012	3380	1.15316	0.024816	2.3095e-16	0.0276734	0.0295836	8062	1.07142	0.0637071	2.31723e-10	0.0668254	0.0697103
	B1	≥2	SN-38	609	8	1.58873	0.00826842	0.174941	0.00568792	0.025719	55	5.48074	0.0164781	<2.2E-16	0.0907905	0.309049	54	1.88931	0.0469325	1.23264e-05	0.396095	0.673775			PBMC-13	117829	1117	1.215	0.00780235	2.23312e-10	0.0089344	0.0100496	3073	1.05094	0.024816	0.0055762	0.0251776	0.0270062	7623	1.01551	0.0637071	0.16464	0.0632974	0.066115
SSiNGLe-ILM	B1	-	Imatinib _6h.B1	341644	5085	1.8	0.0083	<2.2E-16	0.0144805	0.0152956	10957	1.95	0.0165	<2.2E-16	0.0314831	0.0326676	26959	1.68	0.0469	<2.2E-16	0.0780077	0.0798187			PBMC-14	136558	1229	1.15348	0.00780235	8.5474e-07	0.00850573	0.00951496	3433	1.01304	0.024816	0.438879	0.0243156	0.0259836	8714	1.00164	0.0637071	0.87236	0.062521	0.065121
	B1	-	Imatinib _12h.B1	352396	3956	1.36	0.0083	<2.2E-16	0.0108808	0.0115793	8391	1.45	0.0165	<2.2E-16	0.0233104	0.02432	23285	1.41	0.0469	<2.2E-16	0.0652582	0.0669014			PBMC-15	155644	1436	1.18249	0.00780235	5.25343e-10	0.00875714	0.00971364	4045	1.04726	0.024816	0.00310202	0.025204	0.0267913	10044	1.01295	0.0637071	0.182324	0.0633162	0.0657639
	B1	-	Imatinib _24h.B1	422750	7988	2.29	0.0083	<2.2E-16	0.018487	0.0193103	25235	3.62	0.0165	<2.2E-16	0.0589802	0.0604109	42506	2.14	0.0469	<2.2E-16	0.0996415	0.101457			PBMC-16	491246	4265	1.11274	0.00780235	5.78096e-12	0.00842446	0.00894537	11959	0.980989	0.024816	0.0333541	0.023915	0.024779	31380	1.00269	0.0637071	0.621563	0.0631961	0.0645658
	B1	-	Imatinib _36h.B1	490883	12781	3.15	0.0083	<2.2E-16	0.0255931	0.0264861	53590	6.63	0.0165	<2.2E-16	0.1083	0.110046	70890	3.08	0.0469	<2.2E-16	0.143431	0.1454			PBMC-17	164177	1515	1.1827	0.00780235	1.71853e-10	0.00877096	0.00970218	5180	1.27141	0.024816	1.04319e-63	0.030711	0.0324082	10709	1.02388	0.0637071	0.011862	0.0640386	0.0664336
	B1	-	Imatinib _48h.B1	274927	6071	2.67	0.0083	<2.2E-16	0.0215361	0.0226384	22493	4.97	0.0165	<2.2E-16	0.0807925	0.0828452	35048	2.72	0.0469	<2.2E-16	0.126237	0.128734			PBMC-18	131740	1538	1.49628	0.00780235	3.89367e-50	0.0111014	0.0122692	5230	1.59975	0.024816	1.53327e-224	0.0386514	0.0407677	9516	1.13383	0.0637071	1.93576e-35	0.0708409	0.0736443
	B1	-	10074_G5_6h.B1	449737	6262	1.68	0.0083	<2.2E-16	0.0135833	0.0142704	9305	1.26	0.0165	<2.2E-16	0.0202758	0.0211101	28543	1.35	0.0469	<2.2E-16	0.0627552	0.0641824			PBMC-19	117159	1235	1.35103	0.00780235	4.20574e-24	0.00996431	0.0111426	4852	1.66883	0.024816	3.23918e-244	0.04028	0.0425704	8946	1.19858	0.0637071	1.71865e-66	0.0748433	0.0778932
	B1	-	10074_G5_12h.B1	239116	2888	1.46	0.0083	<2.2E-16	0.0116438	0.0125237	6899	1.75	0.0165	<2.2E-16	0.0281848	0.0295309	16942	1.51	0.0469	<2.2E-16	0.0698274	0.0718883			PBMC-20	119333	1226	1.31675	0.00780235	2.08238e-20	0.00970938	0.0108621	3842	1.29737	0.024816	1.83338e-55	0.0312013	0.0332128	8374	1.1015	0.0637071	2.06538e-19	0.0687304	0.0716373
	B1	-	10074_G5_24h.B1	173289	2713	1.89	0.0083	<2.2E-16	0.0150767	0.0162515	5198	1.82	0.0165	<2.2E-16	0.029198	0.03081	14267	1.75	0.0469	<2.2E-16	0.0810406	0.0836347			PBMC-21	71708	799	1.42808	0.00780235	1.26828e-21	0.010387	0.0119378	3121	1.75386	0.024816	6.87648e-187	0.0420419	0.0450426	5487	1.2011	0.0637071	2.07409e-42	0.0745832	0.0784885
	B1	-	10074_G5_36h.B1	731556	17324	2.86	0.0083	<2.2E-16	0.0233338	0.024032	63059	5.23	0.0165	<2.2E-16	0.0855563	0.0868439	85058	2.48	0.0469	<2.2E-16	0.115536	0.117007			PBMC-22	123112	1308	1.3617	0.00780235	1.32524e-26	0.0100593	0.0112129	5104	1.67062	0.024816	7.94676e-258	0.0403514	0.0425866	9060	1.15515	0.0637071	8.2926e-44	0.072139	0.0750642
	B1	-	10074_G5_48h.B1	321331	6060	2.28	0.0083	<2.2E-16	0.0183915	0.0193353	17108	3.23	0.0165	<2.2E-16	0.0524673	0.0540229	31624	2.1	0.0469	<2.2E-16	0.0973878	0.0994508			PBMC-23	121518	1098	1.15807	0.00780235	1.76933e-06	0.00851129	0.00958373	3540	1.1739	0.024816	4.59051e-21	0.0281931	0.0300925	8135	1.05082	0.0637071	4.49792e-06	0.0655458	0.0683645
	B1	-	YM_155_6h.B1	353192	5261	1.8	0.0083	<2.2E-16	0.0144987	0.0153005	11859	2.04	0.0165	<2.2E-16	0.032985	0.034176	28859	1.74	0.0469	<2.2E-16	0.0808077	0.0826173			PBMC-24	115321	1075	1.19474	0.00780235	1.24813e-08	0.0087752	0.0098933	3844	1.34321	0.024816	5.84818e-70	0.0323044	0.0343852	7982	1.08646	0.0637071	4.00335e-14	0.0677571	0.0706956
	B1	-	YM_155_12h.B1	394839	4868	1.49	0.0083	<2.2E-16	0.0119872	0.0126781	13018	2	0.0165	<2.2E-16	0.0324156	0.0335321	28092	1.52	0.0469	<2.2E-16	0.070348	0.0719543			PBMC-25	69717	664	1.22069	0.00780235	5.81755e-07	0.00881655	0.0102731	2352	1.35946	0.024816	7.17113e-47	0.0324084	0.0351033	4791	1.0787	0.0637071	8.39954e-08	0.0668536	0.0706237
	B1	-	YM_155_24h.B1	522405	10460	2.42	0.0083	<2.2E-16	0.0196446	0.0204063	40639	4.72	0.0165	<2.2E-16	0.0770672	0.0785218	54441	2.22	0.0469	<2.2E-16	0.103385	0.105044			PBMC-26	50156	546	1.39523	0.00780235	1.13391e-13	0.00999634	0.011833	1883	1.51285	0.024816	3.2576e-65	0.0358961	0.0392434	3487	1.09129	0.0637071	1.39333e-07	0.0673122	0.071784
	B1	-	YM_155_36h.B1	369528	7394	2.42	0.0083	<2.2E-16	0.0195602	0.0204659	23179	3.81	0.0165	<2.2E-16	0.0619463	0.0635125	38389	2.21	0.0469	<2.2E-16	0.102905	0.104875			PBMC-27	178814	1980	1.41918	0.00780235	1.70392e-49	0.0105931	0.0115688	7114	1.60317	0.024816	3.4371e-307	0.0388831	0.0407006	13283	1.16602	0.0637071	1.91159e-71	0.0730726	0.075509
	B1	-	YM_155_48h.B1	622180	12427	2.42	0.0083	<2.2E-16	0.0196271	0.020324	36309	3.54	0.0165	<2.2E-16	0.0577765	0.0589431	65100	2.23	0.0469	<2.2E-16	0.103873	0.105395			PBMC-28	187301	1911	1.30766	0.00780235	1.63875e-29	0.00975265	0.0106683	6470	1.39198	0.024816	3.0726e-144	0.0337208	0.0353803	13194	1.10573	0.0637071	7.23421e-32	0.0692879	0.071611
	B1	-	Talazoparib _6h.B1	383946	5464	1.72	0.0083	<2.2E-16	0.0138589	0.0146108	11452	1.81	0.0165	<2.2E-16	0.0292913	0.03037	30207	1.68	0.0469	<2.2E-16	0.0778254	0.0795312			PBMC-29	154325	1633	1.3562	0.00780235	4.94911e-32	0.010077	0.0111046	5440	1.42047	0.024816	6.91326e-136	0.0343357	0.0361824	10944	1.11315	0.0637071	4.18873e-30	0.0696395	0.0722072
	B1	-	Talazoparib _12h.B1	300743	3709	1.49	0.0083	<2.2E-16	0.0119414	0.0127336	8800	1.78	0.0165	<2.2E-16	0.0286614	0.0298694	22135	1.57	0.0469	<2.2E-16	0.0726703	0.0745401			PBMC-30	140635	1417	1.29137	0.00780235	1.6302e-20	0.00956033	0.0106115	5354	1.5341	0.024816	2.09053e-193	0.037076	0.0390835	9717	1.08455	0.0637071	3.13796e-16	0.0677736	0.0704317
	B1	-	Talazoparib _24h.B1	147970	3058	2.5	0.0083	<2.2E-16	0.0199475	0.0214041	9463	3.88	0.0165	<2.2E-16	0.0627107	0.0652107	15816	2.28	0.0469	<2.2E-16	0.105317	0.108472			PBMC-31	133742	1314	1.25922	0.00780235	6.06908e-16	0.00930319	0.010368	4173	1.25733	0.024816	2.69248e-47	0.0302765	0.0321476	9180	1.07742	0.0637071	2.86375e-13	0.0672902	0.0700078
	B1	-	Talazoparib _36h.B1	398351	9992	3.03	0.0083	<2.2E-16	0.0246	0.0255737	36327	5.53	0.0165	<2.2E-16	0.0903012	0.0920917	54561	2.92	0.0469	<2.2E-16	0.135901	0.138039			PBMC-32	107775	1101	1.30931	0.00780235	8.15047e-18	0.00962396	0.0108341	4057	1.51689	0.024816	5.89286e-140	0.0365147	0.0387967	7807	1.13705	0.0637071	1.27411e-30	0.0708973	0.0740017
	B1	-	Talazoparib _48h.B1	819154	17283	2.55	0.0083	<2.2E-16	0.0207885	0.0214121	60827	4.51	0.0165	<2.2E-16	0.073689	0.0748258	100697	2.62	0.0469	<2.2E-16	0.122218	0.123641			PBMC-33	71530	823	1.47464	0.00780235	6.49449e-26	0.010737	0.0123143	2916	1.64274	0.024816	2.02238e-139	0.0393286	0.042241	5305	1.16415	0.0637071	5.0519e-29	0.0722547	0.0761093
	B1	-	SN_38 _6h.B1	413699	5661	1.65	0.0083	<2.2E-16	0.0133321	0.0140425	11588	1.7	0.0165	<2.2E-16	0.02751	0.028518	31029	1.6	0.0469	<2.2E-16	0.0742029	0.0758106			PBMC-34	110178	1034	1.20282	0.00780235	7.02467e-09	0.00882389	0.00997179	3245	1.18683	0.024816	6.57117e-22	0.0284619	0.0304677	7413	1.05611	0.0637071	1.45533e-06	0.0658097	0.0687772
	B1	-	SN_38 _12h.B1	361743	5285	1.77	0.0083	<2.2E-16	0.0142213	0.0150061	11019	1.85	0.0165	<2.2E-16	0.0299032	0.031026	29206	1.72	0.0469	<2.2E-16	0.0798511	0.0816294			PBMC-35	415723	4053	1.24953	0.00780235	6.30048e-43	0.00945282	0.0100526	13467	1.30537	0.024816	4.77298e-198	0.031858	0.0329368	28370	1.07119	0.0637071	2.21434e-32	0.0674778	0.0690133
	B1	-	SN_38 _24h.B1	395883	6913	2.11	0.0083	<2.2E-16	0.0170565	0.0178751	16169	2.48	0.0165	<2.2E-16	0.0402284	0.0414641	36089	1.94	0.0469	<2.2E-16	0.0902659	0.0920617			PBMC-36	81220	891	1.40601	0.00780235	3.93713e-22	0.0102652	0.0117105	3054	1.51522	0.024816	2.31453e-105	0.0363037	0.0389326	5944	1.14876	0.0637071	2.69498e-27	0.0714019	0.0749965
	B1	-	SN_38 _36h.B1	694510	19029	3.31	0.0083	<2.2E-16	0.0270165	0.0277858	66066	5.77	0.0165	<2.2E-16	0.094437	0.0958185	98517	3.02	0.0469	<2.2E-16	0.141031	0.142674			PBMC-37	211190	1930	1.17127	0.00780235	1.01805e-11	0.00873723	0.00955371	5994	1.1437	0.024816	6.66564e-25	0.0276779	0.0290991	13824	1.02748	0.0637071	0.00102613	0.0644064	0.0665208
	B1	-	SN_38 _48h.B1	740009	18553	3.03	0.0083	<2.2E-16	0.0247163	0.0254301	60007	4.92	0.0165	<2.2E-16	0.0804686	0.0817138	91934	2.65	0.0469	<2.2E-16	0.123483	0.124987			PBMC-38	133166	1281	1.23291	0.00780235	3.3852e-13	0.00910228	0.0101584	4486	1.35748	0.024816	7.10883e-87	0.0327246	0.0346703	8966	1.05686	0.0637071	7.90887e-08	0.0659893	0.0686886
	B1	-	Etoposide _6h.B1	485551	9260	2.31	0.0083	<2.2E-16	0.0186882	0.0194597	22740	2.84	0.0165	<2.2E-16	0.0462408	0.0474314	55593	2.44	0.0469	<2.2E-16	0.1136	0.115394			PBMC-39	209968	2067	1.26172	0.00780235	1.48183e-24	0.00942646	0.0102759	5620	1.07858	0.024816	1.38564e-08	0.0260798	0.0274653	13820	1.03316	0.0637071	7.97506e-05	0.0647625	0.0668886
	B1	-	Etoposide _12h.B1	236285	4830	2.47	0.0083	<2.2E-16	0.0198746	0.02102	11099	2.85	0.0165	<2.2E-16	0.0461233	0.0478337	30208	2.72	0.0469	<2.2E-16	0.126502	0.129199			PBMC-40	573312	4578	1.02343	0.00780235	0.116735	0.00775641	0.00821894	13139	0.923506	0.024816	8.57257e-21	0.0225319	0.0233084	35953	0.984365	0.0637071	0.0019804	0.0620848	0.0633417
	B1	-	Etoposide _24h.B1	329948	5821	2.13	0.0083	<2.2E-16	0.0171957	0.0180971	13355	2.46	0.0165	<2.2E-16	0.0398062	0.0411541	30565	1.97	0.0469	<2.2E-16	0.0916486	0.0936302		SSiNGLe-ILM	PBMC-1	425567	3991	1.2	0.0078	8.18162e-30	0.00909066	0.0096722	11198	1.06	0.025	5.19322e-08	0.0258343	0.0267984	28281	1.04	0.0637	2.61814e-13	0.0657083	0.0672073
	B1	-	Etoposide _36h.B1	497082	13409	3.26	0.0083	<2.2E-16	0.0265268	0.0274296	48064	5.87	0.0165	<2.2E-16	0.0958721	0.0975172	71999	3.09	0.0469	<2.2E-16	0.143866	0.145825			PBMC-2	353822	3475	1.26	0.0078	1.92626e-39	0.00949899	0.0101517	9769	1.11	0.025	1.31414e-22	0.0270725	0.0281551	24078	1.07	0.0637	9.76688e-26	0.0672235	0.0688859
	B1	-	Etoposide _48h.B1	471823	10887	2.79	0.0083	<2.2E-16	0.0226478	0.0235067	34054	4.38	0.0165	<2.2E-16	0.0714385	0.0729175	57757	2.61	0.0469	<2.2E-16	0.121478	0.123351			PBMC-3	667369	6338	1.22	0.0078	1.93564e-52	0.00926568	0.00973258	17342	1.05	0.025	2.93125e-07	0.0256052	0.0263701	45117	1.06	0.0637	2.66998e-38	0.0670031	0.0682093
	B1	-	Romidespin _6h.B1	229184	3090	1.63	0.0083	<2.2E-16	0.0130144	0.0139632	7444	1.97	0.0165	<2.2E-16	0.0317584	0.0332143	17324	1.61	0.0469	<2.2E-16	0.0745109	0.0766797			PBMC-4	284519	2734	1.23	0.0078	3.36183e-26	0.00925399	0.00997446	8389	1.19	0.025	2.87772e-50	0.0288663	0.030113	19465	1.07	0.0637	2.43231e-24	0.0674887	0.0693475
	B1	-	Romidespin _12h.B1	315328	4445	1.7	0.0083	<2.2E-16	0.0136878	0.014514	8608	1.66	0.0165	<2.2E-16	0.0267326	0.0278733	23634	1.6	0.0469	<2.2E-16	0.0740338	0.0758751			PBMC-5	165800	1658	1.28	0.0078	1.55932e-22	0.00952664	0.0104906	5720	1.39	0.025	1.2136e-121	0.033626	0.0353891	11640	1.1	0.0637	1.24149e-26	0.0689798	0.0714454
	B1	-	Romidespin _24h.B1	342630	8707	3.07	0.0083	<2.2E-16	0.0248879	0.0259447	25662	4.55	0.0165	<2.2E-16	0.0740179	0.0757836	43662	2.72	0.0469	<2.2E-16	0.126317	0.128553			PBMC-6	370616	3889	1.34	0.0078	3.51137e-70	0.0101678	0.0108266	12038	1.31	0.025	2.24287e-171	0.0319126	0.0330568	26374	1.12	0.0637	1.1441e-74	0.0703369	0.071995
	B1	-	Romidespin _36h.B1	704276	17848	3.06	0.0083	<2.2E-16	0.0249765	0.0257121	48230	4.16	0.0165	<2.2E-16	0.0678929	0.069074	99447	3.01	0.0469	<2.2E-16	0.140392	0.14202			PBMC-7	323564	3323	1.32	0.0078	1.99752e-52	0.00992545	0.0106233	10158	1.27	0.025	2.33674e-111	0.0307959	0.0320007	22968	1.11	0.0637	1.85871e-62	0.0701019	0.0718746
	B1	-	Romidespin _48h.B1	432354	10047	2.81	0.0083	<2.2E-16	0.0227909	0.0236913	30159	4.23	0.0165	<2.2E-16	0.0689978	0.0705187	60120	2.96	0.0469	<2.2E-16	0.138023	0.140088			PBMC-8	260902	2612	1.28	0.0078	8.15015e-35	0.00963295	0.0104008	7960	1.23	0.025	4.37614e-68	0.0298529	0.0311766	17205	1.04	0.0637	3.01615e-06	0.0649949	0.0669034
	B1	-	DMSO _6h.B1	279405	3866	1.67	0.0083	<2.2E-16	0.0134067	0.0142765	9073	1.97	0.0165	<2.2E-16	0.0318184	0.0331365	21958	1.67	0.0469	<2.2E-16	0.0775932	0.0795924			PBMC-9	300045	2616	1.12	0.0078	1.96921e-08	0.00838913	0.00905779	7705	1.03	0.025	0.0176072	0.0251164	0.0262517	19227	1.01	0.0637	0.394109	0.0632067	0.0649625
	B1	-	DMSO _12h.B1	237841	3000	1.53	0.0083	<2.2E-16	0.0121688	0.0130701	5949	1.52	0.0165	<2.2E-16	0.0243886	0.025648	16871	1.51	0.0469	<2.2E-16	0.0699054	0.071973			PBMC-10	171068	1855	1.39	0.0078	1.17792e-41	0.0103582	0.0113457	5636	1.33	0.025	8.83918e-90	0.0321051	0.0338027	12642	1.16	0.0637	7.2057e-64	0.072665	0.0751503
	B1	-	DMSO _24h.B1	530502	11046	2.52	0.0083	<2.2E-16	0.0204392	0.0212096	36413	4.17	0.0165	<2.2E-16	0.0679598	0.0693224	57602	2.31	0.0469	<2.2E-16	0.107744	0.10942			PBMC-11	371269	3660	1.26	0.0078	1.06076e-42	0.00954277	0.0101811	11213	1.22	0.025	3.91331e-86	0.0296536	0.0307574	26175	1.11	0.0637	1.25093e-62	0.06968	0.0713296
	B1	-	DMSO _36h.B1	826219	20444	2.99	0.0083	<2.2E-16	0.0244101	0.0250813	86123	6.33	0.0165	<2.2E-16	0.103579	0.104898	117688	3.04	0.0469	<2.2E-16	0.141689	0.143197			PBMC-12	288792	2692	1.19	0.0078	1.7796e-19	0.0089743	0.00967877	8809	1.23	0.025	5.69424e-75	0.0298787	0.0311366	19365	1.05	0.0637	2.36146e-13	0.0661456	0.0679735
	B1	-	DMSO _48h.B1	557060	11455	2.49	0.0083	<2.2E-16	0.0201922	0.0209394	41214	4.49	0.0165	<2.2E-16	0.0732988	0.0746753	69072	2.64	0.0469	<2.2E-16	0.123129	0.124862			PBMC-13	268216	2511	1.2	0.0078	4.81931e-19	0.00900085	0.00973353	7954	1.2	0.025	6.35262e-51	0.0290164	0.0303041	17827	1.04	0.0637	5.63553e-09	0.0655252	0.0674143
	B2	-	Imatinib _6h.B2	405065	5891	1.76	0.0083	<2.2E-16	0.0141769	0.0149167	11972	1.79	0.0165	<2.2E-16	0.0290363	0.0300819	32623	1.72	0.0469	<2.2E-16	0.0797014	0.0813799			PBMC-14	240369	2772	1.48	0.0078	5.51954e-84	0.0111093	0.0119671	11297	1.89	0.025	0	0.0461559	0.0478522	18578	1.21	0.0637	3.30643e-154	0.0762249	0.0783643
	B2	-	Imatinib _12h.B2	198480	2815	1.72	0.0083	<2.2E-16	0.0136672	0.0147127	5420	1.66	0.0165	<2.2E-16	0.0265949	0.028034	15946	1.71	0.0469	<2.2E-16	0.0791484	0.0815451			PBMC-15	456251	4340	1.22	0.0078	4.94127e-37	0.00923268	0.00979819	13489	1.19	0.025	3.24493e-82	0.0290753	0.0300605	31259	1.08	0.0637	1.45126e-39	0.0677813	0.0692496
	B2	-	Imatinib _24h.B2	292702	6272	2.59	0.0083	<2.2E-16	0.0209064	0.021959	18316	3.8	0.0165	<2.2E-16	0.0617008	0.0634591	32300	2.35	0.0469	<2.2E-16	0.109218	0.111492			PBMC-16	251942	2468	1.26	0.0078	6.00084e-28	0.00941499	0.0101882	8123	1.3	0.025	3.63687e-110	0.0315552	0.0329387	17849	1.11	0.0637	2.79691e-47	0.0698468	0.0718544
	B2	-	Imatinib _36h.B2	172497	4771	3.35	0.0083	<2.2E-16	0.0268896	0.0284432	21149	7.44	0.0165	<2.2E-16	0.121061	0.124162	24826	3.07	0.0469	<2.2E-16	0.142268	0.145587			PBMC-17	306550	3251	1.36	0.0078	6.63471e-63	0.0102455	0.010974	10890	1.43	0.025	1.72805e-270	0.0348719	0.0361857	22093	1.13	0.0637	2.71106e-77	0.0711568	0.0729909
	B2	-	Imatinib _48h.B2	240999	5807	2.91	0.0083	<2.2E-16	0.023487	0.0247156	20273	5.11	0.0165	<2.2E-16	0.0830154	0.0852359	28871	2.55	0.0469	<2.2E-16	0.118503	0.1211			PBMC-18	241662	2568	1.36	0.0078	1.07116e-50	0.0102214	0.0110432	9229	1.54	0.025	0	0.0374291	0.0389615	18022	1.17	0.0637	3.84026e-101	0.0735309	0.0756298
	B2	-	10074_G5_6h.B2	343081	5419	1.91	0.0083	<2.2E-16	0.0153805	0.0162179	10253	1.81	0.0165	<2.2E-16	0.0293178	0.0304603	28740	1.78	0.0469	<2.2E-16	0.0828453	0.0847023			PBMC-19	230511	3051	1.7	0.0078	2.83797e-160	0.0127732	0.0137107	10837	1.89	0.025	0	0.0461524	0.0478849	18376	1.25	0.0637	1.11638e-202	0.0786159	0.0808317
	B2	-	10074_G5_12h.B2	292961	4475	1.85	0.0083	<2.2E-16	0.0148341	0.0157257	8080	1.67	0.0165	<2.2E-16	0.0269904	0.0281799	23630	1.72	0.0469	<2.2E-16	0.0796756	0.0816511			PBMC-20	253262	2898	1.47	0.0078	1.61489e-84	0.0110321	0.0118645	10204	1.62	0.025	0	0.0395278	0.0410634	19073	1.18	0.0637	4.90738e-120	0.0742845	0.076344
	B2	-	10074_G5_24h.B2	458579	7421	1.96	0.0083	<2.2E-16	0.0158194	0.016552	15410	2.04	0.0165	<2.2E-16	0.0330841	0.0341294	40761	1.89	0.0469	<2.2E-16	0.0880633	0.0897128			PBMC-21	203123	2160	1.36	0.0078	4.58927e-43	0.0101924	0.0110895	7152	1.42	0.025	4.54527e-170	0.0344128	0.0360208	14960	1.16	0.0637	5.11062e-72	0.0725177	0.0747944
	B2	-	10074_G5_36h.B2	126089	3387	3.25	0.0083	<2.2E-16	0.0259765	0.0277693	15865	7.64	0.0165	<2.2E-16	0.123998	0.127667	17237	2.91	0.0469	<2.2E-16	0.134813	0.138614			PBMC-22	419611	4028	1.23	0.0078	1.79456e-37	0.00930655	0.00989899	12939	1.24	0.025	7.08939e-121	0.0303147	0.0313632	29542	1.11	0.0637	1.34574e-68	0.069631	0.0711815
	B2	-	10074_G5_48h.B2	144540	2943	2.46	0.0083	<2.2E-16	0.0196392	0.0211024	8916	3.74	0.0165	<2.2E-16	0.0604504	0.0629379	15891	2.34	0.0469	<2.2E-16	0.108334	0.111566			PBMC-23	201890	2370	1.50456	0.0078	3.45537e-78	0.0112738	0.0122185	7109	1.41893	0.025	4.13909e-169	0.0344125	0.0360254	15281	1.18809	0.0637	3.64016e-102	0.0745396	0.0768521
	B2	-	YM_155_6h.B2	336625	5625	2.02	0.0083	<2.2E-16	0.0162797	0.0171487	10468	1.89	0.0165	<2.2E-16	0.0305131	0.0316888	28975	1.83	0.0469	<2.2E-16	0.0851296	0.0870275			PBMC-24	193593	2312	1.53064	0.0078	2.87361e-82	0.0114634	0.0124364	7326	1.52491	0.025	1.02272e-248	0.0369966	0.0387018	14718	1.19336	0.0637	2.21468e-103	0.0748486	0.077215
	B2	-	YM_155_12h.B2	242604	3973	1.98	0.0083	<2.2E-16	0.0158752	0.0168894	8233	2.06	0.0165	<2.2E-16	0.033219	0.0346641	20612	1.81	0.0469	<2.2E-16	0.0838549	0.086078			PBMC-25	453432	5002	1.41386	0.0078	7.03735e-120	0.0107294	0.0113397	14504	1.28897	0.025	8.81962e-184	0.0314769	0.0325034	33058	1.1444	0.0637	2.83848e-136	0.0721511	0.0736667
	B2	-	YM_155_24h.B2	190975	4301	2.72	0.0083	<2.2E-16	0.0218605	0.0231966	14839	4.72	0.0165	<2.2E-16	0.0765044	0.0789109	20912	2.33	0.0469	<2.2E-16	0.108104	0.11091			PBMC-26	345438	3769	1.3984	0.0078	1.4379e-85	0.010567	0.0112628	12100	1.41151	0.025	4.18178e-278	0.0344174	0.0356464	25435	1.15578	0.0637	1.11409e-120	0.0727624	0.0745071
	B2	-	YM_155_36h.B2	558023	12204	2.65	0.0083	<2.2E-16	0.0214879	0.0222572	39076	4.25	0.0165	<2.2E-16	0.0693576	0.0706985	59069	2.26	0.0469	<2.2E-16	0.105048	0.106664			PBMC-27	201313	2016	1.28349	0.0078	2.84786e-27	0.00958389	0.0104588	5758	1.15257	0.025	4.29865e-24	0.0278784	0.0293397	13917	1.08514	0.0637	6.65899e-23	0.0680267	0.070248
	B2	-	YM_155_48h.B2	113708	2348	2.5	0.0083	<2.2E-16	0.0198307	0.0214927	7190	3.84	0.0165	<2.2E-16	0.0618243	0.0646623	12283	2.3	0.0469	<2.2E-16	0.106224	0.109841			PBMC-28	209988	2252	1.37451	0.0078	4.1986e-47	0.0102883	0.0111742	6873	1.31893	0.025	3.13155e-104	0.0319735	0.0335003	15584	1.16492	0.0637	1.25041e-82	0.0730962	0.0753431
	B2	-	Talazoparib _6h.B2	299100	4190	1.69	0.0083	<2.2E-16	0.0135905	0.0144363	7982	1.62	0.0165	<2.2E-16	0.0261121	0.0272706	23545	1.68	0.0469	<2.2E-16	0.0777568	0.0796904			PBMC-29	186409	1839	1.26441	0.0078	2.07919e-22	0.00942169	0.0103245	5410	1.1695	0.025	1.86663e-27	0.0282648	0.0297943	12871	1.08382	0.0637	1.02533e-20	0.0679002	0.0702074
	B2	-	Talazoparib _12h.B2	309229	4371	1.71	0.0083	<2.2E-16	0.013722	0.0145574	8281	1.63	0.0165	<2.2E-16	0.0262133	0.0273546	23942	1.65	0.0469	<2.2E-16	0.0764852	0.0783724			PBMC-30	174795	1790	1.3125	0.0078	1.8113e-28	0.00977388	0.0107236	4899	1.1294	0.025	1.71337e-15	0.0272583	0.0288116	11935	1.07178	0.0637	8.65991e-15	0.0671019	0.0694724
	B2	-	Talazoparib _24h.B2	139655	3077	2.66	0.0083	<2.2E-16	0.0212694	0.0228163	9815	4.27	0.0165	<2.2E-16	0.068945	0.0716335	14334	2.19	0.0469	<2.2E-16	0.101052	0.104242			PBMC-31	260211	2751	1.355	0.0078	1.50121e-52	0.0101828	0.0109726	8094	1.25345	0.025	1.92611e-82	0.0304418	0.0317797	19018	1.14723	0.0637	5.03989e-82	0.0720896	0.0740936
	B2	-	Talazoparib _36h.B2	482256	12308	3.09	0.0083	<2.2E-16	0.0250784	0.0259707	47863	6.02	0.0165	<2.2E-16	0.0984056	0.100095	61944	2.74	0.0469	<2.2E-16	0.127503	0.129394			PBMC-32	295558	3142	1.3625	0.0078	9.98518e-62	0.0102641	0.011007	9136	1.24561	0.025	8.6232e-88	0.03029	0.0315413	21716	1.15332	0.0637	1.95127e-100	0.0725364	0.0744211
	B2	-	Talazoparib _48h.B2	104335	2214	2.57	0.0083	<2.2E-16	0.0203542	0.0221128	6967	4.05	0.0165	<2.2E-16	0.0652678	0.0683069	12680	2.59	0.0469	<2.2E-16	0.119555	0.12353			PBMC-33	313510	3143	1.28489	0.0078	6.34895e-42	0.00967942	0.0103801	9130	1.17351	0.025	4.24303e-47	0.028536	0.0297164	22239	1.11346	0.0637	8.15552e-60	0.0700393	0.0718397
	B2	-	SN_38 _6h.B2	92454	1523	1.99	0.0083	<2.2E-16	0.0156624	0.0173143	2863	1.88	0.0165	<2.2E-16	0.0298595	0.0321036	7891	1.82	0.0469	<2.2E-16	0.0835572	0.08717			PBMC-34	160689	1631	1.3009	0.0078	1.37379e-24	0.0096657	0.0106522	4718	1.18315	0.025	1.12344e-27	0.028541	0.0301981	11115	1.08576	0.0637	7.47674e-19	0.0679349	0.0704224
	B2	-	SN_38 _12h.B2	239731	3662	1.85	0.0083	<2.2E-16	0.0147883	0.0157744	7255	1.84	0.0165	<2.2E-16	0.0295809	0.0309566	19482	1.73	0.0469	<2.2E-16	0.0801753	0.082367			PBMC-35	234309	2610	1.42766	0.0078	8.45231e-67	0.0107181	0.0115723	7629	1.31204	0.025	2.64339e-111	0.0318446	0.0332861	17186	1.15132	0.0637	4.76598e-78	0.0722951	0.0744106
	B2	-	SN_38 _24h.B2	237799	5021	2.55	0.0083	<2.2E-16	0.0205404	0.0217003	13991	3.57	0.0165	<2.2E-16	0.0578929	0.0597887	25183	2.26	0.0469	<2.2E-16	0.104666	0.107144			PBMC-36	134585	1443	1.37418	0.0078	9.01594e-31	0.0101785	0.0112865	4317	1.29257	0.025	3.26738e-57	0.0311414	0.0330316	9901	1.15477	0.0637	1.44097e-47	0.0721776	0.0749746
	B2	-	SN_38 _36h.B2	120504	3107	3.12	0.0083	<2.2E-16	0.0248958	0.0266939	11332	5.71	0.0165	<2.2E-16	0.092396	0.0957003	16088	2.84	0.0469	<2.2E-16	0.13159	0.135439			PBMC-37	170720	1606	1.20569	0.0078	2.4404e-13	0.00895472	0.00987649	4820	1.13771	0.025	4.91438e-17	0.0274527	0.0290301	11733	1.07879	0.0637	4.28766e-17	0.0675309	0.0699369
	B2	-	SN_38 _48h.B2	122491	3202	3.16	0.0083	<2.2E-16	0.0252543	0.0270496	10562	5.23	0.0165	<2.2E-16	0.0846605	0.0878126	16022	2.79	0.0469	<2.2E-16	0.128918	0.132703			PBMC-38	244480	2649	1.38872	0.0078	2.05516e-58	0.0104286	0.0112535	7756	1.27839	0.025	4.6473e-93	0.0310332	0.0324268	17716	1.13746	0.0637	1.01502e-67	0.0714394	0.0734988
	B2	-	Etoposide _6h.B2	154910	2898	2.26	0.0083	<2.2E-16	0.0180387	0.0193947	7208	2.82	0.0165	<2.2E-16	0.0454866	0.0475909	17225	2.37	0.0469	<2.2E-16	0.109632	0.11277			PBMC-39	142704	1697	1.52412	0.0078	8.80486e-60	0.0113358	0.0124677	4428	1.25037	0.025	5.96565e-45	0.0301357	0.031942	10369	1.14055	0.0637	5.5907e-42	0.0713193	0.0740199
	B2	-	Etoposide _12h.B2	333791	7183	2.6	0.0083	<2.2E-16	0.0210298	0.0220174	16396	2.98	0.0165	<2.2E-16	0.0483898	0.0498591	40651	2.59	0.0469	<2.2E-16	0.120678	0.1229			PBMC-40	137020	1385	1.29551	0.0078	1.40653e-20	0.00958511	0.0106518	3916	1.15167	0.025	9.72149e-17	0.0277039	0.0294757	9755	1.11752	0.0637	6.10929e-29	0.0698379	0.0725683
	B2	-	Etoposide _24h.B2	86809	2050	2.86	0.0083	<2.2E-16	0.0226151	0.024647	5216	3.65	0.0165	<2.2E-16	0.058514	0.0616873	9856	2.42	0.0469	<2.2E-16	0.111433	0.115666			PBMC-41	211509	2300	1.39371	0.0078	5.58418e-52	0.0104366	0.0113254	6136	1.16903	0.025	9.40783e-31	0.0282994	0.0297347	14960	1.11023	0.0637	8.93483e-39	0.0696408	0.0718307
	B2	-	Etoposide _36h.B2	810987	22316	3.33	0.0083	<2.2E-16	0.0271621	0.0278754	74998	5.61	0.0165	<2.2E-16	0.0918478	0.09311	114113	3	0.0469	<2.2E-16	0.139953	0.141467			PBMC-42	86156	865	1.28678	0.0078	7.39521e-13	0.00938496	0.0107282	2355	1.10147	0.025	1.47678e-05	0.0262555	0.0284448	5818	1.05999	0.0637	5.06621e-06	0.0658619	0.0692247
	B2	-	Etoposide _48h.B2	808459	18225	2.73	0.0083	<2.2E-16	0.0222204	0.0228688	53795	4.04	0.0165	<2.2E-16	0.0659978	0.0670856	93071	2.45	0.0469	<2.2E-16	0.114427	0.115819			PBMC-43	240971	2665	1.41745	0.0078	1.11625e-65	0.0106457	0.011485	7769	1.29918	0.025	1.87424e-105	0.0315387	0.0329534	18128	1.18086	0.0637	8.98531e-113	0.0741789	0.0762893
	B2	-	Romidespin _6h.B2	232194	3003	1.56	0.0083	<2.2E-16	0.0124775	0.013401	6139	1.6	0.0165	<2.2E-16	0.0257903	0.0270998	18474	1.7	0.0469	<2.2E-16	0.0784652	0.0806709			PBMC-44	178047	1982	1.42674	0.0078	4.90958e-51	0.0106497	0.0116301	5648	1.27829	0.025	3.32278e-68	0.0309127	0.0325465	13627	1.20137	0.0637	6.7929e-103	0.0753052	0.0777806
	B2	-	Romidespin _12h.B2	349365	5287	1.83	0.0083	<2.2E-16	0.0147309	0.0155435	9842	1.71	0.0165	<2.2E-16	0.0276249	0.0287251	28917	1.76	0.0469	<2.2E-16	0.0818585	0.0836887			PBMC-45	304009	3164	1.3339	0.0078	1.65891e-54	0.0100499	0.0107747	9279	1.22994	0.025	2.36073e-79	0.0299135	0.0311397	21997	1.13577	0.0637	8.78117e-82	0.0714379	0.0732831
	B2	-	Romidespin _24h.B2	338819	9441	3.37	0.0083	<2.2E-16	0.0273128	0.0284241	27932	5	0.0165	<2.2E-16	0.0815153	0.0833704	45189	2.84	0.0469	<2.2E-16	0.132229	0.134521			PBMC-46	231170	2515	1.39438	0.0078	8.08834e-57	0.0104605	0.0113107	7875	1.37274	0.025	1.40898e-154	0.0333301	0.0348133	17231	1.17001	0.0637	3.39689e-96	0.0734707	0.0756164
	B2	-	Romidespin _36h.B2	381948	10184	3.22	0.0083	<2.2E-16	0.0261547	0.0271791	28445	4.52	0.0165	<2.2E-16	0.0736428	0.0753106	56769	3.17	0.0469	<2.2E-16	0.147503	0.149762			PBMC-47	250216	2729	1.39786	0.0078	2.22183e-62	0.0105033	0.0113213	7489	1.20608	0.025	4.84722e-53	0.0292659	0.0306053	18091	1.13491	0.0637	7.9929e-67	0.0712897	0.0733233
	B2	-	Romidespin _48h.B2	224642	5506	2.96	0.0083	<2.2E-16	0.0238746	0.0251579	14767	3.99	0.0165	<2.2E-16	0.0647143	0.0667683	31366	2.98	0.0469	<2.2E-16	0.138196	0.141067			PBMC-48	139025	1381	1.27314	0.0078	3.87722e-18	0.00941881	0.0104687	4197	1.21651	0.025	3.27264e-33	0.0292956	0.0311017	9528	1.07577	0.0637	2.9161e-13	0.0672117	0.0698752
	B2	-	DMSO _6h.B2	269378	4157	1.87	0.0083	<2.2E-16	0.0149697	0.0159044	8148	1.84	0.0165	<2.2E-16	0.0296039	0.0309011	22325	1.77	0.0469	<2.2E-16	0.0818376	0.0839236			PBMC-49	205266	2080	1.29874	0.0078	1.44105e-30	0.00970442	0.0105759	6001	1.17808	0.025	4.55844e-33	0.0285107	0.0299731	14119	1.07969	0.0637	1.17364e-20	0.0676927	0.0698873
	B2	-	DMSO _12h.B2	353138	4868	1.67	0.0083	<2.2E-16	0.013403	0.014175	9428	1.62	0.0165	<2.2E-16	0.0261686	0.0272348	28201	1.7	0.0469	<2.2E-16	0.0789663	0.0807572			PBMC-50	186547	1866	1.28203	0.0078	3.48107e-25	0.00955621	0.0104648	4830	1.04334	0.025	0.0141119	0.0251756	0.0266224	11949	1.00544	0.0637	0.531504	0.0629466	0.0651741
	B2	-	DMSO _24h.B2	400216	7780	2.35	0.0083	<2.2E-16	0.019014	0.019872	25277	3.83	0.0165	<2.2E-16	0.0624067	0.0639164	41360	2.2	0.0469	<2.2E-16	0.102403	0.104291			PBMC-51	373628	3563	1.22222	0.0078	2.06891e-31	0.00922707	0.00985302	10386	1.12015	0.025	5.10667e-27	0.0272729	0.0283298	25539	1.07294	0.0637	1.00873e-30	0.0675469	0.0691679
	B2	-	DMSO _36h.B2	308518	8071	3.16	0.0083	<2.2E-16	0.0256002	0.0267299	36229	7.13	0.0165	<2.2E-16	0.116295	0.11857	41359	2.86	0.0469	<2.2E-16	0.132857	0.135264			PBMC-52	211848	1987	1.20212	0.0078	1.07137e-15	0.00897326	0.00979898	5819	1.10686	0.025	7.62078e-13	0.0267759	0.0281727	14225	1.054	0.0637	1.15053e-10	0.066085	0.0682212
	B2	-	DMSO _48h.B2	412664	9366	2.74	0.0083	<2.2E-16	0.0222442	0.0231554	35888	5.28	0.0165	<2.2E-16	0.0861086	0.0878305	51795	2.67	0.0469	<2.2E-16	0.124504	0.126528			PBMC-53	292184	2585	1.13391	0.0078	2.97535e-10	0.00851079	0.00919333	7907	1.09049	0.025	1.77496e-12	0.0264763	0.0276565	18663	1.00262	0.0637	0.699247	0.0629901	0.0647668
	Non_formaldehyde	-	Etoposide _6h.non_formaldehyde	759873	17503	2.79	0.0083	<2.2E-16	0.022698	0.0233739	43245	3.45	0.0165	<2.2E-16	0.056391	0.0574341	107668	3.02	0.0469	<2.2E-16	0.140909	0.142478			PBMC-54	407510	4088	1.28572	0.0078	3.01473e-54	0.00972795	0.0103424	11939	1.18059	0.025	1.15061e-65	0.0287818	0.0298198	28250	1.08816	0.0637	1.12859e-47	0.0685454	0.0701076
	Non_formaldehyde	-	Etoposide _12h.non_formaldehyde	389532	8016	2.49	0.0083	<2.2E-16	0.020135	0.0210292	21857	3.41	0.0165	<2.2E-16	0.0553902	0.0568382	48828	2.67	0.0469	<2.2E-16	0.124312	0.126394			PBMC-55	279425	2607	1.19578	0.0078	4.73104e-19	0.00897671	0.00969327	8180	1.17966	0.025	3.89532e-45	0.0286525	0.0299061	18650	1.04767	0.0637	6.0715e-11	0.0658215	0.0676759
	Non_formaldehyde	-	Etoposide _24h.non_formaldehyde	293516	5008	2.06	0.0083	<2.2E-16	0.0165967	0.0175371	12410	2.57	0.0165	<2.2E-16	0.0415553	0.0430147	31035	2.25	0.0469	<2.2E-16	0.104625	0.106853			PBMC-56	176201	1608	1.16964	0.0078	7.11695e-10	0.00868719	0.00958096	5265	1.20409	0.025	3.51212e-37	0.0290906	0.0306862	11988	1.06795	0.0637	1.58216e-13	0.0668645	0.0692216
	Non_formaldehyde	-	Etoposide _36h.non_formaldehyde	667367	14126	2.56	0.0083	<2.2E-16	0.0208228	0.0215149	44579	4.05	0.0165	<2.2E-16	0.0662004	0.0674	79860	2.55	0.0469	<2.2E-16	0.118886	0.120445			PBMC-57	195764	2086	1.3657	0.0078	3.29563e-42	0.0102056	0.0111204	5774	1.18854	0.025	2.69458e-35	0.0287496	0.0302537	13348	1.07028	0.0637	9.10766e-16	0.0670714	0.0693097
	Non_formaldehyde	-	Etoposide _48h.non_formaldehyde	577211	14481	3.03	0.0083	<2.2E-16	0.0246859	0.0254946	62409	6.56	0.0165	<2.2E-16	0.107322	0.108926	81252	3	0.0469	<2.2E-16	0.13987	0.141666			PBMC-58	402506	3894	1.23993	0.0078	7.66977e-39	0.00937429	0.00998158	11766	1.17794	0.025	5.11345e-63	0.0287136	0.0297569	26806	1.04537	0.0637	7.58289e-14	0.0658294	0.0673724
	Non_formaldehyde	-	Romidespin _6h.non_formaldehyde	470581	7322	1.88	0.0083	<2.2E-16	0.0152078	0.0159172	21615	2.79	0.0165	<2.2E-16	0.0453362	0.0465346	43098	1.95	0.0469	<2.2E-16	0.090762	0.0924123			PBMC-59	503259	5033	1.28177	0.0078	6.84073e-65	0.00972774	0.0102796	14935	1.19586	0.025	9.65473e-95	0.0292095	0.0301491	34170	1.06577	0.0637	1.46571e-33	0.0672039	0.068596
	Non_formaldehyde	-	Romidespin _12h.non_formaldehyde	210219	2867	1.65	0.0083	<2.2E-16	0.0131467	0.0141431	6953	2.01	0.0165	<2.2E-16	0.0323146	0.0338483	17015	1.72	0.0469	<2.2E-16	0.0797769	0.0821135			PBMC-60	428802	3917	1.17077	0.0078	3.92491e-22	0.00885215	0.00942402	11156	1.04838	0.025	2.23202e-05	0.0255423	0.0264975	28101	1.02867	0.0637	9.76862e-07	0.0647948	0.0662785
	Non_formaldehyde	-	Romidespin _24h.non_formaldehyde	439467	7995	2.2	0.0083	<2.2E-16	0.0177994	0.018592	18265	2.52	0.0165	<2.2E-16	0.0409735	0.042156	47473	2.3	0.0469	<2.2E-16	0.107108	0.108946			PBMC-61	250989	2350	1.20002	0.0078	5.72444e-18	0.00898986	0.00974745	6139	0.985624	0.025	0.0832044	0.0238584	0.0250711	15929	0.996198	0.0637	0.632554	0.0625142	0.0644258
	Non_formaldehyde	-	Romidespin _36h.non_formaldehyde	465576	8762	2.28	0.0083	<2.2E-16	0.0184313	0.0192141	21211	2.76	0.0165	<2.2E-16	0.0449614	0.0461615	46638	2.13	0.0469	<2.2E-16	0.0993117	0.101039			PBMC-62	314238	2927	1.19382	0.0078	7.04707e-21	0.00898167	0.00965662	8795	1.12783	0.025	6.18526e-26	0.0274144	0.028571	20850	1.0415	0.0637	1.46337e-09	0.0654832	0.0672268
	Non_formaldehyde	-	Romidespin _48h.non_formaldehyde	543233	11013	2.45	0.0083	<2.2E-16	0.0198999	0.0206513	25625	2.86	0.0165	<2.2E-16	0.046609	0.0477384	56990	2.24	0.0469	<2.2E-16	0.104095	0.105727			PBMC-63	355475	3472	1.25183	0.0078	1.07601e-37	0.00944651	0.0100959	10260	1.16307	0.025	4.74363e-47	0.0283149	0.0294184	24152	1.06649	0.0637	1.13011e-24	0.0671178	0.0687751
	Non_formaldehyde	-	DMSO _6h.non_formaldehyde	445233	6205	1.69	0.0083	<2.2E-16	0.0135942	0.0142852	18352	2.5	0.0165	<2.2E-16	0.0406368	0.0418069	37114	1.78	0.0469	<2.2E-16	0.0825482	0.0841744			PBMC-64	405433	3686	1.16523	0.0078	8.36845e-20	0.00880163	0.00938845	11306	1.12372	0.025	6.53187e-31	0.0273816	0.0283977	27191	1.05273	0.0637	3.10082e-18	0.0662985	0.0678409
	Non_formaldehyde	-	DMSO _12h.non_formaldehyde	430128	5790	1.63	0.0083	<2.2E-16	0.0131188	0.01381	12810	1.81	0.0165	<2.2E-16	0.0292758	0.0302942	34528	1.71	0.0469	<2.2E-16	0.0794634	0.0810898			PBMC-65	236649	2318	1.2554	0.0078	2.46156e-26	0.00940221	0.0102001	6945	1.18259	0.025	9.72239e-40	0.0286709	0.0300352	16000	1.06127	0.0637	1.17117e-14	0.0666023	0.0686297
	Non_formaldehyde	-	DMSO _24h.non_formaldehyde	502173	6840	1.65	0.0083	<2.2E-16	0.013302	0.0139452	14853	1.79	0.0165	<2.2E-16	0.0291106	0.0300498	40496	1.72	0.0469	<2.2E-16	0.0798899	0.081398			PBMC-66	212872	1947	1.17225	0.0078	6.11766e-12	0.00874628	0.00955985	5861	1.10949	0.025	1.67186e-13	0.026842	0.0282369	14034	1.03484	0.0637	2.85638e-05	0.0648763	0.0669894
	Non_formaldehyde	-	DMSO _36h.non_formaldehyde	428694	9427	2.66	0.0083	<2.2E-16	0.0215531	0.0224334	41979	5.94	0.0165	<2.2E-16	0.0970349	0.0988166	54086	2.69	0.0469	<2.2E-16	0.125172	0.127162
	Non_formaldehyde	-	DMSO _48h.non_formaldehyde	612366	11665	2.3	0.0083	<2.2E-16	0.0187081	0.0193945	35718	3.54	0.0165	<2.2E-16	0.0577421	0.0589178	69371	2.41	0.0469	<2.2E-16	0.112491	0.11408
	Freq4	≥4	Romidespin _6h.Deep.seq.Freq4	129320	1664	1.56	0.0083	<2.2E-16	0.0122601	0.0134965	3582	1.68	0.0165	<2.2E-16	0.026811	0.0286077	9096	1.5	0.0469	<2.2E-16	0.0689492	0.0717444
	Freq4	≥4	Romidespin _24h.Deep.seq.Freq4	180535	5832	3.91	0.0083	<2.2E-16	0.0314932	0.0331299	17551	5.9	0.0165	<2.2E-16	0.0958537	0.0985924	24185	2.85	0.0469	<2.2E-16	0.132395	0.135543
	Freq4	≥4	Romidespin _48h.Deep.seq.Freq4	96169	2859	3.6	0.0083	<2.2E-16	0.0286645	0.0308218	9983	6.3	0.0165	<2.2E-16	0.101886	0.105752	16080	3.56	0.0469	<2.2E-16	0.164852	0.169579
	Freq4	≥4	DMSO _6h.Deep.seq.Freq4	101738	1368	1.63	0.0083	<2.2E-16	0.0127476	0.014173	2889	1.72	0.0165	<2.2E-16	0.0273844	0.0294356	7501	1.57	0.0469	<2.2E-16	0.07213	0.0753515
	Freq4	≥4	DMSO _24h.Deep.seq.Freq4	227354	4898	2.61	0.0083	<2.2E-16	0.0209506	0.0221486	17020	4.54	0.0165	<2.2E-16	0.0737827	0.0759506	24756	2.32	0.0469	<2.2E-16	0.10761	0.110175
	Freq4	≥4	DMSO _48h.Deep.seq.Freq4	59854	1781	3.6	0.0083	<2.2E-16	0.028409	0.0311483	8258	8.37	0.0165	<2.2E-16	0.135215	0.140758	9035	3.22	0.0469	<2.2E-16	0.148091	0.153844
	Freq>=1	≥1	Romidespin _6h.Deep.seq	5629195	73184	1.57	0.0083	<2.2E-16	0.0129074	0.0130947	148538	1.6	0.0165	<2.2E-16	0.0262548	0.0265198	418663	1.58	0.0469	<2.2E-16	0.0741569	0.0745906
	Freq>=1	≥1	Romidespin _24h.Deep.seq	5693291	140355	2.98	0.0083	<2.2E-16	0.0245255	0.0247804	389408	4.15	0.0165	<2.2E-16	0.0681905	0.0686054	711094	2.66	0.0469	<2.2E-16	0.124629	0.125172
	Freq>=1	≥1	Romidespin _48h.Deep.seq	6570868	148270	2.73	0.0083	<2.2E-16	0.0224513	0.0226786	409971	3.79	0.0165	<2.2E-16	0.0622074	0.0625774	889687	2.88	0.0469	<2.2E-16	0.135137	0.135661
	Freq>=1	≥1	DMSO _6h.Deep.seq	5868644	83205	1.71	0.0083	<2.2E-16	0.0140824	0.0142739	174259	1.8	0.0165	<2.2E-16	0.029556	0.0298309	470953	1.71	0.0469	<2.2E-16	0.0800294	0.0804691
	Freq>=1	≥1	DMSO _24h.Deep.seq	5306031	102946	2.35	0.0083	<2.2E-16	0.0192845	0.0195194	326717	3.74	0.0165	<2.2E-16	0.0613703	0.0617795	557003	2.24	0.0469	<2.2E-16	0.104715	0.105237
	Freq>=1	≥1	DMSO _48h.Deep.seq	6554873	132216	2.44	0.0083	<2.2E-16	0.0200632	0.0202786	459069	4.25	0.0165	<2.2E-16	0.0698395	0.0702304	800409	2.6	0.0469	<2.2E-16	0.121858	0.12236
