# Supplementary material for: Novel approach reveals genomic landscapes of single-strand DNA breaks with nucleotide resolution in human cells
Source: Nat Commun. 2019 Dec 20;10:5799. doi: 10.1038/s41467-019-13602-7 (PMC6925131; doi:10.1038/s41467-019-13602-7)
Supplement: Supplementary file 8 — Supplementary Data 7 [file 41467_2019_13602_MOESM8_ESM.xlsx]

## Sheet: Sheet1
D7. Overlap between SSBs and various chromatin factors and histone modifications in individual drug treatment and PBMC samples (SSiNGLe-ILM)
Sample ID	Number of SSBs	CTCF						Ezh2 (39875)						H2az						H3K27ac						H3K27me3						H3K36me3						H3K4me1						H3K4me2
		No.	Odds.Ratio	Expected_proportion	P.values	95% Confidence Interval_Low	95% Confidence Interval_High	No.	Odds.Ratio	Expected_proportion	P.values	95% Confidence Interval_Low	95% Confidence Interval_High	No.	Odds.Ratio	Expected_proportion	P.values	95% Confidence Interval_Low	95% Confidence Interval_High	No.	Odds.Ratio	Expected_proportion	P.values	95% Confidence Interval_Low	95% Confidence Interval_High	No.	Odds.Ratio	Expected_proportion	P.values	95% Confidence Interval_Low	95% Confidence Interval_High	No.	Odds.Ratio	Expected_proportion	P.values	95% Confidence Interval_Low	95% Confidence Interval_High	No.	Odds.Ratio	Expected_proportion	P.values	95% Confidence Interval_Low	95% Confidence Interval_High	No.	Odds.Ratio	Expected_proportion	P.values	95% Confidence Interval_Low	95% Confidence Interval_High
Imatinib _6h.B1	341644	36474	1.48	0.07	9.88131291682493e-324	0.105727	0.107801	157154	0.95	0.49	4.93255e-270	0.458321	0.461666	63132	0.97	0.19	6.7516e-15	0.183489	0.186094	35438	1.26	0.08	9.88131291682493e-324	0.102707	0.104755	122232	0.99	0.36	0.0067516	0.356168	0.359386	79257	0.83	0.28	1.48219693752374e-323	0.230573	0.233406	64235	1.03	0.18	7.42779e-34	0.186708	0.189332	34530	1.32	0.08	9.88131291682493e-324	0.100061	0.102086
Imatinib _12h.B1	352396	28182	1.11	0.07	2.64304e-114	0.079079	0.080873	144086	0.84	0.49	1.97626258336499e-323	0.407251	0.410501	58502	0.87	0.19	2.4091e-298	0.164785	0.167245	30165	1.04	0.08	7.51179e-34	0.084678	0.0865283	104490	0.82	0.36	1.97626258336499e-323	0.295005	0.298024	79546	0.8	0.28	1.48219693752374e-323	0.22435	0.227113	56443	0.87	0.18	2.23432e-212	0.15896	0.161384	28051	1.04	0.08	0.0796008	0.0787092	0.0804993
Imatinib _24h.B1	422750	54678	1.79	0.07	9.88131291682493e-324	0.128329	0.130354	191996	0.94	0.49	1.97626258336499e-323	0.452658	0.455662	96501	1.2	0.19	1.48219693752374e-323	0.227005	0.229538	60937	1.75	0.08	9.88131291682493e-324	0.143087	0.145207	132985	0.87	0.36	1.97626258336499e-323	0.313172	0.315973	111361	0.94	0.28	6.22771e-129	0.262093	0.264751	93696	1.21	0.18	1.48219693752374e-323	0.220383	0.22289	62188	1.92	0.08	9.88131291682493e-324	0.146037	0.148175
Imatinib _36h.B1	490883	92854	2.62	0.07	9.88131291682493e-324	0.188062	0.190256	245759	1.03	0.49	2.43901e-50	0.499247	0.502047	152518	1.63	0.19	1.48219693752374e-323	0.309407	0.311998	110110	2.72	0.08	9.88131291682493e-324	0.223144	0.22548	158543	0.9	0.36	1.97626258336499e-323	0.321667	0.324285	154690	1.12	0.28	1.97626258336499e-323	0.313826	0.316428	148495	1.65	0.18	1.48219693752374e-323	0.301221	0.303793	115432	3.06	0.08	9.88131291682493e-324	0.233966	0.236341
Imatinib _48h.B1	274927	44017	2.22	0.07	9.88131291682493e-324	0.158735	0.16148	133588	1	0.49	1.74028e-05	0.484034	0.487774	74338	1.42	0.19	1.48219693752374e-323	0.268732	0.272056	51166	2.26	0.08	9.88131291682493e-324	0.184654	0.187568	90761	0.92	0.36	1.5496e-236	0.32837	0.331889	80339	1.04	0.28	8.2685e-46	0.29052	0.293923	74333	1.47	0.18	1.48219693752374e-323	0.268714	0.272038	53068	2.51	0.08	9.88131291682493e-324	0.191552	0.194506
10074_G5_6h.B1	449737	43715	1.35	0.07	9.88131291682493e-324	0.096337	0.0980707	204926	0.94	0.49	1.97626258336499e-323	0.454201	0.457114	70216	0.82	0.19	1.48219693752374e-323	0.155067	0.157191	37431	1.01	0.08	2.11593e-15	0.0824229	0.0840397	169063	1.04	0.36	7.33455e-109	0.374499	0.377333	96057	0.76	0.28	1.97626258336499e-323	0.212388	0.214786	73278	0.89	0.18	6.03308e-200	0.161857	0.164018	35351	1.02	0.08	0.000545649	0.0778188	0.0793941
10074_G5_12h.B1	239116	21131	1.22	0.07	2.66081e-252	0.0872366	0.0895161	100457	0.87	0.49	1.48219693752374e-323	0.418139	0.4221	41649	0.92	0.19	2.01107e-88	0.172661	0.175705	22553	1.14	0.08	1.28458e-139	0.0931496	0.0954967	74110	0.86	0.36	1.48219693752374e-323	0.30808	0.311791	55532	0.83	0.28	1.48219693752374e-323	0.230547	0.233937	40880	0.93	0.18	5.48171e-31	0.169456	0.172478	21423	1.17	0.08	9.51513e-65	0.0884507	0.0907443
10074_G5_24h.B1	173289	18330	1.47	0.07	4.94065645841247e-324	0.104333	0.107235	78473	0.93	0.49	1.43734e-210	0.450499	0.455192	32205	0.98	0.19	9.95682e-06	0.184017	0.187685	17939	1.26	0.08	4.12326e-263	0.10209	0.104965	59723	0.96	0.36	1.05541e-40	0.342406	0.346887	40534	0.83	0.28	1.48219693752374e-323	0.231918	0.23591	32827	1.03	0.18	3.14135e-24	0.187592	0.191288	17576	1.32	0.08	3.61401e-220	0.100008	0.102857
10074_G5_36h.B1	731556	118413	2.24	0.07	1.48219693752374e-323	0.161021	0.162711	351924	0.99	0.49	8.40766e-53	0.479917	0.482208	194597	1.4	0.19	1.97626258336499e-323	0.264992	0.267018	131641	2.18	0.08	1.48219693752374e-323	0.179067	0.180829	241048	0.91	0.36	2.47032822920623e-323	0.328423	0.330579	205389	1	0.28	0.149873	0.279727	0.281788	185949	1.39	0.18	1.97626258336499e-323	0.253185	0.255182	137250	2.44	0.08	1.48219693752374e-323	0.18672	0.18851
10074_G5_48h.B1	321331	40552	1.75	0.07	9.88131291682493e-324	0.125054	0.127353	148613	0.95	0.49	7.67499e-214	0.460767	0.464218	70703	1.16	0.19	1.48219693752374e-323	0.2186	0.221468	43898	1.66	0.08	9.88131291682493e-324	0.135427	0.137805	107698	0.93	0.36	4.13839e-191	0.33353	0.336797	82746	0.92	0.28	2.43279e-180	0.255999	0.259026	70473	1.2	0.18	1.48219693752374e-323	0.217886	0.220751	44347	1.8	0.08	9.88131291682493e-324	0.136819	0.139208
YM_155_6h.B1	353192	38019	1.49	0.07	9.88131291682493e-324	0.106624	0.108671	161283	0.94	0.49	1.97626258336499e-323	0.455	0.458289	66016	0.98	0.19	2.81562e-06	0.185628	0.188202	37421	1.29	0.08	9.88131291682493e-324	0.104938	0.106971	124363	0.98	0.36	1.36329e-22	0.350536	0.353689	83274	0.84	0.28	1.97626258336499e-323	0.234376	0.237179	67491	1.04	0.18	5.90673e-65	0.189793	0.192389	36962	1.36	0.08	9.88131291682493e-324	0.103644	0.105665
YM_155_12h.B1	394839	35277	1.24	0.07	9.88131291682493e-324	0.0884573	0.0902393	162773	0.85	0.49	1.97626258336499e-323	0.410716	0.413789	70189	0.93	0.19	6.80046e-87	0.176575	0.178962	39086	1.2	0.08	9.88131291682493e-324	0.0980624	0.099928	117196	0.82	0.36	1.97626258336499e-323	0.295395	0.298247	91629	0.83	0.28	1.97626258336499e-323	0.230751	0.233387	67999	0.94	0.18	1.7182e-37	0.171043	0.173401	37272	1.23	0.08	1.07945e-231	0.0934877	0.0953142
YM_155_24h.B1	522405	76350	2.03	0.07	9.88131291682493e-324	0.145194	0.147112	241935	0.95	0.49	2.47032822920623e-323	0.461765	0.464471	129348	1.3	0.19	1.97626258336499e-323	0.246431	0.248774	86992	2.02	0.08	9.88131291682493e-324	0.165513	0.167535	167434	0.89	0.36	1.97626258336499e-323	0.319241	0.321774	143158	0.98	0.28	6.659e-22	0.272827	0.275248	123518	1.29	0.18	1.97626258336499e-323	0.235289	0.237596	89102	2.22	0.08	9.88131291682493e-324	0.169542	0.171584
YM_155_36h.B1	369528	50997	1.91	0.07	9.88131291682493e-324	0.136895	0.139122	172416	0.96	0.49	1.71989e-178	0.464975	0.468195	86330	1.23	0.19	1.48219693752374e-323	0.232259	0.23499	56126	1.84	0.08	9.88131291682493e-324	0.15073	0.153047	122685	0.92	0.36	1.28287e-278	0.330486	0.333526	97722	0.94	0.28	1.66985e-99	0.263029	0.265876	85223	1.26	0.18	1.48219693752374e-323	0.229269	0.231988	57164	2.01	0.08	9.88131291682493e-324	0.15353	0.155865
YM_155_48h.B1	622180	83591	1.86	0.07	9.88131291682493e-324	0.133505	0.135202	291014	0.96	0.49	1.14312e-270	0.466492	0.468974	143659	1.21	0.19	1.97626258336499e-323	0.22985	0.231945	91621	1.79	0.08	1.48219693752374e-323	0.146378	0.148141	207583	0.93	0.36	2.47032822920623e-323	0.332467	0.334811	163880	0.94	0.28	2.44889e-189	0.262302	0.264493	143673	1.26	0.18	1.97626258336499e-323	0.229872	0.231968	92655	1.94	0.08	1.48219693752374e-323	0.148036	0.149807
Talazoparib _6h.B1	383946	38968	1.41	0.07	9.88131291682493e-324	0.10054	0.102453	172946	0.93	0.49	1.97626258336499e-323	0.448869	0.452019	70032	0.96	0.19	1.67107e-33	0.18118	0.183626	38773	1.23	0.08	9.88131291682493e-324	0.100034	0.101943	132982	0.96	0.36	8.34134e-70	0.344851	0.347863	90245	0.84	0.28	1.97626258336499e-323	0.233706	0.236391	71510	1.02	0.18	1.06101e-23	0.18502	0.187485	37794	1.28	0.08	9.88131291682493e-324	0.0974952	0.0993823
Talazoparib _12h.B1	300743	26645	1.23	0.07	4.94065645841247e-324	0.087584	0.0896185	127172	0.87	0.49	1.48219693752374e-323	0.421093	0.424627	53211	0.93	0.19	7.52404e-76	0.175569	0.1783	28859	1.16	0.08	7.64261e-216	0.0949086	0.0970172	92799	0.86	0.36	1.48219693752374e-323	0.306915	0.31022	69678	0.83	0.28	1.48219693752374e-323	0.230179	0.233198	52203	0.95	0.18	3.46547e-20	0.172228	0.174939	27363	1.18	0.08	4.65282e-105	0.0899591	0.0920181
Talazoparib _24h.B1	147970	20065	1.88	0.07	4.94065645841247e-324	0.133861	0.137357	66156	0.92	0.49	1.30229e-239	0.444555	0.449628	35061	1.25	0.19	9.88131291682493e-324	0.234782	0.239122	22454	1.84	0.08	4.94065645841247e-324	0.149922	0.153585	45375	0.85	0.36	9.88131291682493e-324	0.304301	0.309007	39399	0.95	0.28	2.83621e-32	0.264013	0.268523	34087	1.26	0.18	9.88131291682493e-324	0.228221	0.232518	22923	2.02	0.08	4.94065645841247e-324	0.153076	0.15677
Talazoparib _36h.B1	398351	69070	2.4	0.07	9.88131291682493e-324	0.172215	0.174569	197184	1.02	0.49	2.75433e-10	0.493447	0.496555	115146	1.52	0.19	1.48219693752374e-323	0.287649	0.290467	80160	2.44	0.08	9.88131291682493e-324	0.199985	0.202478	130617	0.91	0.36	1.97626258336499e-323	0.326436	0.329355	119279	1.07	0.28	4.5246e-162	0.29801	0.300857	113825	1.56	0.18	1.48219693752374e-323	0.284338	0.287146	83696	2.74	0.08	9.88131291682493e-324	0.208842	0.211375
Talazoparib _48h.B1	819154	128685	2.18	0.07	1.48219693752374e-323	0.156308	0.157885	399881	1.01	0.49	0.000886842	0.48708	0.489247	214280	1.38	0.19	2.47032822920623e-323	0.260635	0.26254	144615	2.14	0.08	1.48219693752374e-323	0.175717	0.177369	278384	0.94	0.36	9.47272062771422e-319	0.338818	0.34087	231610	1.01	0.28	3.32824e-08	0.281768	0.28372	215211	1.43	0.18	1.97626258336499e-323	0.261771	0.263678	148741	2.36	0.08	1.48219693752374e-323	0.180745	0.182415
SN_38 _6h.B1	413699	40059	1.34	0.07	9.88131291682493e-324	0.0959317	0.0977365	183692	0.91	0.49	1.97626258336499e-323	0.442508	0.445539	73244	0.93	0.19	7.72693e-102	0.175884	0.178213	39619	1.16	0.08	2.89175e-289	0.0948726	0.0966685	141194	0.95	0.36	1.0712e-139	0.339852	0.342744	93622	0.81	0.28	1.97626258336499e-323	0.22503	0.227583	73681	0.97	0.18	0.00147892	0.176938	0.179272	38447	1.21	0.08	3.19541e-197	0.0920516	0.0938235
SN_38 _12h.B1	361743	35611	1.36	0.07	9.88131291682493e-324	0.0974738	0.0994182	157960	0.9	0.49	1.97626258336499e-323	0.435046	0.438282	67041	0.97	0.19	6.77739e-13	0.184063	0.186598	37285	1.25	0.08	9.88131291682493e-324	0.102081	0.104066	116431	0.89	0.36	1.97626258336499e-323	0.320339	0.323386	86381	0.85	0.28	1.97626258336499e-323	0.237402	0.240184	67494	1.02	0.18	1.1511e-24	0.185312	0.187853	36024	1.3	0.08	9.88131291682493e-324	0.0986105	0.100565
SN_38 _24h.B1	395883	42960	1.5	0.07	9.88131291682493e-324	0.10755	0.10949	172480	0.9	0.49	1.97626258336499e-323	0.434139	0.437231	80361	1.07	0.19	7.87906e-95	0.20174	0.204248	47178	1.45	0.08	9.88131291682493e-324	0.118164	0.120185	122558	0.86	0.36	1.97626258336499e-323	0.308141	0.311024	97761	0.88	0.28	1.97626258336499e-323	0.245601	0.248291	80033	1.1	0.18	7.51695e-280	0.200913	0.203418	46753	1.54	0.08	9.88131291682493e-324	0.117094	0.119107
SN_38 _36h.B1	694510	124056	2.48	0.07	1.48219693752374e-323	0.177724	0.179527	340815	1.01	0.49	0.225442	0.489551	0.491904	203487	1.54	0.19	1.97626258336499e-323	0.291923	0.294066	143941	2.52	0.08	1.48219693752374e-323	0.206303	0.208211	222257	0.89	0.36	2.47032822920623e-323	0.318923	0.321118	212244	1.09	0.28	2.47032822920623e-323	0.304519	0.306687	202577	1.59	0.18	1.97626258336499e-323	0.290614	0.292754	150901	2.83	0.08	1.48219693752374e-323	0.216308	0.218249
SN_38 _48h.B1	740009	123397	2.31	0.07	1.48219693752374e-323	0.165902	0.167602	360780	1	0.49	2.21987e-05	0.486395	0.488674	197837	1.41	0.19	1.97626258336499e-323	0.266336	0.268354	135275	2.22	0.08	1.48219693752374e-323	0.181922	0.183684	248594	0.93	0.36	2.96439387504748e-323	0.334858	0.337011	214127	1.03	0.28	2.1086e-71	0.288324	0.290392	197935	1.46	0.18	1.97626258336499e-323	0.266468	0.268487	140308	2.47	0.08	1.48219693752374e-323	0.188711	0.190498
Etoposide _6h.B1	485551	63043	1.8	0.07	9.88131291682493e-324	0.128894	0.130787	232792	0.99	0.49	4.56682e-49	0.478033	0.480845	110957	1.2	0.19	1.97626258336499e-323	0.227337	0.229701	69056	1.73	0.08	1.48219693752374e-323	0.141241	0.143208	165943	0.95	0.36	1.26288e-155	0.340428	0.343098	131150	0.96	0.28	1.40803e-53	0.268857	0.271357	117096	1.32	0.18	1.48219693752374e-323	0.239958	0.242367	69962	1.88	0.08	1.48219693752374e-323	0.143101	0.145079
Etoposide _12h.B1	236285	30698	1.8	0.07	4.94065645841247e-324	0.128566	0.131282	113853	0.99	0.49	2.2226e-15	0.479829	0.483863	56622	1.26	0.19	1.48219693752374e-323	0.237914	0.241361	34728	1.78	0.08	4.94065645841247e-324	0.14555	0.148409	78368	0.92	0.36	3.20695e-183	0.329769	0.33357	63664	0.96	0.28	1.70105e-30	0.267649	0.271231	59764	1.38	0.18	9.88131291682493e-324	0.25118	0.25469	35761	1.97	0.08	4.94065645841247e-324	0.149904	0.152798
Etoposide _24h.B1	329948	36293	1.52	0.07	9.88131291682493e-324	0.10893	0.111069	144863	0.9	0.49	1.97626258336499e-323	0.437354	0.440743	66740	1.06	0.19	4.26406e-71	0.200905	0.203649	39138	1.44	0.08	9.88131291682493e-324	0.117517	0.119727	103715	0.87	0.36	1.97626258336499e-323	0.312753	0.315925	80083	0.86	0.28	1.48219693752374e-323	0.241252	0.244181	66579	1.1	0.18	6.51269e-226	0.200418	0.20316	38924	1.54	0.08	9.88131291682493e-324	0.116871	0.119076
Etoposide _36h.B1	497082	89208	2.49	0.07	9.88131291682493e-324	0.178397	0.180533	244276	1.01	0.49	0.0453165	0.490029	0.492811	146920	1.55	0.19	1.97626258336499e-323	0.294297	0.296836	104189	2.54	0.08	9.88131291682493e-324	0.20847	0.210735	159385	0.89	0.36	1.97626258336499e-323	0.319344	0.321941	152828	1.1	0.28	1.97626258336499e-323	0.306168	0.308735	147186	1.62	0.18	1.97626258336499e-323	0.294831	0.297371	110121	2.88	0.08	9.88131291682493e-324	0.220381	0.222692
Etoposide _48h.B1	471823	72010	2.12	0.07	9.88131291682493e-324	0.151596	0.15365	225893	0.99	0.49	9.02791e-54	0.47734	0.480193	121026	1.35	0.19	1.48219693752374e-323	0.255262	0.257756	80685	2.08	0.08	9.88131291682493e-324	0.169934	0.172084	155213	0.91	0.36	1.97626258336499e-323	0.327624	0.330307	132582	1	0.28	0.126317	0.279717	0.282284	121832	1.41	0.18	1.48219693752374e-323	0.256967	0.259467	83651	2.31	0.08	9.88131291682493e-324	0.176204	0.178386
Romidespin _6h.B1	229184	22661	1.37	0.07	9.88131291682493e-324	0.0976577	0.100106	100045	0.9	0.49	1.48219693752374e-323	0.434495	0.43856	41602	0.95	0.19	2.42211e-25	0.179946	0.183107	23571	1.25	0.08	9.88131291682493e-324	0.101607	0.104098	74971	0.91	0.36	3.40038e-239	0.325201	0.329047	54569	0.85	0.28	1.48219693752374e-323	0.236359	0.239851	41782	0.99	0.18	0.00409455	0.180729	0.183895	22321	1.27	0.08	1.12096e-194	0.0961824	0.0986145
Romidespin _12h.B1	315328	30892	1.36	0.07	9.88131291682493e-324	0.0969324	0.0990107	139566	0.91	0.49	1.97626258336499e-323	0.440871	0.444342	55667	0.93	0.19	2.93916e-84	0.175207	0.177872	30102	1.16	0.08	8.09578e-213	0.094439	0.0964935	106868	0.94	0.36	1.4136e-135	0.337258	0.340566	72192	0.82	0.28	1.48219693752374e-323	0.227477	0.230413	56261	0.97	0.18	0.0209785	0.177086	0.179761	28921	1.19	0.08	1.23007e-124	0.090712	0.0927299
Romidespin _24h.B1	342630	58941	2.38	0.07	9.88131291682493e-324	0.170763	0.173293	173989	1.05	0.49	1.7419e-96	0.506129	0.50948	93375	1.43	0.19	1.48219693752374e-323	0.271034	0.274019	60752	2.15	0.08	9.88131291682493e-324	0.176033	0.178594	120923	0.98	0.36	5.71006e-18	0.351326	0.354529	107370	1.12	0.28	1.97626258336499e-323	0.311817	0.314926	97999	1.56	0.18	1.48219693752374e-323	0.284507	0.287536	63762	2.42	0.08	9.88131291682493e-324	0.184794	0.187403
Romidespin _36h.B1	704276	124868	2.46	0.07	9.88131291682493e-324	0.176408	0.178194	372737	1.09	0.49	2.47032822920623e-323	0.528082	0.530415	201492	1.5	0.19	1.97626258336499e-323	0.285043	0.287155	131456	2.27	0.08	1.48219693752374e-323	0.185745	0.187566	251688	0.99	0.36	4.27426e-06	0.356252	0.358492	243127	1.23	0.28	2.47032822920623e-323	0.344105	0.346327	220568	1.71	0.18	1.97626258336499e-323	0.312101	0.314269	134133	2.48	0.08	1.48219693752374e-323	0.189539	0.191374
Romidespin _48h.B1	432354	74604	2.39	0.07	9.88131291682493e-324	0.171428	0.173683	226271	1.08	0.49	2.47032822920623e-323	0.521857	0.524836	120417	1.46	0.19	1.48219693752374e-323	0.277179	0.279854	79816	2.24	0.08	9.88131291682493e-324	0.183452	0.185768	156350	1	0.36	0.0261341	0.360193	0.363059	142430	1.17	0.28	1.97626258336499e-323	0.328028	0.330832	132202	1.67	0.18	1.48219693752374e-323	0.304399	0.307148	82127	2.47	0.08	9.88131291682493e-324	0.188785	0.191126
DMSO _6h.B1	279405	28134	1.4	0.07	4.94065645841247e-324	0.0995791	0.101814	124997	0.92	0.49	1.48219693752374e-323	0.445524	0.449215	51825	0.98	0.19	1.05777e-09	0.184044	0.18693	29014	1.26	0.08	9.88131291682493e-324	0.102713	0.104979	95167	0.94	0.36	5.2107e-102	0.338849	0.342367	65740	0.84	0.28	1.48219693752374e-323	0.233714	0.236863	52494	1.02	0.18	4.29298e-27	0.186431	0.189331	28012	1.31	0.08	1.65755071654571e-317	0.0991446	0.101375
DMSO _12h.B1	237841	20873	1.22	0.07	3.21608e-235	0.0866261	0.0889046	100907	0.87	0.49	1.48219693752374e-323	0.422275	0.426252	40639	0.9	0.19	2.20787e-128	0.169355	0.172385	21691	1.11	0.08	1.19005e-86	0.0900455	0.0923637	74570	0.87	0.36	1.48219693752374e-323	0.311664	0.315398	55652	0.83	0.28	1.48219693752374e-323	0.232288	0.235695	40644	0.93	0.18	2.46539e-31	0.169376	0.172406	20344	1.11	0.08	6.65665e-23	0.0844151	0.0866673
DMSO _24h.B1	530502	76484	2	0.07	9.88131291682493e-324	0.143229	0.145121	245259	0.95	0.49	2.47032822920623e-323	0.460973	0.463658	128827	1.28	0.19	1.97626258336499e-323	0.241686	0.243996	84313	1.93	0.08	1.48219693752374e-323	0.157948	0.159917	169672	0.89	0.36	1.97626258336499e-323	0.318578	0.32109	144300	0.97	0.28	1.1648e-38	0.270809	0.273206	125892	1.29	0.18	1.48219693752374e-323	0.236163	0.238454	86400	2.12	0.08	1.48219693752374e-323	0.161872	0.163861
DMSO _36h.B1	826219	151417	2.54	0.07	1.48219693752374e-323	0.182431	0.184101	408994	1.02	0.49	7.21646e-20	0.49394	0.496098	250601	1.6	0.19	2.47032822920623e-323	0.30232	0.304303	179946	2.64	0.08	1.48219693752374e-323	0.216905	0.218686	265834	0.89	0.36	2.96439387504748e-323	0.32074	0.322756	252199	1.09	0.28	2.47032822920623e-323	0.304252	0.306239	242398	1.6	0.18	1.97626258336499e-323	0.292401	0.294365	188915	2.98	0.08	1.48219693752374e-323	0.227745	0.229557
DMSO _48h.B1	557060	85342	2.12	0.07	9.88131291682493e-324	0.152256	0.154149	268811	0.99	0.49	1.01427e-28	0.48124	0.483866	145086	1.37	0.19	1.97626258336499e-323	0.259297	0.261604	98419	2.14	0.08	9.88131291682493e-324	0.175675	0.17768	185036	0.92	0.36	1.97626258336499e-323	0.330928	0.333404	158188	1.01	0.28	4.43412e-11	0.282786	0.285156	145464	1.42	0.18	1.97626258336499e-323	0.259975	0.262284	101562	2.37	0.08	9.88131291682493e-324	0.181305	0.183334
Imatinib _6h.B2	405065	40670	1.39	0.07	9.88131291682493e-324	0.0994797	0.101333	180217	0.92	0.49	1.97626258336499e-323	0.443378	0.446441	74823	0.97	0.19	8.1666e-18	0.183524	0.185917	41668	1.25	0.08	9.88131291682493e-324	0.101934	0.103807	134736	0.92	0.36	9.07512e-292	0.331177	0.334081	96383	0.85	0.28	1.97626258336499e-323	0.236634	0.239259	76277	1.03	0.18	1.28381e-42	0.187105	0.189515	39756	1.28	0.08	9.88131291682493e-324	0.0972326	0.0990675
Imatinib _12h.B2	198480	19371	1.35	0.07	4.94065645841247e-324	0.0962945	0.0989107	87894	0.91	0.49	1.48219693752374e-323	0.440649	0.445024	36072	0.96	0.19	4.10955e-21	0.180047	0.183445	19769	1.21	0.08	2.33319e-212	0.0982878	0.100928	65974	0.92	0.36	1.85027e-146	0.330324	0.334474	47310	0.85	0.28	1.48219693752374e-323	0.236488	0.240242	36860	1.01	0.18	4.21392e-11	0.184003	0.187429	18888	1.24	0.08	9.06487e-130	0.0938757	0.0964626
Imatinib _24h.B2	292702	41393	1.96	0.07	9.88131291682493e-324	0.140156	0.142684	138599	0.98	0.49	3.13e-71	0.471705	0.475327	70516	1.27	0.19	9.88131291682493e-324	0.239366	0.242467	44999	1.87	0.08	9.88131291682493e-324	0.152432	0.155048	98197	0.93	0.36	8.42713e-170	0.333774	0.337198	78594	0.96	0.28	6.27583e-44	0.266907	0.270122	69915	1.3	0.18	1.48219693752374e-323	0.237317	0.24041	46266	2.06	0.08	9.88131291682493e-324	0.156745	0.159392
Imatinib _36h.B2	172497	35568	2.86	0.07	4.94065645841247e-324	0.204288	0.208112	88821	1.06	0.49	3.79083e-95	0.512552	0.517274	55219	1.68	0.19	9.88131291682493e-324	0.317914	0.322323	40457	2.85	0.08	4.94065645841247e-324	0.232539	0.236544	59794	0.96	0.36	4.47097e-31	0.344392	0.348889	54147	1.12	0.28	5.69613e-211	0.311711	0.316097	53083	1.68	0.18	9.88131291682493e-324	0.305555	0.309917	43181	3.26	0.08	4.94065645841247e-324	0.248286	0.25238
Imatinib _48h.B2	240999	42885	2.47	0.07	9.88131291682493e-324	0.176422	0.17948	122439	1.05	0.49	2.97756e-70	0.50605	0.510046	64833	1.41	0.19	9.88131291682493e-324	0.267248	0.270793	44706	2.25	0.08	9.88131291682493e-324	0.183953	0.187061	88498	1.02	0.36	1.76888e-13	0.365288	0.369141	70647	1.04	0.28	2.15428e-46	0.291325	0.294964	65573	1.48	0.18	1.48219693752374e-323	0.270312	0.27387	46500	2.51	0.08	9.88131291682493e-324	0.191373	0.194528
10074_G5_6h.B2	343081	37364	1.51	0.07	9.88131291682493e-324	0.107867	0.109954	157409	0.94	0.49	8.03989e-293	0.457142	0.460479	63821	0.98	0.19	2.65954e-09	0.184722	0.187329	36649	1.3	0.08	9.88131291682493e-324	0.105791	0.107862	120619	0.98	0.36	7.38662e-25	0.349978	0.353176	83192	0.86	0.28	1.97626258336499e-323	0.241052	0.243923	66459	1.06	0.18	3.13563e-95	0.192391	0.195039	35316	1.34	0.08	9.88131291682493e-324	0.101923	0.103959
10074_G5_12h.B2	292961	29970	1.42	0.07	9.88131291682493e-324	0.101205	0.103403	130779	0.92	0.49	1.97626258336499e-323	0.444603	0.448206	53135	0.95	0.19	4.96629e-33	0.179978	0.182772	29720	1.23	0.08	9.88131291682493e-324	0.100356	0.102546	98743	0.94	0.36	4.72783e-149	0.33534	0.338767	69208	0.84	0.28	1.48219693752374e-323	0.234699	0.237779	54498	1.01	0.18	2.86331e-17	0.184617	0.187439	28462	1.27	0.08	1.10316e-241	0.0960827	0.098231
10074_G5_24h.B2	458579	48411	1.46	0.07	9.88131291682493e-324	0.104679	0.10646	203953	0.92	0.49	1.97626258336499e-323	0.443311	0.44619	89430	1.03	0.19	6.15642e-18	0.19387	0.196165	50667	1.34	0.08	9.88131291682493e-324	0.109581	0.111398	149535	0.9	0.36	1.97626258336499e-323	0.324727	0.327442	111259	0.86	0.28	1.97626258336499e-323	0.241377	0.24386	90193	1.07	0.18	1.17891e-185	0.19553	0.197833	49696	1.41	0.08	9.88131291682493e-324	0.107471	0.109273
10074_G5_36h.B2	126089	25538	2.81	0.07	4.94065645841247e-324	0.200324	0.204769	64130	1.05	0.49	7.19976e-40	0.505845	0.511372	40089	1.67	0.19	9.88131291682493e-324	0.315372	0.320521	29365	2.83	0.08	4.94065645841247e-324	0.23056	0.235234	42858	0.94	0.36	2.16358e-50	0.337288	0.342525	38848	1.1	0.28	2.42987e-107	0.305552	0.310657	37640	1.63	0.18	9.88131291682493e-324	0.295994	0.301054	31209	3.22	0.08	4.94065645841247e-324	0.245135	0.249907
10074_G5_48h.B2	144540	20609	1.98	0.07	4.94065645841247e-324	0.140785	0.144397	69127	0.98	0.49	4.18101e-19	0.475677	0.480834	34625	1.26	0.19	9.88131291682493e-324	0.237355	0.241762	22290	1.87	0.08	4.94065645841247e-324	0.152355	0.156086	49618	0.95	0.36	2.74847e-40	0.340834	0.345736	39047	0.96	0.28	5.68063e-17	0.267859	0.272444	34808	1.31	0.18	9.88131291682493e-324	0.238617	0.243032	22820	2.06	0.08	4.94065645841247e-324	0.156004	0.15977
YM_155_6h.B2	336625	37746	1.55	0.07	9.88131291682493e-324	0.111067	0.113201	156260	0.96	0.49	2.83208e-197	0.46251	0.465883	64140	1	0.19	0.426487	0.189213	0.191869	36725	1.32	0.08	9.88131291682493e-324	0.108046	0.110156	120624	0.99	0.36	0.0439663	0.356713	0.359956	80611	0.85	0.28	1.97626258336499e-323	0.238027	0.240914	66690	1.08	0.18	1.06416e-160	0.196768	0.199464	35864	1.39	0.08	9.88131291682493e-324	0.1055	0.107587
YM_155_12h.B2	242604	27245	1.56	0.07	4.94065645841247e-324	0.111049	0.113565	112687	0.96	0.49	1.44599e-139	0.462503	0.466477	47007	1.02	0.19	2.48287e-06	0.192189	0.195339	26922	1.35	0.08	4.94065645841247e-324	0.109724	0.112228	86605	0.99	0.36	0.00194657	0.355074	0.358891	58383	0.86	0.28	1.48219693752374e-323	0.238951	0.242358	48191	1.08	0.18	4.70892e-123	0.197055	0.200234	26235	1.41	0.08	4.94065645841247e-324	0.106906	0.109382
YM_155_24h.B2	190975	29848	2.17	0.07	4.94065645841247e-324	0.154667	0.157929	91031	0.98	0.49	2.05064e-31	0.474422	0.478907	48278	1.33	0.19	9.88131291682493e-324	0.250849	0.254753	33083	2.1	0.08	4.94065645841247e-324	0.171537	0.174937	63773	0.93	0.36	7.65277e-126	0.331818	0.336054	53224	0.99	0.28	0.205347	0.276686	0.280713	47122	1.35	0.18	9.88131291682493e-324	0.244812	0.248684	33667	2.3	0.08	4.94065645841247e-324	0.174583	0.178007
YM_155_36h.B2	558023	85032	2.11	0.07	9.88131291682493e-324	0.151439	0.153326	267922	0.99	0.49	2.88895e-49	0.478816	0.481439	135316	1.28	0.19	1.97626258336499e-323	0.241368	0.243619	90223	1.96	0.08	1.48219693752374e-323	0.160718	0.162652	193107	0.96	0.36	5.1585e-105	0.344807	0.347305	151593	0.97	0.28	5.14099e-44	0.270494	0.27283	133589	1.31	0.18	1.48219693752374e-323	0.238278	0.240519	92326	2.15	0.08	1.48219693752374e-323	0.164478	0.16643
YM_155_48h.B2	113708	16555	2.02	0.07	4.94065645841247e-324	0.143547	0.147656	54609	0.99	0.49	4.92643e-11	0.477349	0.483165	27132	1.25	0.19	9.88131291682493e-324	0.236136	0.2411	17737	1.89	0.08	4.94065645841247e-324	0.153883	0.158109	39396	0.96	0.36	1.56426e-21	0.3437	0.34924	30700	0.96	0.28	4.592e-14	0.267411	0.27258	27239	1.31	0.18	9.88131291682493e-324	0.237074	0.242044	18106	2.07	0.08	4.94065645841247e-324	0.15711	0.161372
Talazoparib _6h.B2	299100	29550	1.37	0.07	9.88131291682493e-324	0.0977293	0.0998713	133497	0.92	0.49	1.97626258336499e-323	0.444546	0.448113	53453	0.94	0.19	1.28366e-56	0.177341	0.180091	29556	1.2	0.08	7.99795e-295	0.0977492	0.0998915	102347	0.95	0.36	2.79483e-92	0.340483	0.343887	69252	0.82	0.28	1.48219693752374e-323	0.230024	0.233051	54857	1	0.18	1.31194e-06	0.182021	0.184799	28352	1.23	0.08	2.07172e-185	0.0937435	0.0958464
Talazoparib _12h.B2	309229	30046	1.35	0.07	9.88131291682493e-324	0.0961225	0.0982135	136540	0.91	0.49	1.48219693752374e-323	0.439799	0.443302	55338	0.94	0.19	4.80244e-56	0.177605	0.18031	30352	1.19	0.08	2.02945e-284	0.0971073	0.0992078	103684	0.93	0.36	5.66268e-182	0.333634	0.336966	71928	0.83	0.28	1.48219693752374e-323	0.231116	0.234098	55928	0.99	0.18	0.212242	0.179507	0.182224	28932	1.22	0.08	4.56539e-162	0.0925375	0.0945936
Talazoparib _24h.B2	139655	21120	2.1	0.07	4.94065645841247e-324	0.149354	0.15312	68040	1	0.49	0.03659	0.484576	0.489826	33653	1.27	0.19	9.88131291682493e-324	0.238731	0.243224	21917	1.9	0.08	4.94065645841247e-324	0.155033	0.158855	51005	1.01	0.36	4.88039e-05	0.362695	0.367753	36702	0.94	0.28	5.11709e-47	0.260498	0.265122	32828	1.28	0.18	9.88131291682493e-324	0.232843	0.237298	22751	2.12	0.08	4.94065645841247e-324	0.160975	0.164856
Talazoparib _36h.B2	482256	91944	2.64	0.07	9.88131291682493e-324	0.189546	0.191765	249790	1.07	0.49	2.47032822920623e-323	0.51655	0.519373	138475	1.51	0.19	1.97626258336499e-323	0.285863	0.288419	98403	2.48	0.08	9.88131291682493e-324	0.202911	0.205187	179658	1.03	0.36	3.65024e-73	0.371172	0.373903	142272	1.05	0.28	4.96535e-118	0.293727	0.296303	137973	1.56	0.18	1.48219693752374e-323	0.284824	0.287377	104270	2.82	0.08	9.88131291682493e-324	0.215052	0.217378
Talazoparib _48h.B2	104335	16267	2.16	0.07	4.94065645841247e-324	0.153715	0.158127	51387	1.01	0.49	0.104021	0.489481	0.495558	26666	1.34	0.19	4.94065645841247e-324	0.252936	0.258239	17602	2.05	0.08	4.94065645841247e-324	0.166439	0.170993	36486	0.97	0.36	3.82675e-12	0.346806	0.352603	29307	1	0.28	0.521365	0.278168	0.283631	27239	1.42	0.18	9.88131291682493e-324	0.258409	0.263749	17952	2.24	0.08	4.94065645841247e-324	0.169775	0.174365
SN_38 _6h.B2	92454	10173	1.52	0.07	4.94065645841247e-324	0.108023	0.112068	42143	0.94	0.49	4.26156e-96	0.452612	0.459044	17388	0.99	0.19	0.135637	0.185557	0.190606	10028	1.32	0.08	5.9282e-203	0.106467	0.110487	32402	0.97	0.36	1.44675e-09	0.34739	0.353552	21886	0.84	0.28	2.89751e-195	0.233986	0.239477	18029	1.06	0.18	6.95423e-32	0.192455	0.197574	9752	1.37	0.08	1.56797e-164	0.103506	0.107477
SN_38 _12h.B2	239731	24706	1.43	0.07	9.88131291682493e-324	0.101843	0.104281	108237	0.93	0.49	7.19664801695855e-312	0.4495	0.453488	44489	0.98	0.19	3.17251e-08	0.184024	0.187141	24591	1.25	0.08	9.88131291682493e-324	0.101366	0.103799	82600	0.96	0.36	2.80521e-56	0.34265	0.346459	55658	0.83	0.28	1.48219693752374e-323	0.23048	0.233864	44870	1.02	0.18	1.00606e-19	0.185608	0.188735	23998	1.3	0.08	8.72423e-269	0.0989052	0.101312
SN_38 _24h.B2	237799	32752	1.91	0.07	4.94065645841247e-324	0.136347	0.139121	110900	0.96	0.49	9.11895e-118	0.464354	0.468368	54915	1.21	0.19	9.88131291682493e-324	0.229238	0.23263	34763	1.77	0.08	9.88131291682493e-324	0.144769	0.147613	79694	0.93	0.36	2.65511e-142	0.333234	0.337033	61986	0.93	0.28	2.76174e-99	0.258902	0.262435	54804	1.26	0.18	9.88131291682493e-324	0.228772	0.232162	35682	1.95	0.08	9.88131291682493e-324	0.148618	0.151493
SN_38 _36h.B2	120504	22230	2.56	0.07	4.94065645841247e-324	0.182289	0.186677	60768	1.04	0.49	3.57702e-23	0.501455	0.507109	34392	1.5	0.19	9.88131291682493e-324	0.282853	0.28796	24326	2.45	0.08	4.94065645841247e-324	0.199606	0.204146	42705	0.98	0.36	4.84393e-05	0.351685	0.357095	36001	1.06	0.28	4.97163e-47	0.29617	0.301347	34640	1.57	0.18	4.94065645841247e-324	0.284905	0.290024	25654	2.77	0.08	4.94065645841247e-324	0.210581	0.215211
SN_38 _48h.B2	122491	21279	2.41	0.07	4.94065645841247e-324	0.171601	0.175852	60300	1.01	0.49	0.110787	0.489477	0.495085	34012	1.46	0.19	9.88131291682493e-324	0.275163	0.280187	23707	2.35	0.08	4.94065645841247e-324	0.191331	0.195765	41376	0.94	0.36	1.64973e-59	0.335139	0.340445	36312	1.06	0.28	3.3355e-37	0.29389	0.299013	34218	1.52	0.18	9.88131291682493e-324	0.27684	0.281873	24573	2.61	0.08	4.94065645841247e-324	0.198371	0.202864
Etoposide _6h.B2	154910	20171	1.8	0.07	4.94065645841247e-324	0.128539	0.131897	74639	0.99	0.49	1.19753e-10	0.479331	0.484313	34777	1.18	0.19	1.68471e-251	0.222422	0.226584	21514	1.69	0.08	4.94065645841247e-324	0.137162	0.140613	54488	0.98	0.36	1.17374e-11	0.349361	0.354124	40773	0.94	0.28	1.19666e-49	0.261013	0.265405	36507	1.29	0.18	9.88131291682493e-324	0.233554	0.237788	21730	1.83	0.08	4.94065645841247e-324	0.138549	0.142014
Etoposide _12h.B2	333791	45788	1.9	0.07	9.88131291682493e-324	0.13601	0.138347	165774	1.02	0.49	1.68247e-14	0.494942	0.498338	79076	1.25	0.19	1.48219693752374e-323	0.235461	0.238349	48373	1.76	0.08	9.88131291682493e-324	0.143727	0.146119	120965	1.01	0.36	0.00393939	0.360766	0.364031	86664	0.92	0.28	1.23435e-153	0.258149	0.261126	83290	1.36	0.18	1.48219693752374e-323	0.24806	0.250999	50328	1.96	0.08	9.88131291682493e-324	0.149565	0.151995
Etoposide _24h.B2	86809	12372	1.98	0.07	4.94065645841247e-324	0.140201	0.144863	41203	0.98	0.49	1.37306e-19	0.471313	0.477968	20692	1.25	0.19	1.83494e-272	0.235531	0.241211	12853	1.8	0.08	4.94065645841247e-324	0.145704	0.150441	29631	0.95	0.36	1.33687e-30	0.338181	0.344501	22912	0.94	0.28	2.88702e-26	0.261006	0.266881	20950	1.32	0.18	4.94065645841247e-324	0.238491	0.244195	13623	2.04	0.08	4.94065645841247e-324	0.154517	0.159368
Etoposide _36h.B2	810987	143863	2.46	0.07	1.48219693752374e-323	0.176562	0.178226	395167	1	0.49	8.49869e-07	0.486178	0.488355	235962	1.53	0.19	1.97626258336499e-323	0.289968	0.291946	165009	2.47	0.08	1.48219693752374e-323	0.202591	0.204345	256875	0.88	0.36	2.47032822920623e-323	0.315731	0.317757	247064	1.09	0.28	2.47032822920623e-323	0.303644	0.305649	234647	1.58	0.18	1.97626258336499e-323	0.288348	0.290323	172820	2.77	0.08	1.48219693752374e-323	0.212208	0.213991
Etoposide _48h.B2	808459	122154	2.09	0.07	1.48219693752374e-323	0.150315	0.151877	387599	0.99	0.49	1.25886e-80	0.47834	0.480519	199303	1.3	0.19	1.97626258336499e-323	0.245583	0.247463	131330	1.97	0.08	1.48219693752374e-323	0.161641	0.163251	274422	0.94	0.36	2.47032822920623e-323	0.338406	0.340472	223508	0.98	0.28	1.31304e-12	0.275487	0.277438	201282	1.36	0.18	2.47032822920623e-323	0.248028	0.249914	134824	2.17	0.08	1.48219693752374e-323	0.165955	0.167581
Romidespin _6h.B2	232194	21942	1.31	0.07	4.94065645841247e-324	0.0933117	0.0956956	100608	0.89	0.49	1.48219693752374e-323	0.431276	0.435311	41625	0.94	0.19	3.1717e-40	0.17771	0.180835	22988	1.2	0.08	1.01777e-233	0.0977915	0.100225	74241	0.89	0.36	1.48219693752374e-323	0.31784	0.321638	55660	0.85	0.28	1.48219693752374e-323	0.237978	0.241455	42647	1	0.18	4.40072e-06	0.182097	0.185251	21717	1.22	0.08	1.19941e-121	0.0923481	0.0947211
Romidespin _12h.B2	349365	35815	1.42	0.07	9.88131291682493e-324	0.101511	0.103525	155341	0.92	0.49	1.97626258336499e-323	0.442989	0.446288	65048	0.98	0.19	8.76223e-09	0.1849	0.187484	36142	1.26	0.08	9.88131291682493e-324	0.102443	0.104465	115059	0.91	0.36	4.24835443256867e-316	0.327779	0.330899	84927	0.87	0.28	1.97626258336499e-323	0.241668	0.244516	66958	1.05	0.18	9.02683e-71	0.190352	0.192965	34631	1.29	0.08	9.88131291682493e-324	0.0981365	0.100121
Romidespin _24h.B2	338819	65124	2.66	0.07	9.88131291682493e-324	0.190883	0.19354	177239	1.08	0.49	1.97626258336499e-323	0.521425	0.524791	95797	1.49	0.19	1.48219693752374e-323	0.281222	0.284258	64994	2.33	0.08	9.88131291682493e-324	0.190501	0.193155	126532	1.04	0.36	1.70985e-59	0.371821	0.375081	107936	1.13	0.28	1.48219693752374e-323	0.316997	0.320137	101883	1.64	0.18	1.48219693752374e-323	0.299157	0.302248	68640	2.64	0.08	9.88131291682493e-324	0.201234	0.203943
Romidespin _36h.B2	381948	74023	2.69	0.07	9.88131291682493e-324	0.192551	0.195061	206097	1.11	0.49	1.97626258336499e-323	0.538012	0.541176	112288	1.55	0.19	1.48219693752374e-323	0.292543	0.295435	76284	2.42	0.08	9.88131291682493e-324	0.198457	0.200995	142714	1.04	0.36	9.18969e-69	0.372113	0.375184	132345	1.23	0.28	1.97626258336499e-323	0.344991	0.348012	125812	1.8	0.18	1.48219693752374e-323	0.327905	0.330889	78454	2.67	0.08	9.88131291682493e-324	0.204125	0.20669
Romidespin _48h.B2	224642	39878	2.46	0.07	4.94065645841247e-324	0.17594	0.179104	118513	1.09	0.49	8.80294e-278	0.525497	0.52963	62514	1.46	0.19	9.88131291682493e-324	0.27643	0.280141	41424	2.24	0.08	4.94065645841247e-324	0.182798	0.18601	82098	1.01	0.36	7.17226e-08	0.36347	0.367457	75161	1.19	0.28	1.48219693752374e-323	0.33263	0.336537	69200	1.68	0.18	9.88131291682493e-324	0.306137	0.30996	42158	2.44	0.08	4.94065645841247e-324	0.186055	0.189288
DMSO _6h.B2	269378	28535	1.47	0.07	4.94065645841247e-324	0.104769	0.107097	121637	0.93	0.49	1.48219693752374e-323	0.449667	0.453429	50290	0.98	0.19	1.15527e-05	0.185219	0.188166	28468	1.28	0.08	9.88131291682493e-324	0.104522	0.106848	92270	0.95	0.36	3.76843e-80	0.340738	0.344325	64204	0.85	0.28	1.48219693752374e-323	0.236734	0.239955	51899	1.05	0.18	1.7503e-64	0.191174	0.194157	27514	1.33	0.08	9.88131291682493e-324	0.100998	0.103289
DMSO _12h.B2	353138	34127	1.34	0.07	9.88131291682493e-324	0.0956667	0.0976185	156332	0.91	0.49	1.97626258336499e-323	0.441055	0.444334	63932	0.95	0.19	1.90107e-42	0.179771	0.182314	35025	1.2	0.08	9.88131291682493e-324	0.0981982	0.100173	117864	0.93	0.36	4.88078e-234	0.332207	0.33532	82986	0.84	0.28	1.97626258336499e-323	0.233598	0.236398	65558	1.01	0.18	3.47625e-18	0.184363	0.186931	33311	1.23	0.08	1.59773e-205	0.0933665	0.0952973
DMSO _24h.B2	400216	54861	1.9	0.07	9.88131291682493e-324	0.136014	0.138148	186122	0.96	0.49	5.7485e-219	0.463508	0.466601	93152	1.22	0.19	1.48219693752374e-323	0.231446	0.234067	59978	1.82	0.08	9.88131291682493e-324	0.14876	0.150974	132750	0.92	0.36	2.93221e-308	0.330237	0.333157	105195	0.94	0.28	1.06609e-130	0.261482	0.264212	91004	1.24	0.18	1.48219693752374e-323	0.226089	0.228689	61310	1.99	0.08	9.88131291682493e-324	0.152078	0.154312
DMSO _36h.B2	308518	64766	2.91	0.07	9.88131291682493e-324	0.20849	0.211368	162153	1.08	0.49	1.97626258336499e-323	0.523823	0.52735	94657	1.61	0.19	1.48219693752374e-323	0.305185	0.308443	69949	2.75	0.08	9.88131291682493e-324	0.225249	0.228208	115801	1.04	0.36	3.82935e-70	0.373637	0.377057	95259	1.1	0.28	6.68779e-272	0.307133	0.310397	93284	1.65	0.18	1.48219693752374e-323	0.300741	0.303986	74693	3.15	0.08	9.88131291682493e-324	0.240592	0.243618
DMSO _48h.B2	412664	72618	2.44	0.07	9.88131291682493e-324	0.174813	0.177139	208118	1.04	0.49	1.09939e-75	0.502801	0.505855	112593	1.43	0.19	1.48219693752374e-323	0.271486	0.274206	79556	2.34	0.08	9.88131291682493e-324	0.191584	0.193993	148065	1	0.36	0.109136	0.357339	0.360268	120707	1.04	0.28	5.42001e-71	0.291119	0.293897	113881	1.51	0.18	1.48219693752374e-323	0.274602	0.277332	82635	2.61	0.08	9.88131291682493e-324	0.199028	0.201472
Etoposide _6h.non_formaldehyde	759873	114486	2.09	0.07	1.48219693752374e-323	0.149861	0.151471	393349	1.07	0.49	2.96439387504748e-323	0.516527	0.518775	202767	1.4	0.19	1.97626258336499e-323	0.265849	0.267839	127213	2.03	0.08	1.48219693752374e-323	0.166575	0.168255	274558	1	0.36	0.0164708	0.360241	0.362402	211713	0.99	0.28	0.00721956	0.277608	0.279626	212926	1.53	0.18	1.97626258336499e-323	0.279203	0.281224	132345	2.27	0.08	1.48219693752374e-323	0.173315	0.175022
Etoposide _12h.non_formaldehyde	389532	54607	1.94	0.07	9.88131291682493e-324	0.139097	0.14128	192523	1.02	0.49	1.19082e-07	0.492671	0.495813	96018	1.3	0.19	1.48219693752374e-323	0.245143	0.247852	61321	1.91	0.08	9.88131291682493e-324	0.15628	0.15857	135445	0.96	0.36	9.77303e-58	0.346216	0.34921	106544	0.97	0.28	1.71335e-19	0.272119	0.274921	100157	1.4	0.18	1.48219693752374e-323	0.255749	0.258497	63186	2.11	0.08	9.88131291682493e-324	0.161054	0.163371
Etoposide _24h.non_formaldehyde	293516	33793	1.6	0.07	9.88131291682493e-324	0.113979	0.116292	135620	0.95	0.49	9.74825e-202	0.460248	0.463859	63641	1.14	0.19	2.23192e-290	0.215333	0.218318	37705	1.56	0.08	9.88131291682493e-324	0.127251	0.129676	97250	0.92	0.36	1.42849e-232	0.329625	0.333034	73204	0.89	0.28	2.1383e-305	0.247839	0.250973	64923	1.21	0.18	9.88131291682493e-324	0.21969	0.222697	38244	1.7	0.08	9.88131291682493e-324	0.12908	0.131519
Etoposide _36h.non_formaldehyde	667367	99053	2.06	0.07	9.88131291682493e-324	0.147571	0.149279	328383	1.01	0.49	0.000773634	0.490857	0.493258	166537	1.31	0.19	1.97626258336499e-323	0.248505	0.250583	110285	2.01	0.08	1.48219693752374e-323	0.164364	0.166147	233335	0.97	0.36	6.24897e-70	0.348491	0.350781	184537	0.98	0.28	2.19776e-10	0.275442	0.27759	169696	1.39	0.18	1.97626258336499e-323	0.253232	0.255323	113657	2.22	0.08	1.48219693752374e-323	0.169405	0.171211
Etoposide _48h.non_formaldehyde	577211	111453	2.68	0.07	9.88131291682493e-324	0.192071	0.19411	292046	1.04	0.49	6.11439e-130	0.50467	0.507251	175839	1.6	0.19	1.97626258336499e-323	0.303448	0.305825	130790	2.75	0.08	1.48219693752374e-323	0.22551	0.227672	190470	0.92	0.36	2.47032822920623e-323	0.32877	0.331198	188906	1.17	0.28	1.97626258336499e-323	0.326063	0.328486	175520	1.66	0.18	1.97626258336499e-323	0.302896	0.305271	135467	3.06	0.08	1.48219693752374e-323	0.233599	0.235788
Romidespin _6h.non_formaldehyde	470581	53585	1.58	0.07	9.88131291682493e-324	0.112964	0.114781	213989	0.94	0.49	1.97626258336499e-323	0.45331	0.456158	98721	1.1	0.19	9.80216e-256	0.208623	0.210951	58813	1.52	0.08	9.88131291682493e-324	0.124036	0.125928	153647	0.91	0.36	1.97626258336499e-323	0.325165	0.327847	120561	0.91	0.28	8.0155e-295	0.254949	0.257446	98348	1.14	0.18	1.48219693752374e-323	0.207832	0.210157	58276	1.61	0.08	9.88131291682493e-324	0.122899	0.124783
Romidespin _12h.non_formaldehyde	210219	20691	1.36	0.07	4.94065645841247e-324	0.0971557	0.0997073	93813	0.92	0.49	1.48219693752374e-323	0.444137	0.448391	39677	0.99	0.19	0.141422	0.18707	0.190421	22047	1.27	0.08	4.94065645841247e-324	0.10357	0.106194	69057	0.91	0.36	1.37577e-201	0.326493	0.330513	50969	0.86	0.28	1.48219693752374e-323	0.240626	0.244295	39785	1.03	0.18	5.07254e-28	0.187582	0.190936	21464	1.33	0.08	5.41024e-283	0.100812	0.103405
Romidespin _24h.non_formaldehyde	439467	53798	1.7	0.07	9.88131291682493e-324	0.121449	0.123389	210554	0.99	0.49	2.85609e-47	0.477634	0.48059	98044	1.17	0.19	1.48219693752374e-323	0.221867	0.224331	58545	1.62	0.08	9.88131291682493e-324	0.132215	0.134226	151329	0.96	0.36	2.67022e-104	0.342942	0.345754	115486	0.94	0.28	2.62369e-144	0.261486	0.264091	101577	1.26	0.18	1.48219693752374e-323	0.229891	0.232386	58354	1.73	0.08	9.88131291682493e-324	0.131782	0.13379
Romidespin _36h.non_formaldehyde	465576	59041	1.76	0.07	9.88131291682493e-324	0.125858	0.127772	223890	0.99	0.49	1.62248e-35	0.479452	0.482325	101842	1.15	0.19	1.48219693752374e-323	0.217557	0.219934	60819	1.59	0.08	9.88131291682493e-324	0.129665	0.131603	163787	0.98	0.36	1.54639e-31	0.350423	0.353168	125584	0.96	0.28	3.21979e-55	0.268464	0.271016	105202	1.23	0.18	1.48219693752374e-323	0.22476	0.227165	61255	1.71	0.08	9.88131291682493e-324	0.130598	0.132543
Romidespin _48h.non_formaldehyde	543233	73689	1.88	0.07	1.48219693752374e-323	0.134739	0.136562	269051	1.02	0.49	7.25255e-15	0.493947	0.496608	123069	1.19	0.19	1.97626258336499e-323	0.225437	0.227665	74308	1.66	0.08	1.48219693752374e-323	0.135876	0.137705	197702	1.01	0.36	1.54996e-09	0.362656	0.365217	151047	0.99	0.28	0.0013812	0.276861	0.279245	129618	1.3	0.18	1.48219693752374e-323	0.237472	0.239741	74838	1.79	0.08	1.48219693752374e-323	0.136849	0.138683
DMSO _6h.non_formaldehyde	445233	45592	1.42	0.07	9.88131291682493e-324	0.101511	0.103295	195666	0.9	0.49	1.97626258336499e-323	0.43801	0.440928	87889	1.04	0.19	5.44406e-36	0.196232	0.198572	51593	1.41	0.08	9.88131291682493e-324	0.11494	0.116822	140173	0.87	0.36	1.97626258336499e-323	0.313467	0.316197	109445	0.88	0.28	1.97626258336499e-323	0.244551	0.247083	85579	1.05	0.18	3.61297e-98	0.191055	0.193372	49893	1.46	0.08	9.88131291682493e-324	0.111135	0.112991
DMSO _12h.non_formaldehyde	430128	42809	1.38	0.07	9.88131291682493e-324	0.0986331	0.100425	192440	0.92	0.49	1.97626258336499e-323	0.445915	0.448889	79128	0.97	0.19	4.02596e-24	0.182807	0.185125	44717	1.26	0.08	9.88131291682493e-324	0.103051	0.104878	144873	0.93	0.36	2.061e-222	0.335401	0.338228	102313	0.85	0.28	1.97626258336499e-323	0.236595	0.239142	80065	1.02	0.18	1.62443e-25	0.18498	0.187309	42745	1.29	0.08	9.88131291682493e-324	0.0984849	0.100275
DMSO _24h.non_formaldehyde	502173	48458	1.34	0.07	9.88131291682493e-324	0.0956813	0.0973166	222436	0.91	0.49	2.47032822920623e-323	0.441572	0.444322	92485	0.97	0.19	4.01047e-26	0.183098	0.185245	51540	1.25	0.08	9.88131291682493e-324	0.101796	0.103477	164110	0.91	0.36	1.97626258336499e-323	0.325502	0.328099	121412	0.86	0.28	1.97626258336499e-323	0.24059	0.24296	93110	1.01	0.18	2.55335e-23	0.18434	0.186492	49252	1.28	0.08	9.88131291682493e-324	0.0972565	0.0989037
DMSO _36h.non_formaldehyde	428694	74445	2.41	0.07	9.88131291682493e-324	0.172522	0.174793	211094	1.01	0.49	0.00159084	0.490914	0.49391	121012	1.48	0.19	1.48219693752374e-323	0.280934	0.283631	87375	2.47	0.08	9.88131291682493e-324	0.202612	0.205026	141320	0.91	0.36	1.97626258336499e-323	0.328245	0.331062	130082	1.08	0.28	6.56595e-252	0.302062	0.304817	118274	1.5	0.18	1.48219693752374e-323	0.274556	0.277234	90324	2.74	0.08	9.88131291682493e-324	0.209476	0.21192
DMSO _48h.non_formaldehyde	612366	80961	1.83	0.07	1.48219693752374e-323	0.131363	0.133061	288534	0.97	0.49	6.48947e-191	0.469928	0.47243	144284	1.24	0.19	1.97626258336499e-323	0.234555	0.236682	91989	1.82	0.08	1.48219693752374e-323	0.149325	0.151116	203439	0.92	0.36	2.47032822920623e-323	0.331038	0.333399	161894	0.94	0.28	3.49132e-165	0.26327	0.265481	145282	1.29	0.18	1.97626258336499e-323	0.236182	0.238315	94813	2.02	0.08	1.48219693752374e-323	0.153925	0.155739
[truncated: 54 more columns]
