# Supplementary material for: Novel approach reveals genomic landscapes of single-strand DNA breaks with nucleotide resolution in human cells
Source: Nat Commun. 2019 Dec 20;10:5799. doi: 10.1038/s41467-019-13602-7 (PMC6925131; doi:10.1038/s41467-019-13602-7)
Supplement: Supplementary file 9 — Supplementary Data 8 [file 41467_2019_13602_MOESM9_ESM.xlsx]

## Sheet: Sheet1
D8. GO term enrichment analyses for genes with K562 promoters containing ≥ 3 breaks shared in biological replica 1 and 2 (SSiNGLe-ILM)
Drug	Time	GOBPID	B1						B2						Term		Drug	Time	GOBPID	B1						B2						Term		Drug	Time	GOBPID	B1						B2						Term
			Pvalue	P_adj	OddsRatio	ExpCount	Count	Size	Pvalue	P_adj	OddsRatio	ExpCount	Count	Size						Pvalue	P_adj	OddsRatio	ExpCount	Count	Size	Pvalue	P_adj	OddsRatio	ExpCount	Count	Size						Pvalue	P_adj	OddsRatio	ExpCount	Count	Size	Pvalue	P_adj	OddsRatio	ExpCount	Count	Size
Imatinib	06H	GO:1901216	0.000993668	0.00380381	3.08606	4.91546	13	65	0.00434124	0.00795334	2.57037	5.80123	13	65	positive regulation of neuron death		Romidepsin	06H	GO:0071103	0.00267192	0.0046	2.2226	8.64998	18	227	0.00128044	0.00481029	2.62555	6.12946	15	227	DNA conformation change		10074-G5	06H	GO:0048568	2.01642e-05	0.000320795	2.37041	15.8035	34	309	0.00382959	0.00591089	1.73378	20.2742	33	309	embryonic organ development
		GO:0042770	0.008705	0.00936198	2.0371	9.0747	17	120	0.00976195	0.00984218	1.93643	10.71	19	120	signal transduction in response to DNA damage				GO:0045892	6.68348e-05	0.000500024	1.8239	34.6761	58	910	0.00465874	0.00672682	1.64688	24.5718	38	910	negative regulation of transcription, DNA-templated			12H	GO:0048863	0.0088035	0.00945875	2.23882	6.14065	13	200	0.000562495	0.00676395	2.51665	8.19314	19	200	stem cell differentiation
		GO:0034249	0.00974541	0.00983362	1.65908	19.2081	30	254	0.00105411	0.00359624	1.82478	22.6694	38	254	negative regulation of cellular amide metabolic process				GO:0051276	2.56176e-05	0.000361282	1.82348	39.7823	66	1044	0.00195587	0.00551284	1.67851	28.1901	44	1044	chromosome organization				GO:1903047	0.00105488	0.00306123	1.79498	23.3038	39	759	0.00770271	0.00961612	1.52387	31.093	45	759	mitotic cell cycle process
	12H	GO:0065004	0.000587331	0.00216861	2.44576	8.89048	20	195	0.000273207	0.00429902	3.62074	3.60868	12	195	protein-DNA complex assembly			12H	GO:0030258	0.00568387	0.00928898	2.01576	10.0386	19	209	0.00583872	0.00986802	1.9089	12.3065	22	209	lipid modification			24H	GO:0045786	0.00214106	0.0075451	2.34362	7.81696	17	528	0.000362079	0.00102391	1.50039	73.1952	101	528	negative regulation of cell cycle
		GO:0071824	0.000512406	0.00194175	2.35781	10.1215	22	222	0.000874025	0.00429902	3.1478	4.10834	12	222	protein-DNA complex subunit organization			24H	GO:0030968	9.6826e-08	1.07294e-06	2.73973	33.9852	61	114	5.4e-06	3.31e-05	2.34254	37.7826	61	114	endoplasmic reticulum unfolded protein response				GO:1901361	0.00603254	0.00874265	2.09771	8.66083	17	585	0.00732472	0.00867858	1.33278	81.0969	102	585	organic cyclic compound catabolic process
		GO:0071103	0.000693376	0.00237956	2.29927	10.3494	22	227	0.00106053	0.00429902	3.07326	4.20087	12	227	DNA conformation change				GO:0034620	2.73524e-07	2.33635e-06	2.49435	38.4569	66	129	3.51e-05	0.000165685	2.06637	42.754	65	129	cellular response to unfolded protein			36H	GO:0006614	9.4843e-06	2.99826e-05	3.09168	52.1585	71	86	0.00408623	0.0055039	1.99538	14.7288	25	86	SRP-dependent cotranslational protein targeting to membrane
	24H	GO:0034080	2.02144e-05	9.30925e-05	4.43501	9.97863	22	34	1.9e-05	9.86e-05	4.54255	6.78112	18	34	CENP-A containing nucleosome assembly				GO:0006986	4.64711e-07	3.66406e-06	2.26378	46.5061	76	156	7.08e-05	0.000282627	1.88467	51.7026	75	156	response to unfolded protein				GO:0006613	6.02995e-06	2.00317e-05	3.06281	55.1909	75	91	0.000954363	0.00177431	2.16667	15.5851	28	91	cotranslational protein targeting to membrane
		GO:0061641	2.02144e-05	9.30925e-05	4.43501	9.97863	22	34	1.9e-05	9.86e-05	4.54255	6.78112	18	34	CENP-A containing chromatin organization				GO:0035967	2.39552e-06	1.63694e-05	2.21906	42.6306	69	143	2.94e-05	0.000147136	2.00739	47.394	71	143	cellular response to topologically incorrect protein				GO:0045047	1.13648e-05	3.53573e-05	2.83137	58.2234	78	96	0.00233543	0.00362678	2.00633	16.4415	28	96	protein targeting to ER
		GO:0006336	1.00377e-05	5.26978e-05	3.84535	12.9135	27	44	1.79e-06	1.9e-05	4.42946	8.77557	23	44	DNA replication-independent nucleosome assembly				GO:1903320	2.25309e-06	1.5927e-05	2.02585	55.1514	85	185	0.00091727	0.00203788	1.61885	61.3139	82	185	regulation of protein modification by small protein conjugation or removal				GO:0031023	1.55078e-06	5.88295e-06	2.76001	72.7793	97	120	0.000151697	0.000402493	2.17852	20.5518	37	120	microtubule organizing center organization
		GO:0034724	1.80963e-05	8.55905e-05	3.63128	13.207	27	45	6.58e-07	7.84e-06	4.62402	8.97502	24	45	DNA replication-independent nucleosome organization				GO:0035966	5.1527e-06	3.30095e-05	2.02277	51.2759	79	172	4.85e-05	0.0002144	1.85576	57.0054	82	172	response to topologically incorrect protein				GO:0070972	2.36878e-06	8.49293e-06	2.67208	73.9923	98	122	0.00387304	0.00532542	1.80728	20.8943	33	122	protein localization to endoplasmic reticulum
		GO:0006323	7.23541e-08	8.83394e-07	2.4382	44.0234	75	150	0.00365933	0.00509839	1.67875	29.9167	44	150	DNA packaging			36H	GO:0006353	9.99305e-06	3.46662e-05	2.53228	58.341	80	106	0.00366248	0.00504755	1.72984	36.2101	50	106	DNA-templated transcription, termination				GO:0007098	7.92787e-06	2.54732e-05	2.64508	67.3208	89	111	0.000316757	0.000724016	2.15596	19.0104	34	111	centrosome cycle
		GO:0006334	2.22808e-05	9.91305e-05	2.3771	28.4685	48	97	2.49e-05	0.000115691	2.49864	19.3461	37	97	nucleosome assembly				GO:0071166	2.42671e-05	7.54977e-05	2.24504	67.6976	90	123	0.00565397	0.00661499	1.61947	42.0174	56	123	ribonucleoprotein complex localization				GO:0000184	6.68058e-06	2.18232e-05	2.6159	69.7468	92	115	0.000649982	0.00131491	2.04866	19.6955	34	115	nuclear-transcribed mRNA catabolic process, nonsense-mediated decay
		GO:1902275	3.29093e-06	2.0022e-05	2.18052	42.8494	69	146	0.000589904	0.00124684	1.86315	29.1189	46	146	regulation of chromatin organization				GO:0071426	3.2631e-05	9.47508e-05	2.21976	67.1472	89	122	0.00773646	0.00834704	1.59015	41.6758	55	122	ribonucleoprotein complex export from nucleus				GO:0072599	2.65642e-05	7.61939e-05	2.61318	60.6494	80	100	0.00101419	0.00185292	2.08987	17.1265	30	100	establishment of protein localization to endoplasmic reticulum
		GO:0006333	2.09253e-05	9.47846e-05	2.07391	40.795	64	139	0.000170375	0.000507036	2.00487	27.7228	46	139	chromatin assembly or disassembly				GO:0000377	2.89028e-10	2.98155e-09	2.1974	162.364	214	295	0.000222369	0.000633369	1.53567	100.773	130	295	RNA splicing, via transesterification reactions with bulged adenosine as nucleophile				GO:0022613	5.83597e-18	1.71578e-16	2.60701	264.431	347	436	0.00615648	0.00717576	1.36512	74.6716	95	436	ribonucleoprotein complex biogenesis
		GO:2001252	1.54979e-05	7.53369e-05	2.06201	42.8494	67	146	0.000300679	0.000804695	1.92391	29.1189	47	146	positive regulation of chromosome organization				GO:0000398	2.89028e-10	2.98155e-09	2.1974	162.364	214	295	0.000222369	0.000633369	1.53567	100.773	130	295	mRNA splicing, via spliceosome				GO:0006413	4.10616e-08	1.96295e-07	2.57196	107.349	141	177	0.00547532	0.00661674	1.61411	30.3139	44	177	translational initiation
		GO:0006986	1.24336e-05	6.33749e-05	2.03178	45.7843	71	156	0.000430802	0.00100791	1.85584	31.1134	49	156	response to unfolded protein				GO:0000375	2.69763e-10	2.93742e-09	2.19117	164.015	216	298	0.000151942	0.000479024	1.55049	101.798	132	298	RNA splicing, via transesterification reactions				GO:0000956	1.38517e-08	7.14456e-08	2.56166	115.84	152	191	0.000291375	0.000692146	1.83147	32.7116	52	191	nuclear-transcribed mRNA catabolic process
		GO:0071103	1.81934e-07	1.6757e-06	2.03	66.6221	103	227	0.000329105	0.000837705	1.70063	45.274	67	227	DNA conformation change				GO:0006405	1.86366e-05	6.03763e-05	2.18139	74.3022	98	135	0.00808239	0.00853716	1.55001	46.1167	60	135	RNA export from nucleus				GO:0000375	3.54501e-12	3.93296e-11	2.51944	180.735	236	298	8.12e-05	0.00024916	1.71291	51.037	77	298	RNA splicing, via transesterification reactions
	36H	GO:0000956	1.78952e-13	2.14012e-12	3.45052	108.434	156	191	0.007954	0.00829734	1.48349	47.8303	63	191	nuclear-transcribed mRNA catabolic process				GO:0006397	7.64972e-14	1.19948e-12	2.17289	237.217	311	431	7.3e-05	0.000269355	1.47089	147.232	185	431	mRNA processing				GO:0000377	8.12487e-12	8.53112e-11	2.48634	178.916	233	295	0.000295807	0.000692146	1.64366	50.5232	74	295	RNA splicing, via transesterification reactions with bulged adenosine as nucleophile
		GO:0031145	4.08916e-06	1.19338e-05	3.39411	43.1464	62	76	0.00380866	0.00473362	1.96183	19.032	30	76	anaphase-promoting complex-dependent catabolic process				GO:0006396	1.09042e-24	4.38655e-23	2.15184	472.232	613	858	2.07e-06	1.24e-05	1.40206	293.097	356	858	RNA processing				GO:0000398	8.12487e-12	8.53112e-11	2.48634	178.916	233	295	0.000295807	0.000692146	1.64366	50.5232	74	295	mRNA splicing, via spliceosome
		GO:0006369	1.62334e-05	3.96365e-05	3.29915	39.1724	56	69	0.00320156	0.00413258	2.05411	17.279	28	69	termination of RNA polymerase II transcription				GO:0022613	1.89375e-13	2.85519e-12	2.13299	239.969	313	436	8.35e-06	4.06e-05	1.54225	148.94	192	436	ribonucleoprotein complex biogenesis				GO:0008380	7.58378e-15	1.18669e-13	2.47572	234.713	305	387	0.000435807	0.000953792	1.53317	66.2796	92	387	RNA splicing
		GO:0007004	4.45038e-05	9.69487e-05	3.25317	35.7661	51	63	0.00146634	0.00217954	2.25636	15.7765	27	63	telomere maintenance via telomerase				GO:0008380	3.91799e-12	5.1195e-11	2.13156	213	278	387	2.04e-05	8.89e-05	1.54894	132.201	171	387	RNA splicing				GO:1902850	1.4403e-05	4.36546e-05	2.45858	72.1728	94	119	0.00485098	0.00624711	1.79228	20.3806	32	119	microtubule cytoskeleton organization involved in mitosis
		GO:0051028	2.97666e-09	1.63021e-08	3.2282	76.6416	109	135	4.09e-05	0.000120966	2.07779	33.8068	55	135	mRNA transport				GO:0006403	6.44509e-07	3.11911e-06	2.06671	115.581	150	210	0.00214308	0.00348028	1.51434	71.737	92	210	RNA localization				GO:2001252	2.11596e-06	7.68014e-06	2.42972	88.5481	115	146	3.72e-07	3.07e-06	2.55853	25.0047	50	146	positive regulation of chromosome organization
		GO:0071166	2.16403e-08	9.18928e-08	3.17284	69.829	99	123	0.00153232	0.00225953	1.80056	30.8017	46	123	ribonucleoprotein complex localization				GO:0034470	3.67281e-11	4.11354e-10	2.04992	213	275	387	0.00597949	0.00693688	1.31364	132.201	156	387	ncRNA processing				GO:0042254	1.97392e-11	1.81354e-10	2.39579	184.981	239	305	0.00752588	0.00827847	1.42931	52.2359	69	305	ribosome biogenesis
		GO:0071426	3.09477e-08	1.27714e-07	3.14032	69.2613	98	122	0.00126014	0.00199331	1.82446	30.5513	46	122	ribonucleoprotein complex export from nucleus				GO:0042254	3.69449e-09	3.14834e-08	2.04921	167.868	217	305	0.00244372	0.00376589	1.40661	104.19	128	305	ribosome biogenesis				GO:0006397	5.53288e-15	9.58484e-14	2.35807	261.399	336	431	0.000164864	0.000428809	1.54722	73.8153	103	431	mRNA processing
		GO:0006405	9.4453e-09	4.42795e-08	3.07905	76.6416	108	135	0.000349116	0.00070635	1.89087	33.8068	52	135	RNA export from nucleus				GO:0034660	1.20276e-14	2.24515e-13	2.04317	296.108	381	538	0.000703094	0.0015203	1.34159	183.783	219	538	ncRNA metabolic process				GO:0019083	1.71626e-06	6.34692e-06	2.34046	97.039	125	160	3.77e-05	0.000132658	2.09974	27.4024	48	160	viral transcription
		GO:0006406	5.97768e-07	2.01317e-06	3.03455	59.0424	83	104	0.000183671	0.000431875	2.12629	26.0437	43	104	mRNA export from nucleus				GO:0006413	6.59824e-06	2.37294e-05	2.03823	97.4185	126	177	0.00580962	0.0067588	1.49342	60.4641	77	177	translational initiation				GO:0006396	8.483e-26	4.53455e-24	2.2799	520.372	660	858	1.65e-05	6.35e-05	1.44672	146.945	193	858	RNA processing
		GO:0071427	5.97768e-07	2.01317e-06	3.03455	59.0424	83	104	0.000183671	0.000431875	2.12629	26.0437	43	104	mRNA-containing ribonucleoprotein complex export from nucleus				GO:0006611	1.32285e-05	4.54873e-05	2.01927	93.0154	120	169	0.000136547	0.000433801	1.7898	57.7312	81	169	protein export from nucleus				GO:0044839	1.11818e-08	5.9772e-08	2.25803	150.41	192	248	5.46e-05	0.000179125	1.81812	42.4738	67	248	cell cycle G2/M phase transition
		GO:0006403	2.21858e-12	2.20354e-11	3.0069	119.22	167	210	3.19e-05	9.98e-05	1.82706	52.5883	79	210	RNA localization				GO:0051168	5.20229e-06	1.99931e-05	2.0174	102.372	132	186	0.000127986	0.000419508	1.74687	63.5385	88	186	nuclear export				GO:0000086	4.26407e-08	2.02199e-07	2.23436	141.313	180	233	4.64e-05	0.000157014	1.8595	39.9048	64	233	G2/M transition of mitotic cell cycle
		GO:0051236	2.75404e-10	1.92127e-09	2.921	100.486	140	177	0.000185682	0.000434257	1.79747	44.3244	66	177	establishment of RNA localization			48H	GO:0010171	0.00787135	0.00871798	2.37048	12.4522	20	36	0.000160828	0.000663163	4.01356	4.95424	14	36	body morphogenesis				GO:0010389	9.78185e-07	3.8863e-06	2.23355	112.201	143	185	0.000122456	0.000343919	1.91528	31.6841	52	185	regulation of G2/M transition of mitotic cell cycle
		GO:0050658	7.62784e-10	4.75523e-09	2.85711	98.7825	137	174	0.000194803	0.000448356	1.80251	43.5732	65	174	RNA transport				GO:1903313	0.00101997	0.00227061	2.33786	20.0619	32	58	0.00414415	0.00542901	2.40094	7.98183	16	58	positive regulation of mRNA metabolic process				GO:1902749	4.51344e-07	1.85587e-06	2.21231	121.905	155	201	8.9e-05	0.000267108	1.89339	34.4243	56	201	regulation of cell cycle G2/M phase transition
		GO:0050657	7.62784e-10	4.75523e-09	2.85711	98.7825	137	174	0.000194803	0.000448356	1.80251	43.5732	65	174	nucleic acid transport				GO:0070988	0.00252981	0.00442916	2.32956	16.9489	27	49	0.00505553	0.00626905	2.51961	6.74327	14	49	demethylation				GO:0016072	4.77351e-09	2.69887e-08	2.2084	166.179	211	274	0.00718126	0.00803713	1.45899	46.9266	63	274	rRNA metabolic process
		GO:0006353	2.59299e-06	7.87302e-06	2.76959	60.1778	83	106	0.000302945	0.000630531	2.05832	26.5446	43	106	DNA-templated transcription, termination				GO:0006476	0.000471651	0.00132331	2.08327	30.4388	46	88	0.00146455	0.00281644	2.23474	12.1104	23	88	protein deacetylation				GO:0006611	4.77085e-06	1.60301e-05	2.18409	102.497	130	169	1.83e-05	7e-05	2.11943	28.9438	51	169	protein export from nucleus
		GO:0006611	4.03905e-09	2.07621e-08	2.75075	95.9439	132	169	7.21e-05	0.000195888	1.89024	42.3211	65	169	protein export from nucleus				GO:0016575	0.00173188	0.00335387	2.00031	26.9798	40	78	0.000612429	0.00155702	2.48177	10.7342	22	78	histone deacetylation				GO:0006986	1.09847e-05	3.43563e-05	2.18242	94.6131	120	156	0.000179274	0.000460873	1.98345	26.7174	45	156	response to unfolded protein
		GO:0044774	5.01518e-06	1.41363e-05	2.70204	59.0424	81	104	3.52e-05	0.000107941	2.3027	26.0437	45	104	mitotic DNA integrity checkpoint																					GO:0016071	7.41381e-20	2.42185e-18	2.1545	441.528	554	728	1.4e-07	1.57e-06	1.62027	124.681	178	728	mRNA metabolic process
		GO:0044773	1.30023e-05	3.2842e-05	2.64902	55.6361	76	98	3.47e-05	0.000107199	2.35984	24.5412	43	98	mitotic DNA damage checkpoint																					GO:0034470	3.26624e-11	2.82433e-10	2.12655	234.713	295	387	0.00518276	0.00635038	1.39941	66.2796	86	387	ncRNA processing
		GO:0051168	2.40549e-09	1.39566e-08	2.64579	105.595	144	186	1.19e-05	4.16e-05	1.95718	46.5782	73	186	nuclear export																					GO:0019080	6.72748e-06	2.1855e-05	2.12547	105.53	133	174	0.000180403	0.000460873	1.91897	29.8001	49	174	viral gene expression
		GO:0010972	3.29986e-05	7.46609e-05	2.64379	50.5267	69	89	0.0076819	0.00807156	1.77246	22.2874	33	89	negative regulation of G2/M transition of mitotic cell cycle																					GO:0034976	1.4037e-07	6.20582e-07	2.1231	146.165	184	241	0.000437155	0.000953792	1.69728	41.2749	62	241	response to endoplasmic reticulum stress
		GO:0015931	2.86922e-10	1.97807e-09	2.62499	119.788	163	211	0.000227198	0.000501328	1.70306	52.8387	76	211	nucleobase-containing compound transport																					GO:0034660	4.10363e-14	6.03234e-13	2.07657	326.294	407	538	0.00192963	0.00314459	1.38162	92.1406	118	538	ncRNA metabolic process
		GO:0070972	2.10396e-06	6.5234e-06	2.57827	69.2613	94	122	0.00743282	0.0079247	1.63848	30.5513	43	122	protein localization to endoplasmic reticulum																					GO:0006457	1.90667e-06	7.00702e-06	2.05902	127.97	160	211	0.000100962	0.000297811	1.85882	36.1369	58	211	protein folding
		GO:0006402	5.59123e-14	7.4465e-13	2.55647	179.966	243	317	0.000168559	0.000405101	1.56735	79.3833	108	317	mRNA catabolic process																					GO:0007059	6.91285e-09	3.82905e-08	2.0575	192.259	240	317	0.000390296	0.000873206	1.6023	54.291	78	317	chromosome segregation
		GO:1902750	2.49177e-05	5.86417e-05	2.53335	56.2038	76	99	0.00110831	0.00179225	1.95819	24.7916	39	99	negative regulation of cell cycle G2/M phase transition																					GO:0006402	6.91285e-09	3.82905e-08	2.0575	192.259	240	317	1.45e-05	5.93e-05	1.77653	54.291	84	317	mRNA catabolic process
		GO:0042770	3.94285e-06	1.16106e-05	2.52265	68.1258	92	120	8.54e-06	3.15e-05	2.3119	30.0505	52	120	signal transduction in response to DNA damage																					GO:0000819	1.62003e-06	6.06738e-06	2.0438	132.216	165	218	0.000261127	0.00063537	1.77621	37.3358	58	218	sister chromatid segregation
		GO:0007093	1.84805e-07	6.6034e-07	2.52247	87.4282	118	154	4.36e-05	0.000128271	1.98349	38.5648	61	154	mitotic cell cycle checkpoint																					GO:0000075	3.70193e-06	1.28043e-05	2.03356	124.331	155	205	0.000157885	0.000414742	1.8418	35.1094	56	205	cell cycle checkpoint
		GO:0030330	3.40516e-05	7.62739e-05	2.49964	55.6361	75	98	0.000416933	0.00082439	2.07883	24.5412	40	98	DNA damage response, signal transduction by p53 class mediator																					GO:0072594	1.28133e-11	1.2557e-10	2.02403	277.168	344	457	0.000284663	0.000686312	1.50591	78.2682	107	457	establishment of protein localization to organelle
		GO:1901796	2.52454e-07	8.80582e-07	2.47498	88.5636	119	156	0.00455796	0.00537668	1.59548	39.0656	54	156	regulation of signal transduction by p53 class mediator																					GO:1903047	6.55097e-18	1.83427e-16	2.02385	460.329	569	759	3.22e-13	7.61e-11	1.90678	129.99	207	759	mitotic cell cycle process
		GO:0006401	1.3769e-13	1.71673e-12	2.42124	193.591	258	341	0.000627318	0.00116121	1.4821	85.3934	112	341	RNA catabolic process																					GO:0044770	6.28462e-13	7.54154e-12	2.02201	315.377	391	520	3.75e-09	7.92e-08	1.85977	89.0579	141	520	cell cycle phase transition
		GO:0031570	6.27042e-07	2.0997e-06	2.4115	86.8604	116	153	6.75e-07	3.12e-06	2.29958	38.3144	66	153	DNA integrity checkpoint																					GO:0044772	3.27337e-12	3.70142e-11	2.01433	297.789	369	491	5.99e-09	1.2e-07	1.87379	84.0912	134	491	mitotic cell cycle phase transition
		GO:0000077	1.56246e-06	5.00329e-06	2.39387	81.751	109	144	2.72e-07	1.39e-06	2.42527	36.0606	64	144	DNA damage checkpoint																				48H	GO:0050684	0.000261594	0.000672838	2.21785	18.1153	33	105	0.00421068	0.00700006	2.50574	5.67042	13	105	regulation of mRNA processing
		GO:0010212	7.20165e-06	1.96287e-05	2.37762	72.0998	96	127	0.00562789	0.00630961	1.65252	31.8034	45	127	response to ionizing radiation																					GO:0010833	0.00465386	0.005953	2.08054	12.5945	22	73	0.00562594	0.00808078	2.80867	3.94229	10	73	telomere maintenance via telomere lengthening
		GO:0043488	2.82812e-06	8.49885e-06	2.34924	80.6156	107	142	0.00136467	0.00208292	1.74242	35.5597	52	142	regulation of mRNA stability																					GO:0043484	0.00127811	0.00218243	2.02471	18.1153	31	105	0.00421068	0.00700006	2.50574	5.67042	13	105	regulation of RNA splicing
		GO:0031503	1.43272e-08	6.36042e-08	2.28884	126.033	166	222	0.000457709	0.000880988	1.63808	55.5934	78	222	protein-containing complex localization
		GO:0016071	1.69797e-23	5.2369e-22	2.27322	413.297	539	728	1.18e-08	8.77e-08	1.5962	182.306	248	728	mRNA metabolic process
		GO:0061013	1.89646e-06	5.94291e-06	2.25086	91.4022	120	161	0.000362187	0.000729404	1.79419	40.3177	60	161	regulation of mRNA catabolic process
		GO:0043487	4.76494e-06	1.3564e-05	2.2447	84.5896	111	149	0.00257466	0.00347819	1.66437	37.3127	53	149	regulation of RNA stability
		GO:1903311	2.75287e-09	1.53636e-08	2.23863	145.903	191	257	1.37e-08	9.77e-08	2.10676	64.3581	105	257	regulation of mRNA metabolic process
		GO:0000086	1.73155e-08	7.46092e-08	2.22695	132.278	173	233	3.29e-07	1.62e-06	2.02027	58.348	93	233	G2/M transition of mitotic cell cycle
		GO:0000075	1.4756e-07	5.30491e-07	2.21105	116.382	152	205	2.97e-06	1.21e-05	1.98201	51.3362	81	205	cell cycle checkpoint
		GO:0008380	9.34943e-13	9.44615e-12	2.20734	219.706	286	387	1.95e-05	6.52e-05	1.59388	96.9128	133	387	RNA splicing
		GO:0000375	4.85141e-10	3.1588e-09	2.18634	169.179	220	298	7.72e-05	0.000206	1.62653	74.6253	104	298	RNA splicing, via transesterification reactions
		GO:0044839	1.49604e-08	6.59159e-08	2.17564	140.793	183	248	1.46e-08	1.02e-07	2.12991	62.1043	102	248	cell cycle G2/M phase transition
		GO:0000377	1.09998e-09	6.71444e-09	2.15554	167.476	217	295	8.17e-05	0.000214118	1.62748	73.8741	103	295	RNA splicing, via transesterification reactions with bulged adenosine as nucleophile
		GO:0000398	1.09998e-09	6.71444e-09	2.15554	167.476	217	295	8.17e-05	0.000214118	1.62748	73.8741	103	295	mRNA splicing, via spliceosome
		GO:0006397	3.28941e-13	3.7796e-12	2.14598	244.685	316	431	2.62e-06	1.12e-05	1.62956	107.931	150	431	mRNA processing
		GO:0006396	9.11308e-24	3.33766e-22	2.13551	487.1	624	858	8.76e-06	3.19e-05	1.40351	214.861	269	858	RNA processing
		GO:0072331	1.32741e-07	4.80571e-07	2.08613	134.549	173	237	0.000203763	0.000464068	1.66205	59.3497	84	237	signal transduction by p53 class mediator
		GO:0006260	5.90184e-08	2.26044e-07	2.05654	147.606	189	260	3.42e-06	1.37e-05	1.83835	65.1094	98	260	DNA replication
		GO:1901991	1.48748e-06	4.78935e-06	2.04915	116.382	149	205	5.95e-06	2.25e-05	1.94099	51.3362	80	205	negative regulation of mitotic cell cycle phase transition
		GO:0006412	2.98991e-17	5.84029e-16	2.04575	376.963	479	664	0.000198013	0.000453346	1.37207	166.279	206	664	translation
		GO:1901988	9.66171e-07	3.14542e-06	2.02924	123.762	158	218	1.6e-06	6.98e-06	1.97843	54.5917	86	218	negative regulation of cell cycle phase transition
		GO:0010389	6.69867e-06	1.83431e-05	2.02093	105.027	134	185	1.9e-05	6.41e-05	1.92971	46.3278	72	185	regulation of G2/M transition of mitotic cell cycle
	48H	GO:0007093	2.01349e-06	8.84083e-06	2.20145	40.2618	67	154	0.000261304	0.000646989	1.86926	34.7692	54	154	mitotic cell cycle checkpoint
		GO:0051028	1.51835e-05	5.13283e-05	2.14935	35.2944	58	135	0.00798905	0.00872731	1.6126	30.4795	43	135	mRNA transport
		GO:0000075	5.18427e-07	2.60578e-06	2.07121	53.5952	86	205	0.000166257	0.00046134	1.75934	46.2836	69	205	cell cycle checkpoint
		GO:0031570	1.59553e-05	5.21727e-05	2.05312	40.0003	64	153	0.000779133	0.00149787	1.78066	34.5434	52	153	DNA integrity checkpoint
		GO:0000077	3.33407e-05	9.79703e-05	2.03787	37.6474	60	144	0.00105536	0.00186804	1.78305	32.5114	49	144	DNA damage checkpoint
