# Supplementary material for: Novel approach reveals genomic landscapes of single-strand DNA breaks with nucleotide resolution in human cells
Source: Nat Commun. 2019 Dec 20;10:5799. doi: 10.1038/s41467-019-13602-7 (PMC6925131; doi:10.1038/s41467-019-13602-7)
Supplement: Supplementary file 10 — Supplementary Data 9 [file 41467_2019_13602_MOESM10_ESM.xlsx]

## Sheet: Sheet1
D9. GO term enrichment analyses for genes having promoters with SSBs detected by ≥2 reads in combined K562 drug data (SSiNGLe-SMS)
Number of reads detecting SSB	GOBPID	Pvalue	Adjust.Pvalue	OddsRatio	ExpCount	Count	Size	Term
≥2	GO:0051276	8.08042e-06	0.000893778	1.44762	155.529	205	1044	chromosome organization
≥2	GO:0007093	8.83968e-06	0.000893778	2.31778	22.942	44	154	mitotic cell cycle checkpoint
≥2	GO:0000075	1.25884e-05	0.000893778	2.07571	30.5396	54	205	cell cycle checkpoint
≥2	GO:0010467	2.55859e-05	0.00124921	1.24016	650.27	727	4365	gene expression
≥2	GO:0043170	3.67073e-05	0.00124921	1.23564	1049.22	1125	7043	macromolecule metabolic process
≥2	GO:0046483	3.96726e-05	0.00124921	1.22977	717.011	793	4813	heterocycle metabolic process
≥2	GO:0090304	4.10538e-05	0.00124921	1.2344	629.861	704	4228	nucleic acid metabolic process
≥2	GO:0006996	5.55398e-05	0.00147451	1.24884	467.629	535	3139	organelle organization
≥2	GO:0006139	6.37525e-05	0.00147451	1.22319	700.475	774	4702	nucleobase-containing compound metabolic process
≥2	GO:0048025	7.28087e-05	0.00147451	7.17561	2.68153	10	18	negative regulation of mRNA splicing, via spliceosome
≥2	GO:1901360	7.61485e-05	0.00147451	1.21878	741.74	815	4979	organic cyclic compound metabolic process
≥2	GO:0006974	8.4479e-05	0.00148234	1.46576	106.516	143	715	cellular response to DNA damage stimulus
≥2	GO:0010639	9.04715e-05	0.00148234	1.75548	43.6493	68	293	negative regulation of organelle organization
≥2	GO:0006807	0.000113646	0.00171037	1.22428	1133.24	1202	7607	nitrogen compound metabolic process
≥2	GO:0016070	0.000125183	0.00171037	1.22199	566.696	634	3804	RNA metabolic process
≥2	GO:0033554	0.000138247	0.00171037	1.30301	239.252	289	1606	cellular response to stress
≥2	GO:2001251	0.000142259	0.00171037	2.30868	16.6851	32	112	negative regulation of chromosome organization
≥2	GO:0006725	0.000144538	0.00171037	1.20935	720.139	790	4834	cellular aromatic compound metabolic process
≥2	GO:0016071	0.00020123	0.00218031	1.43123	108.453	143	728	mRNA metabolic process
≥2	GO:0051129	0.000218216	0.00218031	1.52386	74.04	103	497	negative regulation of cellular component organization
≥2	GO:0044237	0.000225238	0.00218031	1.22051	1206.54	1270	8099	cellular metabolic process
≥2	GO:0010629	0.000237547	0.00218031	1.30035	221.673	268	1488	negative regulation of gene expression
≥2	GO:0033043	0.000247904	0.00218031	1.35604	153.443	193	1030	regulation of organelle organization
≥2	GO:0034641	0.000252094	0.00218031	1.19844	786.283	854	5278	cellular nitrogen compound metabolic process
≥2	GO:0044260	0.000264724	0.00218031	1.19845	944.494	1012	6340	cellular macromolecule metabolic process
≥2	GO:0046622	0.000266141	0.00218031	3.83077	5.21408	14	35	positive regulation of organ growth
≥2	GO:0008152	0.000296141	0.00233622	1.22545	1274.17	1334	8553	metabolic process
≥2	GO:0060281	0.000383876	0.00263626	28.641	0.893843	5	6	regulation of oocyte development
≥2	GO:1905879	0.000383876	0.00263626	28.641	0.893843	5	6	regulation of oogenesis
≥2	GO:0071704	0.000393374	0.00263626	1.21137	1217.56	1278	8173	organic substance metabolic process
≥2	GO:0034645	0.000395938	0.00263626	1.19827	613.176	676	4116	cellular macromolecule biosynthetic process
≥2	GO:0006396	0.000396058	0.00263626	1.37423	127.819	163	858	RNA processing
≥2	GO:0006259	0.000443165	0.00279123	1.37131	127.224	162	854	DNA metabolic process
≥2	GO:0060421	0.000458219	0.00279123	4.51027	3.72434	11	25	positive regulation of heart growth
≥2	GO:0008380	0.000458652	0.00279123	1.56186	57.6528	82	387	RNA splicing
≥2	GO:0010256	0.000521516	0.00308564	1.57237	54.5244	78	366	endomembrane system organization
≥2	GO:0040029	0.00064661	0.00372238	1.61815	45.7349	67	307	regulation of gene expression, epigenetic
≥2	GO:0009059	0.000741346	0.00415544	1.18626	625.243	685	4197	macromolecule biosynthetic process
≥2	GO:0060045	0.000791568	0.00432318	5.16249	2.8305	9	19	positive regulation of cardiac muscle cell proliferation
≥2	GO:0007088	0.000852835	0.00454135	1.96015	20.5584	35	138	regulation of mitotic nuclear division
≥2	GO:0033119	0.000932843	0.00484623	4.41358	3.4264	10	23	negative regulation of RNA splicing
≥2	GO:0006397	0.000998713	0.00499953	1.48997	64.2077	88	431	mRNA processing
≥2	GO:0010605	0.00100929	0.00499953	1.22742	310.312	357	2083	negative regulation of macromolecule metabolic process
≥2	GO:0044271	0.00108182	0.00523697	1.18057	605.727	663	4066	cellular nitrogen compound biosynthetic process
≥2	GO:0007346	0.001165	0.00540884	1.41406	85.362	112	573	regulation of mitotic cell cycle
≥2	GO:0016458	0.00116811	0.00540884	1.64061	38.4352	57	258	gene silencing
≥2	GO:0044238	0.00122874	0.00552921	1.18522	1185.53	1241	7958	primary metabolic process
≥2	GO:0043043	0.00125991	0.00552921	1.37535	101.451	130	681	peptide biosynthetic process
≥2	GO:0048519	0.00128071	0.00552921	1.18047	564.611	620	3790	negative regulation of biological process
≥2	GO:0000375	0.00129794	0.00552921	1.5835	44.3942	64	298	RNA splicing, via transesterification reactions
≥2	GO:0045786	0.00132538	0.00553543	1.42623	78.6581	104	528	negative regulation of cell cycle
≥2	GO:0050686	0.00143672	0.00588505	3.71324	4.17127	11	28	negative regulation of mRNA processing
≥2	GO:0046620	0.00152204	0.00609108	2.48271	9.38535	19	63	regulation of organ growth
≥2	GO:0031570	0.00157657	0.00609108	1.83966	22.793	37	153	DNA integrity checkpoint
≥2	GO:0051783	0.00157657	0.00609108	1.83966	22.793	37	153	regulation of nuclear division
≥2	GO:0000377	0.00163001	0.00609108	1.5716	43.9473	63	295	RNA splicing, via transesterification reactions with bulged adenosine as nucleophile
≥2	GO:0000398	0.00163001	0.00609108	1.5716	43.9473	63	295	mRNA splicing, via spliceosome
≥2	GO:0000956	0.00172895	0.00631023	1.72798	28.454	44	191	nuclear-transcribed mRNA catabolic process
≥2	GO:0010468	0.00176821	0.00631023	1.17644	538.093	591	3612	regulation of gene expression
≥2	GO:0009892	0.00182896	0.00631023	1.20708	333.85	379	2241	negative regulation of metabolic process
≥2	GO:0043933	0.00183693	0.00631023	1.23104	256.235	297	1720	protein-containing complex subunit organization
≥2	GO:0006412	0.00186602	0.00631023	1.36377	98.9186	126	664	translation
≥2	GO:0031047	0.00187711	0.00631023	1.74375	26.9642	42	181	gene silencing by RNA
≥2	GO:0000077	0.00189603	0.00631023	1.85114	21.4522	35	144	DNA damage checkpoint
≥2	GO:0060038	0.00193668	0.00634635	3.27979	4.91613	12	33	cardiac muscle cell proliferation
≥2	GO:0032984	0.00208415	0.00657623	1.57025	41.8616	60	281	protein-containing complex disassembly
≥2	GO:0051054	0.00209695	0.00657623	1.73112	27.1132	42	182	positive regulation of DNA metabolic process
≥2	GO:0033145	0.0021044	0.00657623	5.73129	2.08563	7	14	positive regulation of intracellular steroid hormone receptor signaling pathway
≥2	GO:0060633	0.0021635	0.00657623	22.8998	0.744869	4	5	negative regulation of transcription initiation from RNA polymerase II promoter
≥2	GO:1900193	0.0021635	0.00657623	22.8998	0.744869	4	5	regulation of oocyte maturation
≥2	GO:0140014	0.00219208	0.00657623	1.62402	35.3068	52	237	mitotic nuclear division
≥2	GO:0071407	0.00241912	0.00673579	1.44533	63.4628	85	426	cellular response to organic cyclic compound
≥2	GO:0071103	0.00242141	0.00673579	1.63156	33.817	50	227	DNA conformation change
≥2	GO:0034654	0.00243292	0.00673579	1.17197	516.492	567	3467	nucleobase-containing compound biosynthetic process
≥2	GO:0033044	0.00247557	0.00673579	1.55585	42.1596	60	283	regulation of chromosome organization
≥2	GO:0006606	0.00249487	0.00673579	1.94176	17.132	29	115	protein import into nucleus
≥2	GO:1901362	0.0024995	0.00673579	1.16925	540.03	591	3625	organic cyclic compound biosynthetic process
≥2	GO:0019219	0.00250452	0.00673579	1.17342	496.232	546	3331	regulation of nucleobase-containing compound metabolic process
≥2	GO:0015931	0.00254195	0.00673579	1.65452	31.4335	47	211	nucleobase-containing compound transport
≥2	GO:0007026	0.00257937	0.00673579	4.58627	2.68153	8	18	negative regulation of microtubule depolymerization
≥2	GO:0051170	0.0025878	0.00673579	1.84601	20.2604	33	136	import into nucleus
≥2	GO:0031057	0.00259312	0.00673579	3.13039	5.06511	12	34	negative regulation of histone modification
≥2	GO:0022602	0.00274791	0.00698596	3.32171	4.46921	11	30	ovulation cycle process
≥2	GO:0039532	0.00275503	0.00698596	9.54511	1.19179	5	8	negative regulation of viral-induced cytoplasmic pattern recognition receptor signaling pathway
≥2	GO:0060043	0.0028315	0.00709541	3.58497	3.87332	10	26	regulation of cardiac muscle cell proliferation
≥2	GO:0000819	0.00294346	0.0072902	1.63004	32.4763	48	218	sister chromatid segregation
≥2	GO:0018130	0.00302029	0.00739451	1.16669	524.537	574	3521	heterocycle biosynthetic process
≥2	GO:0039534	0.00330144	0.00748091	Inf	0.446921	3	3	negative regulation of MDA-5 signaling pathway
≥2	GO:0044854	0.00330144	0.00748091	Inf	0.446921	3	3	plasma membrane raft assembly
≥2	GO:0044857	0.00330144	0.00748091	Inf	0.446921	3	3	plasma membrane raft organization
≥2	GO:0060282	0.00330144	0.00748091	Inf	0.446921	3	3	positive regulation of oocyte development
≥2	GO:0070836	0.00330144	0.00748091	Inf	0.446921	3	3	caveola assembly
≥2	GO:1905881	0.00330144	0.00748091	Inf	0.446921	3	3	positive regulation of oogenesis
≥2	GO:2000825	0.00330144	0.00748091	Inf	0.446921	3	3	positive regulation of androgen receptor activity
≥2	GO:0051306	0.00344649	0.00767573	2.48371	7.89561	16	53	mitotic sister chromatid separation
≥2	GO:2000112	0.00345949	0.00767573	1.16715	490.273	538	3291	regulation of cellular macromolecule biosynthetic process
≥2	GO:0000186	0.00356531	0.00775518	2.67915	6.55485	14	44	activation of MAPKK activity
≥2	GO:0032543	0.00364102	0.00775518	1.85729	18.3238	30	123	mitochondrial translation
≥2	GO:0007094	0.00369451	0.00775518	3.15531	4.61819	11	31	mitotic spindle assembly checkpoint
≥2	GO:0071173	0.00369451	0.00775518	3.15531	4.61819	11	31	spindle assembly checkpoint
≥2	GO:0071174	0.00369451	0.00775518	3.15531	4.61819	11	31	mitotic spindle checkpoint
≥2	GO:0051301	0.00371375	0.00775518	1.38077	76.7215	99	515	cell division
≥2	GO:0034502	0.00398403	0.0079126	2.22826	10.1302	19	68	protein localization to chromosome
≥2	GO:0055023	0.00399488	0.0079126	3.68603	3.4264	9	23	positive regulation of cardiac muscle tissue growth
≥2	GO:0006913	0.00402111	0.0079126	1.49879	45.586	63	306	nucleocytoplasmic transport
≥2	GO:0140053	0.00405544	0.0079126	1.76448	21.6012	34	145	mitochondrial gene expression
≥2	GO:0006281	0.00405658	0.0079126	1.39261	70.7625	92	475	DNA repair
≥2	GO:0044773	0.00406106	0.0079126	1.97006	14.5994	25	98	mitotic DNA damage checkpoint
≥2	GO:0051304	0.00407198	0.0079126	2.1689	10.8751	20	73	chromosome separation
≥2	GO:0006351	0.00411827	0.0079126	1.16783	450.497	496	3024	transcription, DNA-templated
≥2	GO:0032392	0.00412356	0.0079126	2.11789	11.62	21	78	DNA geometric change
≥2	GO:0010556	0.00422551	0.0079126	1.16188	499.211	546	3351	regulation of macromolecule biosynthetic process
≥2	GO:0009889	0.00427449	0.0079126	1.15936	523.643	571	3515	regulation of biosynthetic process
≥2	GO:0048523	0.00428383	0.0079126	1.16045	510.98	558	3430	negative regulation of cellular process
≥2	GO:0006366	0.00430669	0.0079126	1.20121	276.048	314	1853	transcription by RNA polymerase II
≥2	GO:0045935	0.0043136	0.0079126	1.23164	200.668	234	1347	positive regulation of nucleobase-containing compound metabolic process
≥2	GO:0051028	0.0043704	0.0079126	1.78904	20.1115	32	135	mRNA transport
≥2	GO:1904358	0.00444583	0.0079126	2.86896	5.36306	12	36	positive regulation of telomere maintenance via telomere lengthening
≥2	GO:0032988	0.00445901	0.0079126	5.72861	1.78769	6	12	ribonucleoprotein complex disassembly
≥2	GO:2000573	0.004463	0.0079126	2.32496	8.78945	17	59	positive regulation of DNA biosynthetic process
≥2	GO:0010948	0.00449495	0.0079126	1.50007	44.0962	61	296	negative regulation of cell cycle process
≥2	GO:0044774	0.00459276	0.0080185	1.91767	15.4933	26	104	mitotic DNA integrity checkpoint
≥2	GO:0006415	0.00468222	0.00806878	1.94324	14.7484	25	99	translational termination
≥2	GO:0007169	0.00469732	0.00806878	1.36706	77.3174	99	519	transmembrane receptor protein tyrosine kinase signaling pathway
≥2	GO:0007091	0.00486453	0.00810082	2.46062	7.44869	15	50	metaphase/anaphase transition of mitotic cell cycle
≥2	GO:0044784	0.00486453	0.00810082	2.46062	7.44869	15	50	metaphase/anaphase transition of cell cycle
≥2	GO:0045841	0.00488445	0.00810082	3.00476	4.76716	11	32	negative regulation of mitotic metaphase/anaphase transition
≥2	GO:1902100	0.00488445	0.00810082	3.00476	4.76716	11	32	negative regulation of metaphase/anaphase transition of cell cycle
≥2	GO:0014070	0.00490613	0.00810082	1.3211	98.9186	123	664	response to organic cyclic compound
≥2	GO:0051169	0.00505433	0.00814473	1.48006	46.0329	63	309	nuclear transport
≥2	GO:1905268	0.00507159	0.00814473	2.66449	6.10792	13	41	negative regulation of chromatin organization
≥2	GO:0019438	0.00508394	0.00814473	1.15548	524.686	571	3522	aromatic compound biosynthetic process
≥2	GO:0070507	0.0050913	0.00814473	1.7329	21.8991	34	147	regulation of microtubule cytoskeleton organization
≥2	GO:0060968	0.00512721	0.00814473	1.8716	16.3871	27	110	regulation of gene silencing
≥2	GO:0030301	0.00516216	0.00814473	2.35588	8.19356	16	55	cholesterol transport
≥2	GO:1901987	0.00526856	0.00818329	1.4232	57.3549	76	385	regulation of cell cycle phase transition
≥2	GO:0006302	0.00530109	0.00818329	1.62508	28.454	42	191	double-strand break repair
≥2	GO:0032774	0.0053381	0.00818329	1.16148	453.923	498	3047	RNA biosynthetic process
≥2	GO:0051497	0.00534027	0.00818329	4.45679	2.38358	7	16	negative regulation of stress fiber assembly
≥2	GO:0006518	0.0054349	0.00821864	1.28906	118.285	144	794	peptide metabolic process
≥2	GO:0042693	0.00544051	0.00821864	7.15813	1.34076	5	9	muscle cell fate commitment
≥2	GO:0045930	0.00548657	0.00822986	1.51104	40.2229	56	270	negative regulation of mitotic cell cycle
≥2	GO:0039528	0.00563249	0.00829214	3.82114	2.97948	8	20	cytoplasmic pattern recognition receptor signaling pathway in response to virus
≥2	GO:0060420	0.00570438	0.00829214	2.75393	5.51203	12	37	regulation of heart growth
≥2	GO:0098586	0.00570438	0.00829214	2.75393	5.51203	12	37	cellular response to virus
≥2	GO:0060081	0.00572274	0.00829214	11.4488	0.893843	4	6	membrane hyperpolarization
≥2	GO:2000143	0.00572274	0.00829214	11.4488	0.893843	4	6	negative regulation of DNA-templated transcription, initiation
≥2	GO:0097659	0.00591464	0.00846633	1.15925	452.582	496	3038	nucleic acid-templated transcription
≥2	GO:0010965	0.00596221	0.00846633	2.39204	7.59766	15	51	regulation of mitotic sister chromatid separation
≥2	GO:0046605	0.00596221	0.00846633	2.39204	7.59766	15	51	regulation of centrosome cycle
≥2	GO:2001020	0.00606277	0.00855211	1.69389	22.942	35	154	regulation of response to DNA damage stimulus
≥2	GO:1905819	0.00635834	0.00880133	2.8679	4.91613	11	33	negative regulation of chromosome separation
≥2	GO:2000816	0.00635834	0.00880133	2.8679	4.91613	11	33	negative regulation of mitotic sister chromatid separation
≥2	GO:0014855	0.0063634	0.00880133	2.57236	6.2569	13	42	striated muscle cell proliferation
≥2	GO:0019218	0.00653325	0.0089739	1.97583	12.8117	22	86	regulation of steroid metabolic process
≥2	GO:0006403	0.00657243	0.0089739	1.57253	31.2845	45	210	RNA localization
≥2	GO:0030071	0.00687322	0.00912865	2.43487	7.00177	14	47	regulation of mitotic metaphase/anaphase transition
≥2	GO:1902099	0.00687322	0.00912865	2.43487	7.00177	14	47	regulation of metaphase/anaphase transition of cell cycle
≥2	GO:0051726	0.00689527	0.00912865	1.24941	148.527	176	997	regulation of cell cycle
≥2	GO:0006355	0.00693282	0.00912865	1.15844	428.3	470	2875	regulation of transcription, DNA-templated
≥2	GO:0055025	0.0069973	0.00912865	3.01802	4.32024	10	29	positive regulation of cardiac muscle tissue development
≥2	GO:0051052	0.00707043	0.00912865	1.43912	49.3103	66	331	regulation of DNA metabolic process
≥2	GO:0033046	0.00722957	0.00912865	2.64775	5.661	12	38	negative regulation of sister chromatid segregation
≥2	GO:0051985	0.00722957	0.00912865	2.64775	5.661	12	38	negative regulation of chromosome segregation
≥2	GO:0060977	0.00724674	0.00912865	4.90975	1.93666	6	13	coronary vasculature morphogenesis
≥2	GO:0051784	0.00725076	0.00912865	2.32716	7.74664	15	52	negative regulation of nuclear division
≥2	GO:0051493	0.00738984	0.00912865	1.39254	59.8874	78	402	regulation of cytoskeleton organization
≥2	GO:0031060	0.0075141	0.00912865	2.24051	8.4915	16	57	regulation of histone methylation
≥2	GO:0070126	0.00754478	0.00912865	1.94523	12.9607	22	87	mitochondrial translational termination
≥2	GO:0033365	0.00766034	0.00912865	1.28656	108.453	132	728	protein localization to organelle
≥2	GO:0015918	0.00768052	0.00912865	2.16931	9.23637	17	62	sterol transport
≥2	GO:0006357	0.00775322	0.00912865	1.19219	251.319	285	1687	regulation of transcription by RNA polymerase II
≥2	GO:0072395	0.00778363	0.00912865	2.05927	10.7261	19	72	signal transduction involved in cell cycle checkpoint
≥2	GO:0072401	0.00778363	0.00912865	2.05927	10.7261	19	72	signal transduction involved in DNA integrity checkpoint
≥2	GO:0072422	0.00778363	0.00912865	2.05927	10.7261	19	72	signal transduction involved in DNA damage checkpoint
≥2	GO:0019538	0.00779161	0.00912865	1.13851	647.142	693	4344	protein metabolic process
≥2	GO:0043624	0.00780869	0.00912865	1.60039	27.4112	40	184	cellular protein complex disassembly
≥2	GO:0032259	0.0079096	0.00912865	1.46192	43.5003	59	292	methylation
≥2	GO:0009214	0.00792613	0.00912865	4.01071	2.53255	7	17	cyclic nucleotide catabolic process
≥2	GO:0030878	0.00792613	0.00912865	4.01071	2.53255	7	17	thyroid gland development
≥2	GO:0031061	0.00792613	0.00912865	4.01071	2.53255	7	17	negative regulation of histone methylation
≥2	GO:0032232	0.00792613	0.00912865	4.01071	2.53255	7	17	negative regulation of actin filament bundle assembly
≥2	GO:0033962	0.00792613	0.00912865	4.01071	2.53255	7	17	cytoplasmic mRNA processing body assembly
≥2	GO:0043496	0.00792613	0.00912865	4.01071	2.53255	7	17	regulation of protein homodimerization activity
≥2	GO:0031114	0.00792864	0.00912865	3.52686	3.12845	8	21	regulation of microtubule depolymerization
≥2	GO:1901988	0.00808534	0.00914677	1.54186	32.4763	46	218	negative regulation of cell cycle phase transition
≥2	GO:0000289	0.00815909	0.00914677	2.74293	5.06511	11	34	nuclear-transcribed mRNA poly(A) tail shortening
≥2	GO:0031577	0.00815909	0.00914677	2.74293	5.06511	11	34	spindle checkpoint
≥2	GO:0032212	0.00815909	0.00914677	2.74293	5.06511	11	34	positive regulation of telomere maintenance via telomerase
≥2	GO:0060976	0.00815909	0.00914677	2.74293	5.06511	11	34	coronary vasculature development
≥2	GO:0032886	0.0082785	0.00923205	1.62657	25.0276	37	168	regulation of microtubule-based process
≥2	GO:0016233	0.00840291	0.00927367	2.36302	7.15074	14	48	telomere capping
≥2	GO:0032206	0.00840291	0.00927367	2.36302	7.15074	14	48	positive regulation of telomere maintenance
≥2	GO:0043603	0.00860408	0.00941286	1.24935	138.248	164	928	cellular amide metabolic process
≥2	GO:0050657	0.0086616	0.00941286	1.60924	25.9214	38	174	nucleic acid transport
≥2	GO:0050658	0.0086616	0.00941286	1.60924	25.9214	38	174	RNA transport
≥2	GO:0060419	0.00875245	0.00946331	2.26569	7.89561	15	53	heart growth
≥2	GO:0044267	0.00886417	0.0095357	1.13823	594.852	639	3993	cellular protein metabolic process
≥2	GO:0007059	0.00898327	0.00961526	1.43228	47.2247	63	317	chromosome segregation
≥2	GO:0035265	0.00909548	0.00968669	1.81935	15.4933	25	104	organ growth
≥2	GO:0031023	0.00916828	0.00971442	1.75048	17.8769	28	120	microtubule organizing center organization
≥2	GO:1903506	0.00922643	0.00971442	1.1511	430.981	471	2893	regulation of nucleic acid-templated transcription
≥2	GO:0006401	0.00936867	0.00971442	1.41248	50.8001	67	341	RNA catabolic process
≥2	GO:1901564	0.00943657	0.00971442	1.13103	756.34	802	5077	organonitrogen compound metabolic process
≥2	GO:0035461	0.00955575	0.00971442	5.72593	1.48974	5	10	vitamin transmembrane transport
≥2	GO:0035929	0.00955575	0.00971442	5.72593	1.48974	5	10	steroid hormone secretion
≥2	GO:1901201	0.00955575	0.00971442	5.72593	1.48974	5	10	regulation of extracellular matrix assembly
≥2	GO:2000778	0.00955575	0.00971442	5.72593	1.48974	5	10	positive regulation of interleukin-6 secretion
≥2	GO:0000278	0.00956019	0.00971442	1.24714	135.864	161	912	mitotic cell cycle
≥2	GO:0006260	0.0095776	0.00971442	1.47692	38.7332	53	260	DNA replication
≥2	GO:0010558	0.00966488	0.00973223	1.21424	182.493	211	1225	negative regulation of macromolecule biosynthetic process
≥2	GO:2001141	0.00968654	0.00973223	1.14985	431.279	471	2895	regulation of RNA biosynthetic process
≥2	GO:0022402	0.00981464	0.00981464	1.22011	171.32	199	1150	cell cycle process
