# Supplementary material for: Novel approach reveals genomic landscapes of single-strand DNA breaks with nucleotide resolution in human cells
Source: Nat Commun. 2019 Dec 20;10:5799. doi: 10.1038/s41467-019-13602-7 (PMC6925131; doi:10.1038/s41467-019-13602-7)
Supplement: Supplementary file 11 — Supplementary Data 10 [file 41467_2019_13602_MOESM11_ESM.xlsx]

## Sheet: Sheet1
D10. Overlap between SSBs and exons or introns
D10.1 Combined data
Method	Cell Type	Number of reads detecting SSB	Type	Total number of SSBs	Exons						Introns
					No. of SSBs mapped to Exons	Odds Ratio	Expected_proportion	P-value	95% Confidence Interval_Low	95% Confidence Interval_High	No. of SSBs mapped to Introns	Odds Ratio	Expected_proportion	P-value	95% Confidence Interval_Low	95% Confidence Interval_High
SSiNGLe-SMS	K562	≥1	Merged Data	4624990	318635	1.99158	0.0345927	<2.2E-16	0.0686635	0.0691254	2512782	1.32089	0.411317	<2.2E-16	0.542851	0.543759
		≥2	Merged Data	29941	2613	2.52283	0.0345927	<2.2E-16	0.0840982	0.0905254	16946	1.37602	0.411317	<2.2E-16	0.560343	0.571604
		≥3	Merged Data	754	59	2.26202	0.0345927	1.14913e-08	0.0600979	0.0997775	458	1.47678	0.411317	<2.2E-16	0.571544	0.642467
	PBMC	≥1	Merged Data	7383146	392928	1.53846	0.0345927	<2.2E-16	0.0530578	0.0533817	3842946	1.26545	0.411317	<2.2E-16	0.520142	0.520863
		≥2	Merged Data	63205	3161	1.44573	0.0345927	<2.2E-16	0.0483254	0.0517398	32913	1.26602	0.411317	<2.2E-16	0.516831	0.524636
		≥3	Merged Data	4677	205	1.26707	0.0345927	0.00088233	0.038144	0.050097	2526	1.31307	0.411317	<2.2E-16	0.525678	0.554451
D10.2. K562 individual samples																		S11.3. PBMCs
Method	Treatment conditions	Sample ID	Total number of SSBs	Exons						Introns								Method	Sample ID	Type	Total number of SSBs	Exons						Introns
				No. of SSBs mapped to Exons	Odds Ratio	Expected_proportion	P-value	95% Confidence Interval_Low	95% Confidence Interval_High	No. of SSBs mapped to Introns	Odds Ratio	Expected_proportion	P-value	95% Confidence Interval_Low	95% Confidence Interval_High							No. of SSBs mapped to Exons	Odds Ratio	Expected_proportion	P-value	95% Confidence Interval_Low	95% Confidence Interval_High	No. of SSBs mapped to Introns	Odds Ratio	Expected_proportion	P-value	95% Confidence Interval_Low	95% Confidence Interval_High
SSiNGLe-SMS	B1	Etoposide_6h	132827	9303	2.02466	0.0345927	<2.2E-16	0.0686716	0.0714241	72946	1.33517	0.411317	<2.2E-16	0.5465	0.551859			SSiNGLe-SMS	PBMC-1	Individual	232953	11515	1.42893	0.0345927	<2.2E-16	0.0485538	0.0503186	119917	1.25151	0.411317	<2.2E-16	0.512737	0.516801
	B1	Etoposide_12h	194418	14557	2.16447	0.0345927	<2.2E-16	0.0737086	0.0760536	106432	1.33094	0.411317	<2.2E-16	0.545223	0.549653				PBMC-2	Individual	152670	7072	1.33907	0.0345927	<2.2E-16	0.0452732	0.0473884	79127	1.26007	0.411317	<2.2E-16	0.515778	0.520797
	B1	Etoposide_24h	199174	14508	2.10567	0.0345927	<2.2E-16	0.0717033	0.0739909	107972	1.31796	0.411317	<2.2E-16	0.539908	0.544289				PBMC-3	Individual	423065	20422	1.39542	0.0345927	<2.2E-16	0.0476276	0.0489217	216837	1.24609	0.411317	<2.2E-16	0.511031	0.514046
	B1	Etoposide_36h	309327	24514	2.29093	0.0345927	<2.2E-16	0.0782999	0.080207	168303	1.32281	0.411317	<2.2E-16	0.542337	0.54585				PBMC-4	Individual	165185	8051	1.40895	0.0345927	<2.2E-16	0.0477058	0.0497886	84913	1.24976	0.411317	<2.2E-16	0.511634	0.516461
	B1	Etoposide_48h	542549	39508	2.10505	0.0345927	<2.2E-16	0.0721292	0.0735138	294796	1.32101	0.411317	<2.2E-16	0.542027	0.54468				PBMC-5	Individual	172782	8112	1.3572	0.0345927	<2.2E-16	0.0459566	0.0479573	89200	1.25513	0.411317	<2.2E-16	0.513898	0.518616
	B1	Imatinib-6h	7793	553	2.05133	0.0345927	<2.2E-16	0.0653576	0.076888	4208	1.31279	0.411317	<2.2E-16	0.528829	0.551085				PBMC-6	Individual	525428	25288	1.39129	0.0345927	<2.2E-16	0.0475512	0.0487106	272689	1.26176	0.411317	<2.2E-16	0.517632	0.520336
	B1	Imatinib_12h	134884	8748	1.87484	0.0345927	<2.2E-16	0.0635471	0.0661831	72374	1.3045	0.411317	<2.2E-16	0.533899	0.539229				PBMC-7	Individual	190434	8702	1.32096	0.0345927	<2.2E-16	0.044762	0.0466431	98347	1.25557	0.411317	<2.2E-16	0.514189	0.518683
	B1	Imatinib_36h	439341	27209	1.7903	0.0345927	<2.2E-16	0.0612204	0.0626481	238537	1.32001	0.411317	<2.2E-16	0.541468	0.544417				PBMC-8	Individual	163410	7482	1.32359	0.0345927	<2.2E-16	0.0447782	0.0468113	84231	1.25319	0.411317	<2.2E-16	0.513032	0.517884
	B1	Imatinib_48h	356859	27248	2.20726	0.0345927	<2.2E-16	0.0754858	0.0772312	195411	1.3313	0.411317	<2.2E-16	0.545951	0.54922				PBMC-9	Individual	206601	9587	1.34142	0.0345927	<2.2E-16	0.0455003	0.0473193	107211	1.26162	0.411317	<2.2E-16	0.516771	0.521084
	B1	Talazoparib-6h	87212	5426	1.79853	0.0345927	<2.2E-16	0.0606219	0.0638397	47360	1.32026	0.411317	<2.2E-16	0.539731	0.546355				PBMC-10	Individual	178842	8723	1.40998	0.0345927	<2.2E-16	0.0477811	0.0497833	92320	1.25502	0.411317	<2.2E-16	0.513891	0.518528
	B1	Talazoparib-12h	137953	8853	1.85513	0.0345927	<2.2E-16	0.0628864	0.06548	74220	1.30801	0.411317	<2.2E-16	0.535374	0.540643				PBMC-11	Individual	231052	11344	1.41929	0.0345927	<2.2E-16	0.0482196	0.049986	118380	1.24564	0.411317	<2.2E-16	0.510312	0.514392
	B1	Talazoparib_24h	52957	3037	1.65782	0.0345927	<2.2E-16	0.055383	0.0593625	28375	1.30267	0.411317	<2.2E-16	0.531553	0.540067				PBMC-12	Individual	118112	6303	1.54265	0.0345927	<2.2E-16	0.0520896	0.0546616	61709	1.27022	0.411317	<2.2E-16	0.519608	0.525314
	B1	Talazoparib_36h	41242	2344	1.64298	0.0345927	<2.2E-16	0.0546199	0.0591133	22036	1.29902	0.411317	<2.2E-16	0.529481	0.539133				PBMC-13	Individual	117829	5702	1.39891	0.0345927	<2.2E-16	0.0471738	0.0496329	61024	1.25913	0.411317	<2.2E-16	0.515045	0.52076
	B1	Talazoparib-48h	80951	5102	1.82194	0.0345927	<2.2E-16	0.0613613	0.0647217	43509	1.30671	0.411317	<2.2E-16	0.534031	0.540913				PBMC-14	Individual	136558	6698	1.41789	0.0345927	<2.2E-16	0.0479092	0.0502075	70368	1.2528	0.411317	<2.2E-16	0.512643	0.517952
	B1	SN-38-6h	58010	3768	1.87769	0.0345927	<2.2E-16	0.062962	0.0669903	31258	1.31003	0.411317	<2.2E-16	0.534771	0.542901				PBMC-15	Individual	155644	7912	1.4695	0.0345927	<2.2E-16	0.0497479	0.0519368	80398	1.25584	0.411317	<2.2E-16	0.514064	0.519036
	B1	SN-38-12h	124834	8471	1.96163	0.0345927	<2.2E-16	0.066469	0.0692673	67763	1.31972	0.411317	<2.2E-16	0.540056	0.545591				PBMC-16	Individual	491246	24969	1.46932	0.0345927	<2.2E-16	0.0502153	0.0514458	252593	1.2501	0.411317	<2.2E-16	0.51279	0.515587
	B1	SN-38_24h	159391	9467	1.71697	0.0345927	<2.2E-16	0.0582393	0.0605664	85906	1.31034	0.411317	<2.2E-16	0.536513	0.541414				PBMC-17	Individual	164177	8446	1.48715	0.0345927	<2.2E-16	0.0503808	0.052524	85178	1.26136	0.411317	<2.2E-16	0.516398	0.521238
	B1	SN-38_36h	96654	6860	2.05173	0.0345927	<2.2E-16	0.0693637	0.0726117	52693	1.32543	0.411317	<2.2E-16	0.542026	0.548314				PBMC-18	Individual	131740	9110	1.99901	0.0345927	<2.2E-16	0.067787	0.0705347	69990	1.29164	0.411317	<2.2E-16	0.528575	0.533971
	B1	SN-38-48h	219003	15406	2.03355	0.0345927	<2.2E-16	0.0692784	0.0714251	118959	1.3206	0.411317	<2.2E-16	0.541095	0.545272				PBMC-19	Individual	117159	7954	1.96257	0.0345927	<2.2E-16	0.0664566	0.0693461	62142	1.28953	0.411317	<2.2E-16	0.527545	0.533269
	B1	Romidepsin-6h	57549	4312	2.16599	0.0345927	<2.2E-16	0.0727893	0.0771086	31028	1.31081	0.411317	<2.2E-16	0.535075	0.543237				PBMC-20	Individual	119333	7162	1.73496	0.0345927	<2.2E-16	0.0586758	0.0613795	62578	1.27492	0.411317	<2.2E-16	0.52156	0.527235
	B1	Romidepsin_12h	47816	3322	2.00836	0.0345927	<2.2E-16	0.0672114	0.0717903	25837	1.31369	0.411317	<2.2E-16	0.535862	0.544817				PBMC-21	Individual	71708	5305	2.13862	0.0345927	<2.2E-16	0.0720752	0.0759206	38270	1.29752	0.411317	<2.2E-16	0.530033	0.537349
	B1	Romidepsin-24h	118939	8389	2.03892	0.0345927	<2.2E-16	0.0690831	0.0720018	64692	1.32236	0.411317	<2.2E-16	0.541073	0.546743				PBMC-22	Individual	123112	8529	2.00269	0.0345927	<2.2E-16	0.0678661	0.070711	64992	1.28346	0.411317	<2.2E-16	0.525116	0.530702
	B1	Romidepsin_36h	578156	36604	1.8302	0.0345927	<2.2E-16	0.0626852	0.0639424	314840	1.32394	0.411317	<2.2E-16	0.543274	0.545843				PBMC-23	Individual	121518	6302	1.49918	0.0345927	<2.2E-16	0.0506205	0.0531222	63679	1.27403	0.411317	<2.2E-16	0.521217	0.526841
	B1	Romidepsin_48h	475072	33543	2.04107	0.0345927	<2.2E-16	0.0698793	0.0713382	259206	1.3265	0.411317	<2.2E-16	0.544197	0.547031				PBMC-24	Individual	115321	6589	1.65168	0.0345927	<2.2E-16	0.0558034	0.0584913	60246	1.27011	0.411317	<2.2E-16	0.519532	0.525307
	B1	Imatinib	938073	63673	1.96216	0.0345927	<2.2E-16	0.0673682	0.0683873	510101	1.32203	0.411317	<2.2E-16	0.542767	0.544784				PBMC-25	Individual	69717	4087	1.69465	0.0345927	<2.2E-16	0.0568902	0.0603921	36588	1.27592	0.411317	<2.2E-16	0.521092	0.52852
	B1	Talazoparib	400164	24753	1.78815	0.0345927	<2.2E-16	0.0611127	0.0626079	215424	1.30882	0.411317	<2.2E-16	0.536793	0.539885				PBMC-26	Individual	50156	3198	1.84319	0.0345927	<2.2E-16	0.0616381	0.0659346	26497	1.28439	0.411317	<2.2E-16	0.523911	0.532669
	B1	SN-38	657436	43932	1.93171	0.0345927	<2.2E-16	0.0662208	0.0674295	356341	1.31776	0.411317	<2.2E-16	0.540811	0.543221				PBMC-27	Individual	178814	12533	2.02614	0.0345927	<2.2E-16	0.0689105	0.0712827	94773	1.28856	0.411317	<2.2E-16	0.527692	0.532324
	B1	Etoposide	1375899	102174	2.14669	0.0345927	<2.2E-16	0.0738222	0.0746992	749068	1.3236	0.411317	<2.2E-16	0.543588	0.545253				PBMC-28	Individual	187301	11808	1.82243	0.0345927	<2.2E-16	0.0619463	0.064153	98292	1.27585	0.411317	<2.2E-16	0.522516	0.527045
	B1	Romidepsin	1275807	86014	1.94894	0.0345927	<2.2E-16	0.0669848	0.0678558	694604	1.32366	0.411317	<2.2E-16	0.543578	0.545307				PBMC-29	Individual	154325	9444	1.76903	0.0345927	<2.2E-16	0.0600047	0.0624029	81524	1.28432	0.411317	<2.2E-16	0.525767	0.530755
	B1	All.Merged	4624990	318635	1.99158	0.0345927	<2.2E-16	0.0686635	0.0691254	2512782	1.32089	0.411317	<2.2E-16	0.542851	0.543759				PBMC-30	Individual	140635	8891	1.82756	0.0345927	<2.2E-16	0.061954	0.0645049	73473	1.27016	0.411317	<2.2E-16	0.519823	0.525051
SSiNGLe-ILM	B1	Imatinib _6h.B1	341644	25707	2.18	0.0345927	<2.2E-16	0.0743626	0.0761346	166740	1.19	0.411	<2.2E-16	0.486374	0.48973				PBMC-31	Individual	133742	7718	1.66822	0.0345927	<2.2E-16	0.0564642	0.0589712	69681	1.26669	0.411317	<2.2E-16	0.518329	0.523691
	B1	Imatinib _12h.B1	352396	20122	1.65	0.0345927	<2.2E-16	0.0563367	0.0578717	171251	1.18	0.411	<2.2E-16	0.48431	0.487614				PBMC-32	Individual	107775	6780	1.81856	0.0345927	<2.2E-16	0.0614664	0.0643748	57155	1.28931	0.411317	<2.2E-16	0.527333	0.533301
	B1	Imatinib _24h.B1	422750	30553	2.09	0.0345927	<2.2E-16	0.0714932	0.0730567	206561	1.19	0.411	<2.2E-16	0.487105	0.490121				PBMC-33	Individual	71530	5205	2.10353	0.0345927	<2.2E-16	0.0708735	0.0746946	37912	1.28858	0.411317	<2.2E-16	0.52635	0.533679
	B1	Imatinib _36h.B1	490883	41493	2.44	0.0345927	<2.2E-16	0.0837505	0.0853089	241224	1.19	0.411	<2.2E-16	0.490009	0.492808				PBMC-34	Individual	110178	5701	1.49579	0.0345927	<2.2E-16	0.0504429	0.0530679	57805	1.27554	0.411317	<2.2E-16	0.521697	0.527604
	B1	Imatinib _48h.B1	274927	21413	2.25	0.0345927	<2.2E-16	0.076887	0.0788942	136380	1.21	0.411	<2.2E-16	0.494188	0.49793				PBMC-35	Individual	415723	24352	1.69335	0.0345927	<2.2E-16	0.0578655	0.0592956	217082	1.26953	0.411317	<2.2E-16	0.52066	0.523699
	B1	10074_G5_6h.B1	449737	34617	2.23	0.0345927	<2.2E-16	0.0761943	0.0777545	216796	1.17	0.411	<2.2E-16	0.480589	0.483512				PBMC-36	Individual	81220	5168	1.83939	0.0345927	<2.2E-16	0.0619604	0.0653301	42690	1.27787	0.411317	<2.2E-16	0.522168	0.529049
	B1	10074_G5_12h.B1	239116	15871	1.92	0.0345927	<2.2E-16	0.065379	0.0673788	115842	1.18	0.411	<2.2E-16	0.482454	0.486465				PBMC-37	Individual	211190	10851	1.48529	0.0345927	<2.2E-16	0.0504425	0.0523304	110341	1.27024	0.411317	<2.2E-16	0.52034	0.524605
	B1	10074_G5_24h.B1	173289	13522	2.26	0.0345927	<2.2E-16	0.0767728	0.0793043	83607	1.17	0.411	<2.2E-16	0.480116	0.484827				PBMC-38	Individual	133166	7681	1.6674	0.0345927	<2.2E-16	0.0564336	0.0589455	69431	1.2676	0.411317	<2.2E-16	0.5187	0.524073
	B1	10074_G5_36h.B1	731556	58605	2.32	0.0345927	<2.2E-16	0.079489	0.0807345	353180	1.17	0.411	<2.2E-16	0.481633	0.483925				PBMC-39	Individual	209968	10188	1.40266	0.0345927	<2.2E-16	0.0476065	0.0494494	108745	1.25915	0.411317	<2.2E-16	0.515772	0.520052
	B1	10074_G5_48h.B1	321331	23157	2.08	0.0345927	<2.2E-16	0.0711741	0.0729654	157022	1.19	0.411	<2.2E-16	0.486931	0.490391				PBMC-40	Individual	573312	25511	1.28633	0.0345927	<2.2E-16	0.0439653	0.0450345	302164	1.28137	0.411317	<2.2E-16	0.525756	0.528343
	B1	YM_155_6h.B1	353192	28342	2.32	0.0345927	<2.2E-16	0.0793514	0.0811461	170935	1.18	0.411	<2.2E-16	0.482322	0.485622			SSiNGLe-ILM	PBMC-1	Individual	425567	24500	1.66	0.0345927	<2.2E-16	0.0568723	0.0582743	203052	1.16	0.411	<2.2E-16	0.475631	0.478635
	B1	YM_155_12h.B1	394839	25363	1.86	0.0345927	<2.2E-16	0.0634735	0.0650055	191744	1.18	0.411	<2.2E-16	0.484066	0.487186				PBMC-2	Individual	353822	20338	1.66	0.0345927	<2.2E-16	0.0567162	0.0582529	168787	1.16	0.411	<2.2E-16	0.475392	0.478687
	B1	YM_155_24h.B1	522405	40876	2.26	0.0345927	<2.2E-16	0.0775189	0.0789774	253374	1.18	0.411	<2.2E-16	0.483658	0.486371				PBMC-3	Individual	667369	38965	1.69	0.0345927	<2.2E-16	0.0578246	0.0589512	319079	1.16	0.411	<2.2E-16	0.476916	0.479314
	B1	YM_155_36h.B1	369528	28408	2.22	0.0345927	<2.2E-16	0.0760195	0.07774	180058	1.18	0.411	<2.2E-16	0.485652	0.488878				PBMC-4	Individual	284519	16886	1.72	0.0345927	<2.2E-16	0.0584838	0.0602237	136642	1.17	0.411	<2.2E-16	0.478419	0.482094
	B1	YM_155_48h.B1	622180	46447	2.16	0.0345927	<2.2E-16	0.0740001	0.0753079	303137	1.18	0.411	<2.2E-16	0.485975	0.48846				PBMC-5	Individual	165800	13681	2.39	0.0345927	<2.2E-16	0.081195	0.0838498	77893	1.14	0.411	<2.2E-16	0.467396	0.472207
	B1	Talazoparib _6h.B1	383946	28398	2.14	0.0345927	<2.2E-16	0.0731376	0.0747959	186303	1.18	0.411	<2.2E-16	0.48365	0.486815				PBMC-6	Individual	370616	23159	1.81	0.0345927	<2.2E-16	0.0617107	0.0632719	178528	1.17	0.411	<2.2E-16	0.480096	0.483316
	B1	Talazoparib _12h.B1	300743	18348	1.76	0.0345927	<2.2E-16	0.0601561	0.0618702	146322	1.18	0.411	<2.2E-16	0.484747	0.488323				PBMC-7	Individual	323564	19523	1.74	0.0345927	<2.2E-16	0.0595193	0.0611633	155430	1.17	0.411	<2.2E-16	0.478646	0.482092
	B1	Talazoparib _24h.B1	147970	12726	2.49	0.0345927	<2.2E-16	0.0845801	0.087444	70773	1.16	0.411	<2.2E-16	0.475745	0.480842				PBMC-8	Individual	260902	19046	2.11	0.0345927	<2.2E-16	0.0720052	0.0740054	123968	1.16	0.411	<2.2E-16	0.473234	0.47707
	B1	Talazoparib _36h.B1	398351	32222	2.34	0.0345927	<2.2E-16	0.0800435	0.0817395	195512	1.19	0.411	<2.2E-16	0.48925	0.492357				PBMC-9	Individual	300045	14865	1.43	0.0345927	<2.2E-16	0.0487688	0.050325	142864	1.16	0.411	<2.2E-16	0.474353	0.477931
	B1	Talazoparib _48h.B1	819154	65822	2.32	0.0345927	<2.2E-16	0.0797658	0.0809444	400974	1.19	0.411	<2.2E-16	0.488415	0.490581				PBMC-10	Individual	171068	11571	1.96	0.0345927	<2.2E-16	0.0664542	0.0688401	82338	1.17	0.411	<2.2E-16	0.478947	0.483688
	B1	SN_38 _6h.B1	413699	28484	1.99	0.0345927	<2.2E-16	0.0680822	0.0696278	199959	1.18	0.411	<2.2E-16	0.48182	0.484868				PBMC-11	Individual	371269	22115	1.72	0.0345927	<2.2E-16	0.0588067	0.0603321	177776	1.16	0.411	<2.2E-16	0.477225	0.480442
	B1	SN_38 _12h.B1	361743	25836	2.06	0.0345927	<2.2E-16	0.0705837	0.0722649	175847	1.18	0.411	<2.2E-16	0.48448	0.487741				PBMC-12	Individual	288792	16351	1.64	0.0345927	<2.2E-16	0.0557784	0.0574677	138161	1.16	0.411	<2.2E-16	0.476587	0.480234
	B1	SN_38 _24h.B1	395883	26729	1.95	0.0345927	<2.2E-16	0.0667377	0.0683035	191991	1.18	0.411	<2.2E-16	0.483411	0.486527				PBMC-13	Individual	268216	16947	1.83	0.0345927	<2.2E-16	0.0622663	0.0641115	127444	1.16	0.411	<2.2E-16	0.473263	0.477046
	B1	SN_38 _36h.B1	694510	57128	2.38	0.0345927	<2.2E-16	0.0816114	0.0829052	340580	1.19	0.411	<2.2E-16	0.489213	0.491565				PBMC-14	Individual	240369	18929	2.28	0.0345927	<2.2E-16	0.077676	0.0798337	116943	1.18	0.411	<2.2E-16	0.484514	0.488515
	B1	SN_38 _48h.B1	740009	61476	2.4	0.0345927	<2.2E-16	0.0824468	0.0837058	361973	1.19	0.411	<2.2E-16	0.488007	0.490286				PBMC-15	Individual	456251	25744	1.63	0.0345927	<2.2E-16	0.0557573	0.0570985	219417	1.17	0.411	<2.2E-16	0.479462	0.482364
	B1	Etoposide _6h.B1	485551	36333	2.16	0.0345927	<2.2E-16	0.0740898	0.075572	241932	1.21	0.411	<2.2E-16	0.496855	0.49967				PBMC-16	Individual	251942	15932	1.83	0.0345927	<2.2E-16	0.0622894	0.0641942	121028	1.17	0.411	<2.2E-16	0.478428	0.482333
	B1	Etoposide _12h.B1	236285	16170	1.98	0.0345927	<2.2E-16	0.0674194	0.0694598	117543	1.21	0.411	<2.2E-16	0.495445	0.499481				PBMC-17	Individual	306550	20597	1.94	0.0345927	<2.2E-16	0.0663059	0.0680816	148408	1.18	0.411	<2.2E-16	0.482353	0.485894
	B1	Etoposide _24h.B1	329948	21155	1.85	0.0345927	<2.2E-16	0.0632826	0.0649573	160345	1.18	0.411	<2.2E-16	0.484264	0.487678				PBMC-18	Individual	241662	17515	2.1	0.0345927	<2.2E-16	0.0714466	0.0735182	117175	1.18	0.411	<2.2E-16	0.482877	0.486866
	B1	Etoposide _36h.B1	497082	41781	2.43	0.0345927	<2.2E-16	0.0832826	0.0848273	244313	1.19	0.411	<2.2E-16	0.490104	0.492885				PBMC-19	Individual	230511	20091	2.52	0.0345927	<2.2E-16	0.0860101	0.0883174	112945	1.19	0.411	<2.2E-16	0.487934	0.49202
	B1	Etoposide _48h.B1	471823	36024	2.21	0.0345927	<2.2E-16	0.0755945	0.0771121	231735	1.19	0.411	<2.2E-16	0.489721	0.492576				PBMC-20	Individual	253262	18268	2.09	0.0345927	<2.2E-16	0.0711262	0.0731453	122241	1.17	0.411	<2.2E-16	0.480718	0.484614
	B1	Romidespin _6h.B1	229184	16375	2.07	0.0345927	<2.2E-16	0.0703979	0.0725113	111418	1.18	0.411	<2.2E-16	0.484103	0.488199				PBMC-21	Individual	203123	13593	1.93	0.0345927	<2.2E-16	0.0658371	0.0680154	98394	1.18	0.411	<2.2E-16	0.48223	0.486582
	B1	Romidespin _12h.B1	315328	21154	1.94	0.0345927	<2.2E-16	0.0662149	0.0679644	153443	1.18	0.411	<2.2E-16	0.484868	0.48836				PBMC-22	Individual	419611	24971	1.72	0.0345927	<2.2E-16	0.0587959	0.0602299	202213	1.17	0.411	<2.2E-16	0.480393	0.483419
	B1	Romidespin _24h.B1	342630	29598	2.5	0.0345927	<2.2E-16	0.0854461	0.0873304	172935	1.23	0.411	<2.2E-16	0.503053	0.506404				PBMC-23	Individual	201890	12499	1.79	0.035	4.94065645841247e-324	0.0608626	0.06297	96985	1.168	0.411	1.48219693752374e-323	0.478204	0.482567
	B1	Romidespin _36h.B1	704276	62534	2.57	0.0345927	<2.2E-16	0.0881286	0.0894586	366143	1.26	0.411	<2.2E-16	0.518718	0.521053				PBMC-24	Individual	193593	12881	1.92	0.035	4.94065645841247e-324	0.0654303	0.0676557	93531	1.175	0.411	1.48219693752374e-323	0.480904	0.485361
	B1	Romidespin _48h.B1	432354	38473	2.57	0.0345927	<2.2E-16	0.0881379	0.0898376	223780	1.26	0.411	<2.2E-16	0.516094	0.519076				PBMC-25	Individual	453432	25233	1.61	0.035	9.88131291682493e-324	0.0549834	0.0563201	218653	1.172	0.411	1.97626258336499e-323	0.480762	0.483673
	B1	DMSO _6h.B1	279405	19878	2.06	0.0345927	<2.2E-16	0.0701935	0.0721035	136243	1.19	0.411	<2.2E-16	0.485763	0.489474				PBMC-26	Individual	345438	23499	1.97	0.035	4.94065645841247e-324	0.0671892	0.0688714	165631	1.166	0.411	1.97626258336499e-323	0.477814	0.481149
	B1	DMSO _12h.B1	237841	17053	2.07	0.0345927	<2.2E-16	0.0706655	0.0727433	115794	1.18	0.411	<2.2E-16	0.484844	0.488866				PBMC-27	Individual	201313	11092	1.59	0.035	4.94065645841247e-324	0.0541055	0.0561039	96535	1.166	0.411	1.48219693752374e-323	0.477342	0.481712
	B1	DMSO _24h.B1	530502	42106	2.29	0.0345927	<2.2E-16	0.0786441	0.0801008	257577	1.18	0.411	<2.2E-16	0.484189	0.48688				PBMC-28	Individual	209988	11634	1.6	0.035	4.94065645841247e-324	0.0544285	0.0563902	102010	1.181	0.411	1.48219693752374e-323	0.48365	0.48793
	B1	DMSO _36h.B1	826219	69359	2.43	0.0345927	<2.2E-16	0.0833504	0.0845475	401468	1.18	0.411	<2.2E-16	0.484832	0.486988				PBMC-29	Individual	186409	9247	1.43	0.035	1.66063e-229	0.0486246	0.0506014	89401	1.166	0.411	1.48219693752374e-323	0.477326	0.481867
	B1	DMSO _48h.B1	557060	43069	2.24	0.0345927	<2.2E-16	0.0766148	0.0780193	273948	1.2	0.411	<2.2E-16	0.490461	0.493088				PBMC-30	Individual	174795	8610	1.42	0.035	8.32309e-206	0.0482478	0.0502826	84212	1.171	0.411	1.48219693752374e-323	0.479431	0.484121
	B2	Imatinib _6h.B2	405065	28128	2.01	0.0345927	<2.2E-16	0.0686597	0.0702279	196883	1.18	0.411	<2.2E-16	0.484513	0.487593				PBMC-31	Individual	260211	15102	1.68	0.035	4.94065645841247e-324	0.0571421	0.0589427	125461	1.172	0.411	1.48219693752374e-323	0.480229	0.484073
	B2	Imatinib _12h.B2	198480	13663	1.99	0.0345927	<2.2E-16	0.0677281	0.0699608	96847	1.19	0.411	<2.2E-16	0.485742	0.490145				PBMC-32	Individual	295558	15353	1.5	0.035	4.94065645841247e-324	0.0511485	0.052752	143090	1.177	0.411	1.48219693752374e-323	0.482332	0.485939
	B2	Imatinib _24h.B2	292702	21259	2.1	0.0345927	<2.2E-16	0.0716925	0.0735763	143675	1.19	0.411	<2.2E-16	0.489045	0.49267				PBMC-33	Individual	313510	17874	1.65	0.035	4.94065645841247e-324	0.0562034	0.0578299	150233	1.165	0.411	1.97626258336499e-323	0.477447	0.480947
	B2	Imatinib _36h.B2	172497	16401	2.75	0.0345927	<2.2E-16	0.0936996	0.0964739	84151	1.19	0.411	<2.2E-16	0.485479	0.490202				PBMC-34	Individual	160689	8598	1.55	0.035	2.25894e-308	0.0524117	0.0546186	77463	1.172	0.411	9.88131291682493e-324	0.479622	0.484514
	B2	Imatinib _48h.B2	240999	22545	2.7	0.0345927	<2.2E-16	0.0923883	0.0947177	118571	1.2	0.411	<2.2E-16	0.49	0.493996				PBMC-35	Individual	234309	12399	1.53	0.035	4.94065645841247e-324	0.0520142	0.0538314	113377	1.176	0.411	1.48219693752374e-323	0.481853	0.485904
	B2	10074_G5_6h.B2	343081	28143	2.37	0.0345927	<2.2E-16	0.081114	0.0829534	166928	1.18	0.411	<2.2E-16	0.484882	0.48823				PBMC-36	Individual	134585	7198	1.55	0.035	5.86351e-258	0.0522868	0.0546983	65490	1.183	0.411	9.88131291682493e-324	0.483933	0.489281
	B2	10074_G5_12h.B2	292961	21120	2.08	0.0345927	<2.2E-16	0.0711575	0.073034	143403	1.19	0.411	<2.2E-16	0.487683	0.491307				PBMC-37	Individual	170720	8477	1.44	0.035	1.06266e-211	0.0486287	0.0506955	82224	1.171	0.411	1.48219693752374e-323	0.479258	0.484004
	B2	10074_G5_24h.B2	458579	30130	1.9	0.0345927	<2.2E-16	0.0649875	0.0664239	224411	1.19	0.411	<2.2E-16	0.487914	0.49081				PBMC-38	Individual	244480	13471	1.59	0.035	4.94065645841247e-324	0.0541994	0.0560124	118074	1.174	0.411	1.48219693752374e-323	0.480977	0.484943
	B2	10074_G5_36h.B2	126089	12484	2.86	0.0345927	<2.2E-16	0.0973661	0.100671	60260	1.16	0.411	<2.2E-16	0.475156	0.480678				PBMC-39	Individual	142704	7979	1.62	0.035	4.94065645841247e-324	0.0547264	0.0571175	69164	1.178	0.411	9.88131291682493e-324	0.482071	0.487264
	B2	10074_G5_48h.B2	144540	10808	2.16	0.0345927	<2.2E-16	0.0734242	0.0761431	71012	1.19	0.411	<2.2E-16	0.488716	0.493877				PBMC-40	Individual	137020	7232	1.53	0.035	2.12225e-244	0.0516025	0.0539777	66037	1.172	0.411	9.88131291682493e-324	0.479303	0.484601
	B2	YM_155_6h.B2	336625	25866	2.22	0.0345927	<2.2E-16	0.0759417	0.0777441	164727	1.19	0.411	<2.2E-16	0.487659	0.491039				PBMC-41	Individual	211509	11089	1.52	0.035	4.94065645841247e-324	0.0514819	0.0533864	102431	1.177	0.411	1.48219693752374e-323	0.482155	0.486419
	B2	YM_155_12h.B2	242604	17935	2.14	0.0345927	<2.2E-16	0.0728889	0.0749754	119022	1.19	0.411	<2.2E-16	0.488611	0.492593				PBMC-42	Individual	86156	4594	1.54	0.035	3.14204e-163	0.0518309	0.054843	41200	1.163	0.411	9.88131291682493e-324	0.474862	0.481544
	B2	YM_155_24h.B2	190975	15661	2.37	0.0345927	<2.2E-16	0.0807787	0.083245	92759	1.18	0.411	<2.2E-16	0.483469	0.487957				PBMC-43	Individual	240971	13692	1.64	0.035	4.94065645841247e-324	0.0558991	0.0577518	116241	1.173	0.411	1.48219693752374e-323	0.480389	0.484383
	B2	YM_155_36h.B2	558023	46266	2.4	0.0345927	<2.2E-16	0.0821883	0.0836371	272301	1.19	0.411	<2.2E-16	0.486662	0.489287				PBMC-44	Individual	178047	9392	1.52	0.035	7.57340847224962e-316	0.0517163	0.0537985	86220	1.177	0.411	9.88131291682493e-324	0.48193	0.486579
	B2	YM_155_48h.B2	113708	8926	2.27	0.0345927	<2.2E-16	0.0769424	0.0800778	55858	1.19	0.411	<2.2E-16	0.488331	0.494151				PBMC-45	Individual	304009	16299	1.55	0.035	4.94065645841247e-324	0.0528154	0.0544202	146590	1.172	0.411	1.97626258336499e-323	0.480412	0.483968
	B2	Talazoparib _6h.B2	299100	21227	2.05	0.0345927	<2.2E-16	0.0700518	0.0718956	145695	1.18	0.411	<2.2E-16	0.485319	0.488904				PBMC-46	Individual	231170	14489	1.81	0.035	4.94065645841247e-324	0.0616921	0.0636725	112234	1.18	0.411	1.48219693752374e-323	0.483465	0.487544
	B2	Talazoparib _12h.B2	309229	21256	1.99	0.0345927	<2.2E-16	0.0678494	0.0696361	151156	1.19	0.411	<2.2E-16	0.487052	0.490579				PBMC-47	Individual	250216	13635	1.58	0.035	4.94065645841247e-324	0.0536067	0.0553895	120669	1.172	0.411	1.48219693752374e-323	0.4803	0.484219
	B2	Talazoparib _24h.B2	139655	12684	2.63	0.0345927	<2.2E-16	0.0893216	0.092343	67582	1.18	0.411	<2.2E-16	0.481297	0.486546				PBMC-48	Individual	139025	8732	1.82	0.035	4.94065645841247e-324	0.061539	0.0640969	66521	1.163	0.411	9.88131291682493e-324	0.475853	0.481112
	B2	Talazoparib _36h.B2	482256	47260	2.83	0.0345927	<2.2E-16	0.09716	0.0988403	237232	1.2	0.411	<2.2E-16	0.490509	0.493333				PBMC-49	Individual	205266	10840	1.53	0.035	4.94065645841247e-324	0.0518459	0.0537858	98758	1.17	0.411	1.48219693752374e-323	0.478958	0.483286
	B2	Talazoparib _48h.B2	104335	8238	2.28	0.0345927	<2.2E-16	0.0773278	0.0806101	51305	1.2	0.411	<2.2E-16	0.488695	0.494772				PBMC-50	Individual	186547	9131	1.41	0.035	1.20272e-210	0.0479727	0.0499362	88624	1.155	0.411	1.48219693752374e-323	0.472808	0.477345
	B2	SN_38 _6h.B2	92454	7257	2.27	0.0345927	<2.2E-16	0.0767673	0.0802454	44735	1.18	0.411	<2.2E-16	0.480636	0.487089				PBMC-51	Individual	373628	20157	1.56	0.035	4.94065645841247e-324	0.0532271	0.0546786	178599	1.162	0.411	1.97626258336499e-323	0.47641	0.479616
	B2	SN_38 _12h.B2	239731	16082	1.94	0.0345927	<2.2E-16	0.0660853	0.0680923	116913	1.19	0.411	<2.2E-16	0.485681	0.489687				PBMC-52	Individual	211848	12165	1.66	0.035	4.94065645841247e-324	0.0564363	0.0584224	100798	1.157	0.411	1.48219693752374e-323	0.473675	0.477933
	B2	SN_38 _24h.B2	237799	17510	2.13	0.0345927	<2.2E-16	0.072587	0.0746906	116023	1.19	0.411	<2.2E-16	0.485893	0.489915				PBMC-53	Individual	292184	15758	1.56	0.035	4.94065645841247e-324	0.0531154	0.054757	138624	1.153	0.411	1.48219693752374e-323	0.472629	0.476253
	B2	SN_38 _36h.B2	120504	10418	2.5	0.0345927	<2.2E-16	0.0848726	0.0880544	59901	1.21	0.411	<2.2E-16	0.49426	0.499914				PBMC-54	Individual	407510	23980	1.7	0.035	4.94065645841247e-324	0.0581245	0.0595721	194762	1.162	0.411	1.97626258336499e-323	0.476397	0.479467
	B2	SN_38 _48h.B2	122491	10174	2.4	0.0345927	<2.2E-16	0.0815195	0.0846186	60173	1.19	0.411	<2.2E-16	0.488441	0.494048				PBMC-55	Individual	279425	16142	1.67	0.035	4.94065645841247e-324	0.0569064	0.0586401	133613	1.163	0.411	1.48219693752374e-323	0.476318	0.480025
	B2	Etoposide _6h.B2	154910	12752	2.38	0.0345927	<2.2E-16	0.0809547	0.0836985	76262	1.2	0.411	<2.2E-16	0.489806	0.494792				PBMC-56	Individual	176201	10502	1.72	0.035	4.94065645841247e-324	0.0585014	0.0607179	83599	1.153	0.411	1.48219693752374e-323	0.472119	0.476787
	B2	Etoposide _12h.B2	333791	24612	2.13	0.0345927	<2.2E-16	0.0728504	0.0746265	165318	1.2	0.411	<2.2E-16	0.493576	0.496972				PBMC-57	Individual	195764	10340	1.53	0.035	4.94065645841247e-324	0.051832	0.0538187	94059	1.168	0.411	1.48219693752374e-323	0.478256	0.482687
	B2	Etoposide _24h.B2	86809	6753	2.25	0.0345927	<2.2E-16	0.0760181	0.0795931	42317	1.19	0.411	<2.2E-16	0.484142	0.490804				PBMC-58	Individual	402506	24597	1.77	0.035	4.94065645841247e-324	0.0603716	0.061854	191115	1.154	0.411	1.97626258336499e-323	0.473269	0.476357
	B2	Etoposide _36h.B2	810987	63147	2.25	0.0345927	<2.2E-16	0.0772821	0.0784497	398791	1.2	0.411	<2.2E-16	0.490647	0.492824				PBMC-59	Individual	503259	28238	1.62	0.035	9.88131291682493e-324	0.055476	0.0567496	240736	1.163	0.411	1.97626258336499e-323	0.476973	0.479735
	B2	Etoposide _48h.B2	808459	61347	2.19	0.0345927	<2.2E-16	0.0753051	0.0764608	397131	1.19	0.411	<2.2E-16	0.490129	0.49231				PBMC-60	Individual	428802	21899	1.48	0.035	4.94065645841247e-324	0.0504132	0.0517333	204099	1.157	0.411	1.97626258336499e-323	0.474479	0.477471
	B2	Romidespin _6h.B2	232194	16542	2.06	0.0345927	<2.2E-16	0.0701991	0.0722959	113589	1.19	0.411	<2.2E-16	0.487163	0.491234				PBMC-61	Individual	250989	11397	1.31	0.035	1.61519e-162	0.0445971	0.0462301	119527	1.158	0.411	1.48219693752374e-323	0.474268	0.47818
	B2	Romidespin _12h.B2	349365	23871	1.98	0.0345927	<2.2E-16	0.0674923	0.0691685	171739	1.2	0.411	<2.2E-16	0.489916	0.493234				PBMC-62	Individual	314238	15816	1.45	0.035	4.94065645841247e-324	0.0495694	0.0511014	150334	1.163	0.411	1.97626258336499e-323	0.47666	0.480156
	B2	Romidespin _24h.B2	338819	33579	2.86	0.0345927	<2.2E-16	0.0981018	0.100117	170952	1.23	0.411	<2.2E-16	0.502868	0.506238				PBMC-63	Individual	355475	18166	1.48	0.035	4.94065645841247e-324	0.0503818	0.0518324	170390	1.165	0.411	1.97626258336499e-323	0.477687	0.480974
	B2	Romidespin _36h.B2	381948	37123	2.81	0.0345927	<2.2E-16	0.0962562	0.0981377	199659	1.27	0.411	<2.2E-16	0.521153	0.524324				PBMC-64	Individual	405433	21089	1.5	0.035	4.94065645841247e-324	0.0513344	0.052704	193408	1.16	0.411	1.97626258336499e-323	0.475502	0.478579
	B2	Romidespin _48h.B2	224642	20172	2.6	0.0345927	<2.2E-16	0.0886171	0.090986	116910	1.27	0.411	<2.2E-16	0.51836	0.522496				PBMC-65	Individual	236649	11721	1.43	0.035	6.15716e-288	0.0486583	0.0504109	113340	1.164	0.411	1.48219693752374e-323	0.476923	0.480952
	B2	DMSO _6h.B2	269378	20897	2.24	0.0345927	<2.2E-16	0.0765675	0.0785916	130320	1.18	0.411	<2.2E-16	0.481892	0.48567				PBMC-66	Individual	212872	10939	1.49	0.035	4.94065645841247e-324	0.0504535	0.0523341	101248	1.156	0.411	1.48219693752374e-323	0.473505	0.477753
	B2	DMSO _12h.B2	353138	22526	1.84	0.0345927	<2.2E-16	0.0629843	0.0645991	172897	1.19	0.411	<2.2E-16	0.487952	0.491252
	B2	DMSO _24h.B2	400216	31579	2.28	0.0345927	<2.2E-16	0.0780715	0.0797444	193555	1.18	0.411	<2.2E-16	0.482077	0.485176
	B2	DMSO _36h.B2	308518	33479	3.14	0.0345927	<2.2E-16	0.10742	0.109618	151698	1.2	0.411	<2.2E-16	0.489933	0.493465
	B2	DMSO _48h.B2	412664	37430	2.62	0.0345927	<2.2E-16	0.0898288	0.0915836	203803	1.2	0.411	<2.2E-16	0.492345	0.495398
	Non_formaldehyde	Etoposide _6h.non_formaldehyde	759873	54408	2.07	0.0345927	<2.2E-16	0.0710227	0.0721834	378807	1.21	0.411	<2.2E-16	0.497389	0.499638
	Non_formaldehyde	Etoposide _12h.non_formaldehyde	389532	29342	2.18	0.0345927	<2.2E-16	0.0744994	0.0761595	192723	1.2	0.411	<2.2E-16	0.493184	0.496327
	Non_formaldehyde	Etoposide _24h.non_formaldehyde	293516	19531	1.92	0.0345927	<2.2E-16	0.0656425	0.0674491	143089	1.19	0.411	<2.2E-16	0.48569	0.48931
	Non_formaldehyde	Etoposide _36h.non_formaldehyde	667367	53054	2.3	0.0345927	<2.2E-16	0.0788495	0.0801491	328801	1.2	0.411	<2.2E-16	0.491484	0.493884
	Non_formaldehyde	Etoposide _48h.non_formaldehyde	577211	54397	2.72	0.0345927	<2.2E-16	0.0934886	0.0949977	286353	1.21	0.411	<2.2E-16	0.494807	0.497388
	Non_formaldehyde	Romidespin _6h.non_formaldehyde	470581	35019	2.15	0.0345927	<2.2E-16	0.0736682	0.0751701	228778	1.18	0.411	<2.2E-16	0.484732	0.48759
	Non_formaldehyde	Romidespin _12h.non_formaldehyde	210219	14753	2.03	0.0345927	<2.2E-16	0.0690908	0.0712795	102236	1.18	0.411	<2.2E-16	0.484192	0.48847
	Non_formaldehyde	Romidespin _24h.non_formaldehyde	439467	29744	1.96	0.0345927	<2.2E-16	0.066941	0.0684287	218357	1.21	0.411	<2.2E-16	0.495388	0.498347
	Non_formaldehyde	Romidespin _36h.non_formaldehyde	465576	35852	2.23	0.0345927	<2.2E-16	0.0762415	0.0777752	232107	1.21	0.411	<2.2E-16	0.4971	0.499975
	Non_formaldehyde	Romidespin _48h.non_formaldehyde	543233	42364	2.25	0.0345927	<2.2E-16	0.0772732	0.0787012	272773	1.22	0.411	<2.2E-16	0.500798	0.503459
	Non_formaldehyde	DMSO _6h.non_formaldehyde	445233	30637	1.99	0.0345927	<2.2E-16	0.0680693	0.0695586	215521	1.18	0.411	<2.2E-16	0.482594	0.485533
	Non_formaldehyde	DMSO _12h.non_formaldehyde	430128	28480	1.91	0.0345927	<2.2E-16	0.0654715	0.06696	209788	1.19	0.411	<2.2E-16	0.486239	0.489229
	Non_formaldehyde	DMSO _24h.non_formaldehyde	502173	32899	1.89	0.0345927	<2.2E-16	0.0648305	0.0662011	246669	1.19	0.411	<2.2E-16	0.48982	0.492587
	Non_formaldehyde	DMSO _36h.non_formaldehyde	428694	39770	2.68	0.0345927	<2.2E-16	0.0919033	0.0936425	209064	1.19	0.411	<2.2E-16	0.486179	0.489174
	Non_formaldehyde	DMSO _48h.non_formaldehyde	612366	46612	2.2	0.0345927	<2.2E-16	0.0754549	0.0767849	297829	1.18	0.411	<2.2E-16	0.485105	0.487611
	Freq4	Romidespin _6h.Deep.seq.Freq4	129320	14146	3.16216	0.0345927	<2.2E-16	0.107691	0.111101	60414	1.14	0.411	<2.2E-16	0.464444	0.469891
	Freq4	Romidespin _24h.Deep.seq.Freq4	180535	18615	2.98069	0.0345927	<2.2E-16	0.101711	0.104522	88749	1.2	0.411	<2.2E-16	0.48928	0.493898
	Freq4	Romidespin _48h.Deep.seq.Freq4	96169	10392	3.12377	0.0345927	<2.2E-16	0.106104	0.110039	49770	1.26	0.411	<2.2E-16	0.514363	0.520689
	Freq4	DMSO _6h.Deep.seq.Freq4	101738	11819	3.35825	0.0345927	<2.2E-16	0.114208	0.118156	47419	1.13	0.411	<2.2E-16	0.46302	0.469161
	Freq4	DMSO _24h.Deep.seq.Freq4	227354	21851	2.77833	0.0345927	<2.2E-16	0.0949014	0.0973289	107708	1.15	0.411	<2.2E-16	0.471692	0.475801
	Freq4	DMSO _48h.Deep.seq.Freq4	59854	7495	3.61988	0.0345927	<2.2E-16	0.12258	0.127899	28201	1.15	0.411	<2.2E-16	0.467157	0.475172
	Freq>=1	Romidespin _6h.Deep.seq	5629195	356338	1.82992	0.0345927	<2.2E-16	0.0631007	0.0635032	2754502	1.19	0.411	<2.2E-16	0.488911	0.489737
	Freq>=1	Romidespin _24h.Deep.seq	5693291	470114	2.38701	0.0345927	<2.2E-16	0.0823474	0.0827997	2888677	1.23	0.411	<2.2E-16	0.506972	0.507793
	Freq>=1	Romidespin _48h.Deep.seq	6570868	555621	2.44439	0.0345927	<2.2E-16	0.0843456	0.0847712	3407028	1.26	0.411	<2.2E-16	0.518123	0.518887
	Freq>=1	DMSO _6h.Deep.seq	5868644	385631	1.89954	0.0345927	<2.2E-16	0.0655101	0.0659112	2875297	1.19	0.411	<2.2E-16	0.489538	0.490347
	Freq>=1	DMSO _24h.Deep.seq	5306031	386082	2.10342	0.0345927	<2.2E-16	0.072542	0.0729842	2587648	1.19	0.411	<2.2E-16	0.487255	0.488106
	Freq>=1	DMSO _48h.Deep.seq	6554873	487756	2.15107	0.0345927	<2.2E-16	0.0742104	0.0746124	3231538	1.2	0.411	<2.2E-16	0.492615	0.493381
