# Supplementary material for: Novel approach reveals genomic landscapes of single-strand DNA breaks with nucleotide resolution in human cells
Source: Nat Commun. 2019 Dec 20;10:5799. doi: 10.1038/s41467-019-13602-7 (PMC6925131; doi:10.1038/s41467-019-13602-7)
Supplement: Supplementary file 12 — Supplementary Data 11 [file 41467_2019_13602_MOESM12_ESM.xlsx]

## Sheet: Sheet1
D11. GO term enrichment analyses for ALL genes with exons containing ≥ 3 breaks shared in biological replica 1 and 2 (SSiNGLe-ILM)
Drug	Time	GOBPID	B1						B2						Term
			Pvalue	P_adj	OddsRatio	ExpCount	Count	Size	Pvalue	P_adj	OddsRatio	ExpCount	Count	Size
Imatinib	6	GO:0086010	1.7e-06	1.37e-05	4.51437	6.53373	20	49	2.32e-07	2.67e-06	4.92585	6.99958	22	49	membrane depolarization during action potential
		GO:0019226	1.67e-05	9.35e-05	3.27352	9.20056	23	69	0.000154859	0.000483046	2.82574	9.85655	22	69	transmission of nerve impulse
		GO:0046578	6.77e-09	1.37e-07	2.48589	31.7353	65	238	2.27e-07	2.67e-06	2.24071	33.9979	64	238	regulation of Ras protein signal transduction
		GO:0007018	6.64e-10	1.86e-08	2.41927	38.9357	78	292	1.54e-08	2.56e-07	2.22766	41.7118	78	292	microtubule-based movement
		GO:0035637	5.71e-07	5.34e-06	2.37964	26.1349	52	196	2.01e-06	1.52e-05	2.25206	27.9983	53	196	multicellular organismal signaling
		GO:0050808	1.62e-09	3.81e-08	2.37586	38.9357	77	292	2.27e-05	0.00010803	1.84594	41.7118	68	292	synapse organization
		GO:0003205	9.33e-06	5.85e-05	2.36293	20.6679	41	155	4.83e-05	0.000201359	2.17853	22.1415	41	155	cardiac chamber development
		GO:0016358	3.68e-06	2.71e-05	2.18141	28.4017	53	213	0.000744906	0.00153032	1.76106	30.4267	48	213	dendrite development
		GO:0051056	1.3e-08	2.32e-07	2.17563	44.2693	82	332	1.38e-08	2.34e-07	2.13924	47.4257	86	332	regulation of small GTPase mediated signal transduction
		GO:0030198	1.61e-08	2.63e-07	2.17464	43.736	81	328	1.57e-07	2.01e-06	2.03616	46.8543	82	328	extracellular matrix organization
		GO:0098742	1.49e-05	8.42e-05	2.02261	31.2019	55	234	0.00895928	0.00918901	1.51846	33.4265	47	234	cell-cell adhesion via plasma-membrane adhesion molecules
	12	GO:0007156	2.86e-12	4.59e-10	4.09833	13.9992	44	153	5.24e-08	8.09e-07	4.16861	6.6985	24	153	homophilic cell adhesion via plasma membrane adhesion molecules
		GO:0098742	1.17e-09	5.13e-08	2.90238	21.4106	52	234	1.27e-05	7.76e-05	2.79466	10.2448	26	234	cell-cell adhesion via plasma-membrane adhesion molecules
		GO:0007018	4.36e-09	1.4e-07	2.57579	26.7175	59	292	1.4e-10	5.72e-09	3.61129	12.7841	40	292	microtubule-based movement
		GO:0034329	3.82e-06	4.48e-05	2.36777	20.2211	42	221	0.00396689	0.0057738	2.0828	9.67561	19	221	cell junction assembly
		GO:0007411	9.33e-06	8.97e-05	2.21995	22.3255	44	244	0.00540491	0.0070295	1.97711	10.6826	20	244	axon guidance
		GO:0034330	5.43e-06	6.07e-05	2.20815	23.9725	47	262	0.00271518	0.00446639	2.03354	11.4706	22	262	cell junction organization
		GO:0050808	2.19e-06	3.1e-05	2.19236	26.7175	52	292	8.77e-05	0.000395698	2.3695	12.7841	28	292	synapse organization
	24	GO:1900034	5.53e-06	4.46e-05	3.08653	13.3977	30	75	0.000187685	0.000808586	2.93583	7.82064	19	75	regulation of cellular response to heat
		GO:0006900	6.51e-06	5.19e-05	2.74835	16.7918	35	94	0.0078286	0.00878255	2.0454	9.80187	18	94	vesicle budding from membrane
		GO:0046578	8.87e-08	1.85e-06	2.18767	42.5154	76	238	0.000115911	0.000623146	1.97311	24.8175	44	238	regulation of Ras protein signal transduction
	36	GO:0006998	7.72e-06	3.75e-05	2.68475	23.8284	43	83	0.00531751	0.00713614	2.45625	5.87041	13	83	nuclear envelope organization
		GO:0010508	6.35e-06	3.16e-05	2.45109	29.5702	51	103	0.000859204	0.00271622	2.62077	7.28497	17	103	positive regulation of autophagy
		GO:0030968	1.05e-05	4.93e-05	2.23086	35.312	58	123	0.00589991	0.00739207	2.1235	8.69953	17	123	endoplasmic reticulum unfolded protein response
		GO:0006997	1.33e-05	5.97e-05	2.10607	40.1926	64	140	0.00200896	0.00474644	2.21051	9.9019	20	140	nucleus organization
		GO:0006986	7.84e-06	3.76e-05	2.00266	49.0923	76	171	0.000976389	0.00298709	2.16912	12.0945	24	171	response to unfolded protein
	48	GO:0010975	5.76e-08	1.62e-06	2.00836	49.7939	88	436	1.19e-05	0.000121442	1.73951	54.8102	86	436	regulation of neuron projection development
Romidepsin	6	GO:0007018	5.86e-07	6.47e-06	2.59225	17.2576	40	292	0.00822956	0.00901332	1.70501	17.293	28	292	microtubule-based movement
		GO:0031589	7.21e-06	4.99e-05	2.33605	18.3805	39	311	0.000417547	0.0017461	1.98405	18.4182	34	311	cell-substrate adhesion
		GO:0007409	1.07e-06	9.99e-06	2.20135	26.4774	53	448	0.00375255	0.00592678	1.62652	26.5317	41	448	axonogenesis
		GO:0061564	5.97e-07	6.47e-06	2.1792	28.7824	57	487	0.00931836	0.00968688	1.52171	28.8413	42	487	axon development
		GO:0000904	7.82e-09	1.57e-07	2.16638	40.5435	79	686	7.36e-07	1.08e-05	1.96368	40.6266	73	686	cell morphogenesis involved in differentiation
		GO:0048667	2.21e-07	2.85e-06	2.14606	32.8604	64	556	0.000416976	0.0017461	1.71243	32.9277	53	556	cell morphogenesis involved in neuron differentiation
		GO:0000902	1.12e-09	3.76e-08	2.02999	57.6829	105	976	5.08e-07	8.13e-06	1.81274	57.8011	96	976	cell morphogenesis
		GO:0022008	7.53e-13	8.44e-11	2.01518	87.8246	155	1486	0.000248273	0.00121303	1.45082	88.0046	120	1486	neurogenesis
		GO:0048812	9.17e-07	9.34e-06	2.01239	36.4064	67	616	0.00398944	0.0060478	1.52382	36.481	53	616	neuron projection morphogenesis
		GO:0031175	7.33e-09	1.57e-07	2.0039	53.664	97	908	0.00135139	0.00342972	1.48908	53.774	76	908	neuron projection development
	12	GO:0048675	3.99e-06	3.51e-05	3.08662	10.5977	27	110	1.37e-05	5.82e-05	2.76926	12.7026	29	110	axon extension
		GO:0007411	1.15e-08	1.65e-07	2.65796	23.5076	53	244	3.68e-06	2.09e-05	2.15763	28.1766	53	244	axon guidance
		GO:0097485	1.54e-08	2.15e-07	2.63006	23.7003	53	246	4.74e-06	2.5e-05	2.13498	28.4075	53	246	neuron projection guidance
		GO:0060560	5.28e-06	4.33e-05	2.33912	20.521	42	213	8.25e-06	3.93e-05	2.19823	24.5968	47	213	developmental growth involved in morphogenesis
		GO:0061564	3.22e-11	1.32e-09	2.32156	46.9188	94	487	5.83e-07	5.12e-06	1.84942	56.2377	93	487	axon development
		GO:0007409	3.01e-10	6.7e-09	2.2985	43.1614	86	448	1.7e-07	1.88e-06	1.94292	51.734	89	448	axonogenesis
		GO:0048667	3.77e-12	2.23e-10	2.29575	53.5664	106	556	3.58e-07	3.51e-06	1.80638	64.2056	104	556	cell morphogenesis involved in neuron differentiation
		GO:0050808	3.96e-07	4.58e-06	2.27039	28.132	56	292	0.00276861	0.00411898	1.59826	33.7195	50	292	synapse organization
		GO:0010976	1.17e-05	7.84e-05	2.15894	23.9893	46	249	1.46e-05	6.13e-05	2.05049	28.754	52	249	positive regulation of neuron projection development
		GO:0010975	2.36e-08	3.22e-07	2.1318	42.0053	79	436	2.66e-06	1.61e-05	1.83745	50.3483	83	436	regulation of neuron projection development
		GO:0010769	9.19e-06	6.46e-05	2.12371	25.9161	49	269	0.000439005	0.0010745	1.76895	31.0635	50	269	regulation of cell morphogenesis involved in differentiation
		GO:0048812	9.72e-11	2.87e-09	2.11623	59.347	110	616	5.61e-07	5.08e-06	1.74596	71.1343	112	616	neuron projection morphogenesis
		GO:0120039	7.8e-11	2.59e-09	2.1101	60.5994	112	629	5.24e-07	4.9e-06	1.73976	72.6355	114	629	plasma membrane bounded cell projection morphogenesis
		GO:0048858	8.62e-11	2.7e-09	2.10588	60.6958	112	630	5.69e-07	5.08e-06	1.73627	72.751	114	630	cell projection morphogenesis
		GO:0000904	2.46e-11	1.09e-09	2.09177	66.091	121	686	1.82e-08	2.69e-07	1.81153	79.2178	128	686	cell morphogenesis involved in differentiation
		GO:0120035	1.14e-09	2.17e-08	2.07012	55.8786	102	580	1.38e-05	5.82e-05	1.64949	66.9771	101	580	regulation of plasma membrane bounded cell projection organization
		GO:0032990	2.36e-10	6.29e-09	2.05613	62.4299	113	648	1.38e-06	9.72e-06	1.69453	74.8296	115	648	cell part morphogenesis
		GO:0048589	1.85e-09	3.17e-08	2.04798	56.3604	102	585	6.99e-06	3.39e-05	1.67318	67.5545	103	585	developmental growth
		GO:0031344	2.96e-09	4.77e-08	2.02629	56.8421	102	590	1.02e-05	4.48e-05	1.65541	68.1319	103	590	regulation of cell projection organization
		GO:0031175	1.01e-12	8.95e-11	2.01387	87.479	154	908	8.16e-12	2.91e-10	1.88299	104.854	173	908	neuron projection development
	24	GO:0036465	2.09e-05	9.99e-05	3.46385	9.72993	23	52	0.0051201	0.00633392	2.22823	11.4177	20	52	synaptic vesicle recycling
		GO:0009791	6.78e-07	7.43e-06	3.05748	16.8403	37	90	0.00843223	0.00897423	1.78365	19.7614	30	90	post-embryonic development
		GO:0030038	2.04e-05	9.87e-05	2.67274	16.2789	33	87	1.34e-05	7.31e-05	2.64701	19.1027	37	87	contractile actin filament bundle assembly
		GO:0043149	2.04e-05	9.87e-05	2.67274	16.2789	33	87	1.34e-05	7.31e-05	2.64701	19.1027	37	87	stress fiber assembly
		GO:0099003	1.9e-05	9.47e-05	2.23888	25.4475	46	136	0.000245474	0.000731324	1.95132	29.8617	48	136	vesicle-mediated transport in synapse
		GO:0008361	1.11e-05	6.3e-05	2.1517	30.1253	53	161	3.01e-06	2.18e-05	2.18813	35.351	61	161	regulation of cell size
		GO:0034330	1.31e-07	1.8e-06	2.07948	49.0239	84	262	8.87e-05	0.000322862	1.69339	57.5277	84	262	cell junction organization
		GO:0045216	2.69e-06	1.97e-05	2.00307	43.0362	72	230	0.000346723	0.000947709	1.66606	50.5014	73	230	cell-cell junction organization
	36	GO:0006482	1.74e-05	6.67e-05	6.22983	12.6403	24	29	4.88e-06	3.39e-05	5.71339	7.2579	19	29	protein demethylation
		GO:0008214	1.74e-05	6.67e-05	6.22983	12.6403	24	29	4.88e-06	3.39e-05	5.71339	7.2579	19	29	protein dealkylation
		GO:0030811	7.54e-09	9.04e-08	4.59951	29.6393	53	68	0.00109259	0.0020459	2.2362	17.0185	29	68	regulation of nucleotide catabolic process
		GO:0006110	4.36e-08	3.77e-07	4.33734	28.3317	50	65	0.00253326	0.00376888	2.13591	16.2677	27	65	regulation of glycolytic process
		GO:0043470	3.33e-08	3.01e-07	3.9774	31.8187	55	73	0.00183997	0.00299885	2.09795	18.2699	30	73	regulation of carbohydrate catabolic process
		GO:0030397	1.68e-05	6.53e-05	3.78845	20.486	35	47	0.00258627	0.00382445	2.42681	11.7628	21	47	membrane disassembly
		GO:0051081	1.68e-05	6.53e-05	3.78845	20.486	35	47	0.00258627	0.00382445	2.42681	11.7628	21	47	nuclear envelope disassembly
		GO:2001169	1.28e-07	9.46e-07	3.69864	31.8187	54	73	0.00393961	0.00511607	1.98129	18.2699	29	73	regulation of ATP biosynthetic process
		GO:0006757	6.19e-09	8e-08	3.42734	42.7155	71	98	8.32e-05	0.000323422	2.25953	24.5267	42	98	ATP generation from ADP
		GO:0006096	1.04e-08	1.11e-07	3.37859	42.2796	70	97	0.00014541	0.000485436	2.2052	24.2764	41	97	glycolytic process
		GO:0042866	1.51e-08	1.48e-07	3.23567	44.0231	72	101	3.53e-05	0.000176742	2.32655	25.2775	44	101	pyruvate biosynthetic process
		GO:0046031	1.79e-08	1.75e-07	3.17136	44.8949	73	103	0.000142274	0.00047981	2.15894	25.7781	43	103	ADP metabolic process
		GO:0009185	2.47e-09	3.73e-08	3.08043	52.7406	85	121	0.000530095	0.00123732	1.91302	30.283	47	121	ribonucleoside diphosphate metabolic process
		GO:0009179	6.53e-09	8.12e-08	3.00711	51.8688	83	119	0.000341127	0.000901939	1.96648	29.7824	47	119	purine ribonucleoside diphosphate metabolic process
		GO:0009135	6.53e-09	8.12e-08	3.00711	51.8688	83	119	0.000341127	0.000901939	1.96648	29.7824	47	119	purine nucleoside diphosphate metabolic process
		GO:1900034	5.69e-06	2.47e-05	2.94014	32.6904	52	75	0.00025647	0.000722761	2.36462	18.7704	33	75	regulation of cellular response to heat
		GO:0006109	1.63e-09	2.7e-08	2.61315	71.919	110	165	3.4e-06	2.5e-05	2.11844	41.295	68	165	regulation of carbohydrate metabolic process
		GO:0046939	4.11e-07	2.57e-06	2.57341	51.8688	79	119	0.000164828	0.000536707	2.03727	29.7824	48	119	nucleotide phosphorylation
		GO:0006165	1.37e-06	7.22e-06	2.50462	49.6895	75	114	0.000220909	0.000679167	2.03802	28.5311	46	114	nucleoside diphosphate phosphorylation
		GO:0006754	1.06e-06	5.8e-06	2.47825	51.8688	78	119	7.71e-05	0.000304976	2.11011	29.7824	49	119	ATP biosynthetic process
		GO:0072525	5.8e-07	3.5e-06	2.45824	55.3558	83	127	0.000944898	0.00185498	1.82978	31.7846	48	127	pyridine-containing compound biosynthetic process
		GO:0019363	8.14e-07	4.58e-06	2.45437	54.0482	81	124	0.000988801	0.00189448	1.83804	31.0338	47	124	pyridine nucleotide biosynthetic process
		GO:0019359	8.14e-07	4.58e-06	2.45437	54.0482	81	124	0.000988801	0.00189448	1.83804	31.0338	47	124	nicotinamide nucleotide biosynthetic process
		GO:0006090	7.25e-07	4.2e-06	2.38474	57.9711	86	133	0.000228976	0.000700567	1.93489	33.2862	52	133	pyruvate metabolic process
		GO:0009132	5.93e-07	3.56e-06	2.34648	61.0222	90	140	0.000947972	0.00185498	1.77997	35.0381	52	140	nucleoside diphosphate metabolic process
		GO:0016052	5.56e-08	4.53e-07	2.3004	75.8418	111	174	0.000646164	0.00140498	1.71107	43.5474	63	174	carbohydrate catabolic process
		GO:0043467	1.22e-05	4.93e-05	2.28569	49.2536	72	113	0.00500821	0.00606617	1.71293	28.2808	41	113	regulation of generation of precursor metabolites and energy
		GO:0010675	1.81e-05	6.89e-05	2.25362	48.8177	71	112	0.000592999	0.00134237	1.94846	28.0305	44	112	regulation of cellular carbohydrate metabolic process
		GO:0046777	1.22e-09	2.1e-08	2.24838	100.687	146	231	4.47e-07	4.96e-06	2.0051	57.8129	92	231	protein autophosphorylation
		GO:0009145	5.59e-06	2.44e-05	2.22496	56.6634	82	130	0.000237409	0.000700567	1.94557	32.5354	51	130	purine nucleoside triphosphate biosynthetic process
		GO:0009201	4.22e-06	1.93e-05	2.21456	58.8428	85	135	4.13e-05	0.000195204	2.0738	33.7868	55	135	ribonucleoside triphosphate biosynthetic process
		GO:0009206	8.19e-06	3.44e-05	2.19752	56.2276	81	129	0.000189903	0.00059491	1.97067	32.2852	51	129	purine ribonucleoside triphosphate biosynthetic process
		GO:0046578	2.18e-09	3.39e-08	2.19144	103.738	149	238	5.96e-08	8.75e-07	2.08633	59.5649	97	238	regulation of Ras protein signal transduction
		GO:0009127	3.34e-06	1.58e-05	2.18805	61.8939	89	142	0.00244071	0.00366662	1.68736	35.5387	51	142	purine nucleoside monophosphate biosynthetic process
		GO:0009168	3.34e-06	1.58e-05	2.18805	61.8939	89	142	0.00244071	0.00366662	1.68736	35.5387	51	142	purine ribonucleoside monophosphate biosynthetic process
		GO:0007266	1.4e-07	1.03e-06	2.13536	84.9952	121	195	0.000444913	0.00109734	1.68923	48.8031	70	195	Rho protein signal transduction
		GO:0016571	2.51e-05	9.18e-05	2.11524	54.9199	78	126	0.00476893	0.00582673	1.67156	31.5343	45	126	histone methylation
		GO:0051056	3e-11	8.07e-10	2.09371	144.71	204	332	3.54e-09	7.31e-08	1.98356	83.0905	131	332	regulation of small GTPase mediated signal transduction
		GO:0019318	5.02e-08	4.27e-07	2.09142	96.3278	136	221	3.86e-07	4.48e-06	2.04223	55.3102	89	221	hexose metabolic process
		GO:0051028	1.1e-05	4.51e-05	2.08405	62.3298	88	143	0.000902415	0.0018021	1.77403	35.789	53	143	mRNA transport
		GO:0035023	2.7e-05	9.75e-05	2.08283	56.6634	80	130	0.000116317	0.000420138	2.0098	32.5354	52	130	regulation of Rho protein signal transduction
		GO:0072330	8.43e-10	1.58e-08	2.07851	125.095	176	287	0.00276504	0.00397324	1.44609	71.8282	93	287	monocarboxylic acid biosynthetic process
		GO:1902275	3.46e-06	1.63e-05	2.06922	71.0472	100	163	1.97e-05	0.000112374	2.00268	40.7944	65	163	regulation of chromatin organization
		GO:0031032	7.92e-07	4.5e-06	2.06611	81.0723	114	186	0.0015356	0.00263645	1.61897	46.5507	65	186	actomyosin structure organization
		GO:0009156	6.37e-06	2.72e-05	2.06326	67.5603	95	155	0.00132304	0.00238942	1.70405	38.7922	56	155	ribonucleoside monophosphate biosynthetic process
	48	GO:0086010	1.11e-05	6.23e-05	3.56567	12.5897	27	49	0.000663744	0.0018332	3.21075	5.45368	14	49	membrane depolarization during action potential
		GO:0046578	4.27e-10	9.32e-09	2.31576	61.1502	105	238	5.27e-09	3.93e-07	2.62412	26.4893	58	238	regulation of Ras protein signal transduction
		GO:0035567	1.17e-05	6.42e-05	2.07276	39.5678	64	154	0.000155101	0.000736027	2.19919	17.1401	33	154	non-canonical Wnt signaling pathway
		GO:0051056	2.96e-10	7.15e-09	2.06628	85.3019	137	332	1.7e-08	9.01e-07	2.26055	36.9514	72	332	regulation of small GTPase mediated signal transduction
		GO:0050770	8.89e-06	5.23e-05	2.04416	42.394	68	165	0.000583154	0.00166805	2.0144	18.3644	33	165	regulation of axonogenesis
10074-G5	6	GO:0008038	7.65e-07	4.23e-06	6.02586	6.95846	20	32	0.00108208	0.00210558	3.56738	4.62153	12	32	neuron recognition
		GO:0086010	7.49e-08	5.1e-07	4.82814	10.6551	28	49	0.00100092	0.00201964	2.88494	7.07672	16	49	membrane depolarization during action potential
		GO:0007156	2.82e-19	1.31e-17	4.46203	33.2701	84	153	0.000215954	0.000640371	2.04374	22.0967	39	153	homophilic cell adhesion via plasma membrane adhesion molecules
		GO:0050772	1.53e-09	1.48e-08	4.01277	17.3961	42	80	0.00396278	0.00521823	2.11843	11.5538	21	80	positive regulation of axonogenesis
		GO:0010770	6.55e-10	6.81e-09	2.97913	30.4433	63	140	2.66e-05	0.000117127	2.30893	20.2192	39	140	positive regulation of cell morphogenesis involved in differentiation
		GO:1900006	2.15e-05	8.19e-05	2.93404	14.5693	30	67	8e-07	6.52e-06	3.78714	9.67634	26	67	positive regulation of dendrite development
		GO:0035023	4.58e-09	4.11e-08	2.93014	28.2687	58	130	2.54e-05	0.00011247	2.37829	18.775	37	130	regulation of Rho protein signal transduction
		GO:0030516	3.96e-06	1.88e-05	2.85212	18.266	37	84	0.000232576	0.000664038	2.52621	12.1315	25	84	regulation of axon extension
		GO:0046578	1.7e-13	2.8e-12	2.74871	51.7535	102	238	1.48e-07	1.51e-06	2.26017	34.3727	65	238	regulation of Ras protein signal transduction
		GO:0048675	6.16e-07	3.48e-06	2.7071	23.9197	47	110	0.000323605	0.000874878	2.2371	15.8865	30	110	axon extension
		GO:0048167	2.42e-09	2.26e-08	2.65635	36.097	70	166	0.00120818	0.00227138	1.83283	23.9742	39	166	regulation of synaptic plasticity
		GO:0050770	1.26e-08	1.02e-07	2.55221	35.8796	68	165	1.21e-05	5.92e-05	2.24503	23.8298	45	165	regulation of axonogenesis
		GO:0010976	1.24e-11	1.65e-10	2.49802	54.1455	101	249	1.86e-06	1.25e-05	2.07836	35.9613	64	249	positive regulation of neuron projection development
		GO:1902275	4.63e-08	3.39e-07	2.47574	35.4447	66	163	9.73e-05	0.00033955	2.07524	23.5409	42	163	regulation of chromatin organization
		GO:0007411	4.84e-11	5.8e-10	2.45529	53.0583	98	244	4.01e-06	2.29e-05	2.04528	35.2392	62	244	axon guidance
		GO:0097485	8.35e-11	9.7e-10	2.42174	53.4932	98	246	2.55e-06	1.62e-05	2.06765	35.528	63	246	neuron projection guidance
		GO:0030198	2.67e-13	4.3e-12	2.3825	71.3242	129	328	2.54e-05	0.00011247	1.78071	47.3707	75	328	extracellular matrix organization
		GO:0010769	3.1e-11	3.9e-10	2.38104	58.4946	106	269	1.7e-06	1.18e-05	2.03365	38.8498	68	269	regulation of cell morphogenesis involved in differentiation
		GO:0007613	2.29e-05	8.6e-05	2.37777	23.0499	42	106	0.00400354	0.00525429	1.93553	15.3088	26	106	memory
		GO:0051056	3.15e-13	4.97e-12	2.36544	72.194	130	332	2.17e-09	4.28e-08	2.21508	47.9484	89	332	regulation of small GTPase mediated signal transduction
		GO:1990138	1.38e-06	7.29e-06	2.31493	32.4003	58	149	0.000255514	0.000717151	2.04472	21.519	38	149	neuron projection extension
		GO:0043062	3.62e-14	6.65e-13	2.31455	82.8492	147	381	0.000174762	0.000544792	1.62059	55.0251	81	381	extracellular structure organization
		GO:0007409	9.26e-16	2.29e-14	2.28267	97.4184	171	448	1.98e-05	9.15e-05	1.66416	64.7015	97	448	axonogenesis
		GO:0008361	9.39e-07	5.08e-06	2.27577	35.0097	62	161	3.25e-05	0.000137743	2.18006	23.2521	43	161	regulation of cell size
		GO:0061572	5.58e-06	2.55e-05	2.25252	30.6607	54	141	0.000165266	0.000517834	2.12507	20.3636	37	141	actin filament bundle organization
		GO:0051017	5.58e-06	2.55e-05	2.25252	30.6607	54	141	0.000165266	0.000517834	2.12507	20.3636	37	141	actin filament bundle assembly
		GO:0048667	3.95e-18	1.56e-16	2.23968	120.903	209	556	1.57e-07	1.53e-06	1.75785	80.2991	125	556	cell morphogenesis involved in neuron differentiation
		GO:0000904	8.48e-21	5.16e-19	2.20085	149.172	254	686	3.41e-08	4.25e-07	1.71746	99.0741	151	686	cell morphogenesis involved in differentiation
		GO:0031032	5.33e-07	3.12e-06	2.19493	40.446	70	186	0.00182697	0.0030583	1.74091	26.8627	42	186	actomyosin structure organization
		GO:0001508	1.41e-05	5.73e-05	2.19325	30.0084	52	138	0.00203257	0.00329676	1.87396	19.9304	33	138	action potential
		GO:0016358	9.39e-08	6.13e-07	2.19118	46.3172	80	213	1.72e-06	1.18e-05	2.19309	30.7621	57	213	dendrite development
		GO:0050773	2.19e-05	8.3e-05	2.18439	28.9211	50	133	0.000102282	0.000353076	2.21701	19.2082	36	133	regulation of dendrite development
		GO:0022604	5.97e-14	1.07e-12	2.15137	99.8104	169	459	1.78e-09	3.62e-08	2.0056	66.2901	114	459	regulation of cell morphogenesis
		GO:0061564	1.27e-14	2.51e-13	2.14872	105.899	179	487	0.000207626	0.000624922	1.53372	70.334	99	487	axon development
		GO:0060560	2.07e-07	1.28e-06	2.14686	46.3172	79	213	0.000518683	0.00126261	1.78616	30.7621	49	213	developmental growth involved in morphogenesis
		GO:0034330	9.93e-09	8.35e-08	2.14658	56.9724	97	262	0.00015002	0.000484986	1.77924	37.8388	60	262	cell junction organization
		GO:0010975	3.89e-13	6.02e-12	2.13687	94.809	160	436	2.23e-08	3.1e-07	1.94489	62.9684	106	436	regulation of neuron projection development
		GO:0031346	1.44e-10	1.6e-09	2.13419	73.2813	124	337	3.71e-05	0.000154001	1.74889	48.6705	76	337	positive regulation of cell projection organization
		GO:0046777	1.09e-07	7.07e-07	2.1217	50.2314	85	231	0.00189352	0.00313534	1.65012	33.3617	50	231	protein autophosphorylation
		GO:0008360	7.58e-06	3.33e-05	2.11497	35.4447	60	163	4.46e-05	0.000180738	2.14342	23.5409	43	163	regulation of cell shape
		GO:0048812	4.63e-17	1.52e-15	2.11101	133.95	223	616	4.45e-08	5.03e-07	1.75393	88.9645	138	616	neuron projection morphogenesis
		GO:0050769	6.62e-12	9.02e-11	2.09027	90.0251	150	414	1.91e-06	1.26e-05	1.79594	59.7911	95	414	positive regulation of neurogenesis
		GO:0120039	7.63e-17	2.32e-15	2.08652	136.777	226	629	1.7e-08	2.59e-07	1.77341	90.842	142	629	plasma membrane bounded cell projection morphogenesis
		GO:0045666	9.1e-10	9.22e-09	2.08499	71.3242	119	328	1.02e-06	7.88e-06	1.94262	47.3707	80	328	positive regulation of neuron differentiation
		GO:0007018	7.21e-09	6.26e-08	2.08285	63.4959	106	292	1.46e-10	4.38e-09	2.44326	42.1715	84	292	microtubule-based movement
		GO:0048858	9.39e-17	2.75e-15	2.08119	136.995	226	630	1.05e-08	1.64e-07	1.78669	90.9864	143	630	cell projection morphogenesis
		GO:0034329	5.55e-07	3.22e-06	2.06556	48.0569	80	221	5.24e-05	0.000206588	1.93679	31.9175	54	221	cell junction assembly
		GO:0110053	1.86e-07	1.16e-06	2.05592	53.0583	88	244	0.000230666	0.000661676	1.78301	35.2392	56	244	regulation of actin filament organization
		GO:0051962	1.99e-12	2.85e-11	2.03729	102.637	168	472	1.45e-06	1.02e-05	1.74902	68.1676	106	472	positive regulation of nervous system development
		GO:0007266	3.88e-06	1.86e-05	2.03547	42.4031	70	195	0.000799045	0.00171304	1.79218	28.1625	45	195	Rho protein signal transduction
		GO:0050808	3.13e-08	2.35e-07	2.02033	63.4959	104	292	2.29e-06	1.49e-05	1.96802	42.1715	72	292	synapse organization
		GO:0032990	8.46e-16	2.16e-14	2.01824	140.909	228	648	3.84e-08	4.52e-07	1.73711	93.586	144	648	cell part morphogenesis
	12	GO:0035023	5.61e-06	0.000154982	3.56996	6.4079	20	130	0.000230894	0.000677211	2.45974	11.0603	24	130	regulation of Rho protein signal transduction
		GO:0007266	3.37e-05	0.00052448	2.75887	9.61184	24	195	0.00218539	0.00347762	1.89718	16.5905	29	195	Rho protein signal transduction
		GO:0031032	0.000127848	0.00105043	2.63144	9.16822	22	186	8.55e-07	1.03e-05	2.71557	15.8248	37	186	actomyosin structure organization
		GO:0016570	1.66e-06	0.000101147	2.3216	21.2446	45	431	1.92e-06	1.8e-05	1.99107	36.6692	66	431	histone modification
		GO:0016569	3.91e-06	0.000154982	2.2383	21.9347	45	445	5.77e-06	4.6e-05	1.9157	37.8603	66	445	covalent chromatin modification
		GO:0046578	0.000716711	0.00281459	2.19841	11.7314	24	238	5.31e-05	0.000238512	2.13914	20.2489	39	238	regulation of Ras protein signal transduction
		GO:0001649	0.00225101	0.00468704	2.15971	9.90759	20	201	0.00343811	0.00479371	1.83027	17.1009	29	201	osteoblast differentiation
		GO:0051056	0.000232442	0.00149532	2.1006	16.3648	32	332	1.22e-05	8.28e-05	2.03545	28.2463	52	332	regulation of small GTPase mediated signal transduction
		GO:0031589	0.000355209	0.00177022	2.09969	15.3297	30	311	1.84e-05	0.000112137	2.04774	26.4597	49	311	cell-substrate adhesion
		GO:0006936	0.000436309	0.00199831	2.01823	16.9563	32	344	0.000240942	0.000694368	1.81462	29.2673	49	344	muscle contraction
		GO:0042063	0.00216494	0.00457043	2.00792	12.7172	24	258	0.000148655	0.000503776	2.00168	21.9505	40	258	gliogenesis
	24	GO:0007156	5.37e-07	8.35e-06	4.0122	5.97584	21	153	1.38e-06	1.95e-05	2.40475	25.9231	50	153	homophilic cell adhesion via plasma membrane adhesion molecules
		GO:0035637	1.93e-07	3.52e-06	3.70166	7.65532	25	196	1.55e-05	0.000126544	2.03121	33.2087	57	196	multicellular organismal signaling
		GO:0098742	5.24e-06	5.83e-05	3.0213	9.13952	25	234	0.00079969	0.00205138	1.66676	39.6471	59	234	cell-cell adhesion via plasma-membrane adhesion molecules
		GO:0030900	3.38e-07	5.84e-06	2.79216	14.2561	36	365	9.68e-05	0.000466201	1.6244	61.8427	90	365	forebrain development
		GO:0007420	2.13e-08	5.51e-07	2.40995	26.6765	58	683	7.14e-05	0.000394939	1.45194	115.722	154	683	brain development
		GO:0060322	2.76e-08	6.61e-07	2.35232	28.2388	60	723	1.32e-05	0.000112969	1.49001	122.499	166	723	head development
		GO:0007417	1.9e-08	5.37e-07	2.2103	35.6207	71	912	7.5e-05	0.000398024	1.38677	154.522	198	912	central nervous system development
		GO:0007155	2.1e-10	1.39e-08	2.17049	51.0876	98	1308	2.09e-08	6.71e-07	1.48513	221.617	296	1308	cell adhesion
		GO:0022610	2.93e-10	1.52e-08	2.15506	51.4	98	1316	1.75e-08	5.89e-07	1.48684	222.973	298	1316	biological adhesion
		GO:0030029	1.1e-05	9.24e-05	2.01753	27.8482	52	713	1.05e-08	4.36e-07	1.68717	120.805	179	713	actin filament-based process
	36	GO:0007044	7.1e-08	5.11e-07	3.23244	35.9686	61	89	0.00802107	0.00888684	2.62721	4.12287	10	89	cell-substrate junction assembly
		GO:1902275	3.18e-09	3.16e-08	2.55501	65.8751	103	163	0.00879892	0.00930552	2.10824	7.55087	15	163	regulation of chromatin organization
		GO:0046578	3.01e-12	5.98e-11	2.50187	96.1858	149	238	0.00360128	0.00616102	2.02029	11.0252	21	238	regulation of Ras protein signal transduction
	48	GO:0007044	4.44e-10	1.01e-08	4.4485	10.9835	34	89	0.00162584	0.00500508	3.59797	2.73241	9	89	cell-substrate junction assembly
		GO:1900034	6.37e-06	4.1e-05	3.37052	9.25578	24	75	9.42e-05	0.00282656	4.93484	2.30259	10	75	regulation of cellular response to heat
		GO:0010770	4.36e-06	3.1e-05	2.58027	17.2775	37	140	0.00395512	0.00724452	2.72971	4.29817	11	140	positive regulation of cell morphogenesis involved in differentiation
		GO:0007018	2.41e-08	3.89e-07	2.28379	36.0358	70	292	0.000281379	0.00334153	2.50904	8.96476	21	292	microtubule-based movement
		GO:0010769	1.28e-07	1.6e-06	2.25701	33.1974	64	269	0.00913696	0.00933888	2.02913	8.25863	16	269	regulation of cell morphogenesis involved in differentiation
		GO:0046578	1.12e-06	9.91e-06	2.21905	29.3717	56	238	0.00688205	0.00857895	2.15794	7.30689	15	238	regulation of Ras protein signal transduction
		GO:0034329	2.67e-06	2e-05	2.21659	27.2737	52	221	0.00135088	0.00490025	2.51187	6.78497	16	221	cell junction assembly
		GO:0034330	1.23e-06	1.06e-05	2.14348	32.3335	60	262	0.000488449	0.00442529	2.52577	8.04372	19	262	cell junction organization
YM-155	6	GO:0086010	2.15e-07	1.63e-06	4.84295	7.61378	23	49	7.13e-06	3.71e-05	4.16328	6.50702	19	49	membrane depolarization during action potential
		GO:0007044	1.26e-08	1.45e-07	3.73048	13.8291	36	89	4.9e-08	6.05e-07	3.70563	11.8189	32	89	cell-substrate junction assembly
		GO:0034333	8.28e-08	7.48e-07	3.62127	12.8968	33	83	4.15e-07	3.47e-06	3.54062	11.0221	29	83	adherens junction assembly
		GO:1903391	2.03e-05	8.78e-05	3.43762	8.85685	22	57	0.000276623	0.000759586	3.03066	7.5694	18	57	regulation of adherens junction organization
		GO:0048041	6.24e-06	3.29e-05	3.21381	11.343	27	73	3.89e-06	2.16e-05	3.4289	9.69414	25	73	focal adhesion assembly
		GO:0007045	6.24e-06	3.29e-05	3.21381	11.343	27	73	3.89e-06	2.16e-05	3.4289	9.69414	25	73	cell-substrate adherens junction assembly
		GO:0097581	6.19e-06	3.29e-05	3.12935	11.9645	28	77	0.000823795	0.00164175	2.46288	10.2253	21	77	lamellipodium organization
		GO:0034332	8.48e-08	7.58e-07	2.95444	19.1121	43	123	9.29e-08	1.02e-06	3.06873	16.334	39	123	adherens junction organization
		GO:0007156	4.02e-09	4.95e-08	2.92059	23.7736	53	153	3.46e-05	0.000142939	2.2564	20.3179	39	153	homophilic cell adhesion via plasma membrane adhesion molecules
		GO:0048675	6.62e-07	4.65e-06	2.89693	17.0922	38	110	0.00897056	0.00930158	1.83152	14.6076	24	110	axon extension
		GO:0007411	5.38e-13	1.08e-11	2.8625	37.9135	83	244	9.64e-08	1.04e-06	2.31064	32.4023	63	244	axon guidance
		GO:0097485	8.88e-13	1.67e-11	2.82697	38.2243	83	246	1.33e-07	1.35e-06	2.28506	32.6679	63	246	neuron projection guidance
		GO:0097553	1.99e-06	1.2e-05	2.64526	19.1121	40	123	0.00128732	0.00230405	2.02827	16.334	29	123	calcium ion transmembrane import into cytosol
		GO:0001952	2.15e-05	9.08e-05	2.5829	16.0045	33	103	0.000129895	0.00042774	2.45659	13.678	28	103	regulation of cell-matrix adhesion
		GO:0034329	1.25e-09	1.65e-08	2.56248	34.3397	70	221	4.73e-06	2.56e-05	2.13966	29.348	54	221	cell junction assembly
		GO:0034330	2.41e-10	3.55e-09	2.47924	40.7104	81	262	3.03e-06	1.82e-05	2.0542	34.7927	62	262	cell junction organization
		GO:0007018	2.92e-11	4.62e-10	2.47353	45.3719	90	292	0.000574278	0.00127576	1.67167	38.7766	59	292	microtubule-based movement
		GO:0060402	4.53e-06	2.54e-05	2.43366	21.7537	43	140	0.00259703	0.00383414	1.86954	18.5915	31	140	calcium ion transport into cytosol
		GO:0048667	1.38e-18	5.22e-17	2.42641	86.3931	167	556	9.9e-07	7.32e-06	1.72181	73.8348	114	556	cell morphogenesis involved in neuron differentiation
		GO:0070588	1.94e-10	2.91e-09	2.37349	46.1488	89	297	0.0039463	0.00514974	1.53098	39.4405	56	297	calcium ion transmembrane transport
		GO:0007409	1.35e-14	3.51e-13	2.36587	69.6117	133	448	1.77e-06	1.18e-05	1.79175	59.4928	95	448	axonogenesis
		GO:0060401	5.5e-06	2.99e-05	2.35332	23.3075	45	150	0.00215653	0.00336036	1.85475	19.9195	33	150	cytosolic calcium ion transport
		GO:0120039	1.18e-18	4.74e-17	2.32483	97.7361	183	629	1.65e-06	1.13e-05	1.65708	83.5289	125	629	plasma membrane bounded cell projection morphogenesis
		GO:0050770	2.96e-06	1.71e-05	2.32135	25.6382	49	165	0.000834987	0.00165622	1.90291	21.9114	37	165	regulation of axonogenesis
		GO:0048858	1.41e-18	5.22e-17	2.31945	97.8915	183	630	1.8e-06	1.18e-05	1.65368	83.6617	125	630	cell projection morphogenesis
		GO:0001508	1.82e-05	7.91e-05	2.31863	21.4429	41	138	0.00100623	0.00194553	1.9858	18.3259	32	138	action potential
		GO:0045216	4.73e-08	4.71e-07	2.31654	35.7382	68	230	6.75e-05	0.000248482	1.92978	30.5432	52	230	cell-cell junction organization
		GO:0048812	7.67e-18	2.42e-16	2.29915	95.7161	178	616	1.56e-06	1.08e-05	1.66666	81.8026	123	616	neuron projection morphogenesis
		GO:0000904	2.54e-19	1.13e-17	2.28879	106.593	197	686	4.21e-09	8.07e-08	1.80339	91.0983	145	686	cell morphogenesis involved in differentiation
		GO:0061564	1.96e-14	4.94e-13	2.28578	75.6717	141	487	7.43e-06	3.82e-05	1.69774	64.6719	99	487	axon development
		GO:0032990	2.88e-18	9.8e-17	2.28127	100.688	186	648	4.73e-06	2.56e-05	1.61141	86.0521	126	648	cell part morphogenesis
		GO:0010810	1.71e-06	1.07e-05	2.26734	28.7459	54	185	0.000144498	0.000459669	1.99704	24.5673	43	185	regulation of cell-substrate adhesion
		GO:0035637	1.01e-06	6.91e-06	2.25695	30.4551	57	196	1.14e-08	1.82e-07	2.65438	26.0281	56	196	multicellular organismal signaling
		GO:0010975	6.59e-12	1.1e-10	2.19327	67.7471	123	436	0.00341385	0.00464924	1.4384	57.8992	78	436	regulation of neuron projection development
		GO:0010769	6.56e-08	6.18e-07	2.17529	41.7981	76	269	0.00036383	0.000937947	1.73568	35.7222	56	269	regulation of cell morphogenesis involved in differentiation
		GO:0060560	1.71e-06	1.07e-05	2.15874	33.0966	60	213	0.00520676	0.00644774	1.61573	28.2856	42	213	developmental growth involved in morphogenesis
		GO:0045664	2.42e-14	5.69e-13	2.15251	89.8116	160	578	0.00592653	0.00714744	1.34886	76.7563	98	578	regulation of neuron differentiation
		GO:0031175	1.42e-20	8.95e-19	2.14102	141.088	247	908	7.24e-06	3.75e-05	1.49871	120.579	166	908	neuron projection development
		GO:0007160	4.05e-06	2.3e-05	2.13288	31.6982	57	204	1.87e-06	1.21e-05	2.26403	27.0905	52	204	cell-matrix adhesion
		GO:0000902	1.37e-21	1.03e-19	2.13194	151.654	264	976	9.01e-14	4e-12	1.88647	129.609	211	976	cell morphogenesis
		GO:0032989	5.65e-23	6.25e-21	2.1168	167.503	289	1078	4.02e-15	2.83e-13	1.89585	143.155	233	1078	cellular component morphogenesis
		GO:0051056	1.71e-08	1.89e-07	2.09118	51.5873	91	332	2.71e-11	8.17e-10	2.45064	44.0884	89	332	regulation of small GTPase mediated signal transduction
		GO:0050767	1.71e-15	5.04e-14	2.0816	109.701	190	706	0.000263162	0.000734589	1.44418	93.7543	126	706	regulation of neurogenesis
		GO:0031589	5.78e-08	5.63e-07	2.08018	48.3242	85	311	1.29e-07	1.35e-06	2.11339	41.2997	75	311	cell-substrate adhesion
		GO:0031032	2.23e-05	9.37e-05	2.07485	28.9013	51	186	2.13e-07	2.04e-06	2.50194	24.7001	51	186	actomyosin structure organization
		GO:0098742	2.36e-06	1.39e-05	2.07315	36.3597	64	234	0.00380475	0.00499595	1.61065	31.0744	46	234	cell-cell adhesion via plasma-membrane adhesion molecules
		GO:0046578	2.09e-06	1.25e-05	2.0694	36.9812	65	238	1.16e-10	3.06e-09	2.72036	31.6055	69	238	regulation of Ras protein signal transduction
		GO:0006816	1.48e-09	1.93e-08	2.06934	61.8426	108	398	0.00360755	0.00484261	1.45729	52.853	72	398	calcium ion transport
		GO:0120035	6.81e-13	1.34e-11	2.06465	90.1223	156	580	0.000139006	0.000447258	1.51983	77.0219	108	580	regulation of plasma membrane bounded cell projection organization
		GO:0050808	2.66e-07	1.97e-06	2.04833	45.3719	79	292	0.000184788	0.000562369	1.74519	38.7766	61	292	synapse organization
		GO:0030036	2.48e-13	5.1e-12	2.04648	96.6484	166	622	2.21e-16	1.69e-14	2.29777	82.5994	157	622	actin cytoskeleton organization
		GO:0031344	2.99e-12	5.4e-11	2.01559	91.6762	156	590	0.000114909	0.000387475	1.52275	78.3499	110	590	regulation of cell projection organization
		GO:0030029	4.19e-14	9.51e-13	2.00576	110.788	187	713	3.23e-17	3.41e-15	2.23979	94.6838	176	713	actin filament-based process
		GO:0048666	6e-19	2.53e-17	2.00136	160.356	267	1032	1.12e-05	5.4e-05	1.45515	137.046	184	1032	neuron development
	12	GO:0001578	1.65e-06	1.64e-05	3.68862	8.59017	24	74	0.0074926	0.00822508	2.44926	5.44895	12	74	microtubule bundle formation
		GO:0007156	1.99e-08	3.74e-07	3.02193	17.7607	43	153	0.000337223	0.00121989	2.36757	11.2661	24	153	homophilic cell adhesion via plasma membrane adhesion molecules
		GO:0021915	7.31e-07	7.81e-06	2.68365	17.9929	40	155	0.0022293	0.00411504	2.10092	11.4133	22	155	neural tube development
		GO:0007018	7.48e-10	1.87e-08	2.50191	33.8963	71	292	4.85e-05	0.00028102	2.09181	21.5013	41	292	microtubule-based movement
		GO:0060560	7.42e-07	7.81e-06	2.37151	24.7257	50	213	0.0039663	0.00575535	1.84498	15.6841	27	213	developmental growth involved in morphogenesis
		GO:0034330	3.54e-07	4.66e-06	2.2516	30.4138	59	262	8.33e-06	7.49e-05	2.30986	19.2922	40	262	cell junction organization
		GO:0045216	3.47e-06	2.69e-05	2.20146	26.6992	51	230	0.000782379	0.00214062	1.9849	16.9359	31	230	cell-cell junction organization
		GO:0034329	5.37e-06	3.98e-05	2.19992	25.6544	49	221	3.3e-05	0.00020184	2.32441	16.2732	34	221	cell junction assembly
		GO:0060562	2.43e-06	2.06e-05	2.01416	36.5662	65	315	6.28e-05	0.000345204	2.02509	23.1949	43	315	epithelial tube morphogenesis
	24	GO:1902275	5.79e-06	2.66e-05	2.06711	44.5748	71	163	0.000135289	0.00139077	2.5238	10.5712	24	163	regulation of chromatin organization
	36	GO:0007160	5.27e-06	5.45e-05	2.10055	32.7606	58	204	0.00157966	0.00277104	1.55143	63.6805	84	204	cell-matrix adhesion
		GO:0046578	1.49e-06	2.07e-05	2.07517	38.2207	67	238	9.48e-08	1.1e-06	2.01419	74.2939	113	238	regulation of Ras protein signal transduction
		GO:0034329	4.09e-06	4.65e-05	2.06305	35.4906	62	221	0.00164587	0.00284534	1.52298	68.9872	90	221	cell junction assembly
	48	GO:0016571	2.51e-08	1.89e-07	2.71305	39.973	70	126	0.00506199	0.00710508	3.21934	2.63994	8	126	histone methylation
		GO:0034968	7.66e-07	4.03e-06	2.70809	31.4074	55	99	0.00478447	0.00701511	3.60818	2.07424	7	99	histone lysine methylation
		GO:0018022	1.34e-06	6.64e-06	2.57276	33.3108	57	105	0.00658051	0.00794435	3.38601	2.19995	7	105	peptidyl-lysine methylation
		GO:0008213	2.51e-09	2.46e-08	2.54653	52.3456	89	165	0.000727152	0.00260656	3.4145	3.45707	11	165	protein alkylation
		GO:0006479	2.51e-09	2.46e-08	2.54653	52.3456	89	165	0.000727152	0.00260656	3.4145	3.45707	11	165	protein methylation
		GO:0016482	5.33e-07	2.95e-06	2.36934	43.1455	71	136	0.00228318	0.00492574	3.37319	2.84946	9	136	cytosolic transport
		GO:0016570	7.38e-16	4.77e-14	2.21211	136.733	216	431	0.00193726	0.00454032	2.22205	9.03028	19	431	histone modification
		GO:0016569	2.67e-15	1.38e-13	2.15271	141.174	220	445	0.00276588	0.00542774	2.14712	9.3236	19	445	covalent chromatin modification
		GO:0007411	8.4e-09	6.96e-08	2.10809	77.408	120	244	0.00549635	0.00736006	2.46789	5.11227	12	244	axon guidance
		GO:0051056	4.74e-11	7.01e-10	2.08438	105.326	162	332	0.0044834	0.00693048	2.266	6.95604	15	332	regulation of small GTPase mediated signal transduction
		GO:0097485	1.53e-08	1.19e-07	2.07425	78.0425	120	246	0.00585614	0.00755927	2.44649	5.15417	12	246	neuron projection guidance
		GO:0007018	4.2e-09	3.85e-08	2.00919	92.6358	140	292	0.0088517	0.00921013	2.22327	6.11796	13	292	microtubule-based movement
Talazoparib	6	GO:0071870	9.59e-06	4.7e-05	5.11565	5.14963	16	33	0.000563416	0.00152809	4.28879	3.05141	10	33	cellular response to catecholamine stimulus
		GO:0071868	9.59e-06	4.7e-05	5.11565	5.14963	16	33	0.000563416	0.00152809	4.28879	3.05141	10	33	cellular response to monoamine stimulus
		GO:0071867	7.93e-06	4.07e-05	4.86443	5.61778	17	36	0.00119737	0.00265234	3.79316	3.32881	10	36	response to monoamine
		GO:0071869	7.93e-06	4.07e-05	4.86443	5.61778	17	36	0.00119737	0.00265234	3.79316	3.32881	10	36	response to catecholamine
		GO:0007156	3.25e-13	1.19e-11	3.64858	23.8756	61	153	4.8e-16	5.33e-14	4.89184	14.1475	50	153	homophilic cell adhesion via plasma membrane adhesion molecules
		GO:0034968	3.44e-07	2.92e-06	3.12003	15.4489	36	99	0.000640911	0.00167299	2.50443	9.15423	20	99	histone lysine methylation
		GO:0051899	1.08e-06	7.36e-06	2.98458	15.4489	35	99	0.00898301	0.00962341	2.0464	9.15423	17	99	membrane depolarization
		GO:0060041	6.53e-08	6.42e-07	2.86023	20.9106	46	134	0.000212455	0.000757213	2.3864	12.3906	26	134	retina development in camera-type eye
		GO:0018022	1.76e-06	1.12e-05	2.84749	16.3852	36	105	0.000546491	0.0015042	2.47394	9.70903	21	105	peptidyl-lysine methylation
		GO:0048675	2.14e-06	1.34e-05	2.76652	17.1654	37	110	0.00015298	0.000591587	2.61907	10.1714	23	110	axon extension
		GO:0016571	5.96e-07	4.58e-06	2.73235	19.6622	42	126	0.00262595	0.00462034	2.09191	11.6508	22	126	histone methylation
		GO:0007612	1.12e-06	7.54e-06	2.61081	20.7546	43	133	0.00108056	0.00249292	2.17957	12.2981	24	133	learning
		GO:0035637	5.17e-09	6.67e-08	2.60093	30.5857	63	196	4.89e-05	0.000249667	2.23747	18.1235	36	196	multicellular organismal signaling
		GO:0061337	9.58e-07	6.66e-06	2.56239	22.003	45	141	3.11e-05	0.000176528	2.57114	13.0378	29	141	cardiac conduction
		GO:0001508	1.3e-06	8.5e-06	2.55811	21.5348	44	138	0.000344831	0.00108935	2.30055	12.7604	26	138	action potential
		GO:1990138	8.1e-07	5.93e-06	2.51974	23.2514	47	149	0.000217717	0.000771022	2.29491	13.7776	28	149	neuron projection extension
		GO:0035023	4e-06	2.27e-05	2.51554	20.2864	41	130	4.82e-05	0.000248169	2.60109	12.0207	27	130	regulation of Rho protein signal transduction
		GO:0098742	1.43e-09	2.35e-08	2.49451	36.5156	73	234	6.08e-11	2.11e-09	3.09099	21.6373	55	234	cell-cell adhesion via plasma-membrane adhesion molecules
		GO:0050773	7.53e-06	3.99e-05	2.43299	20.7546	41	133	0.00108056	0.00249292	2.17957	12.2981	24	133	regulation of dendrite development
		GO:1902275	9.34e-07	6.55e-06	2.42058	25.4361	50	163	1.29e-05	8.75e-05	2.52436	15.0721	33	163	regulation of chromatin organization
		GO:0010976	4.85e-09	6.51e-08	2.37103	38.8563	75	249	9.17e-06	6.62e-05	2.20038	23.0243	45	249	positive regulation of neuron projection development
		GO:0050808	5.33e-10	1.05e-08	2.34045	45.5664	87	292	2.95e-05	0.00017071	2.01155	27.0004	49	292	synapse organization
		GO:0010975	3.4e-13	1.19e-11	2.28618	68.0375	127	436	1.64e-06	1.85e-05	1.95349	40.3156	71	436	regulation of neuron projection development
		GO:0045665	8.72e-07	6.22e-06	2.25286	31.0538	58	199	0.00935548	0.00983039	1.68732	18.4009	29	199	negative regulation of neuron differentiation
		GO:0060560	3.9e-07	3.18e-06	2.25069	33.2385	62	213	0.000130085	0.000524111	2.08972	19.6955	37	213	developmental growth involved in morphogenesis
		GO:0006479	7.83e-06	4.07e-05	2.24189	25.7482	48	165	0.00940927	0.00983039	1.76515	15.2571	25	165	protein methylation
		GO:0008213	7.83e-06	4.07e-05	2.24189	25.7482	48	165	0.00940927	0.00983039	1.76515	15.2571	25	165	protein alkylation
		GO:0050770	7.83e-06	4.07e-05	2.24189	25.7482	48	165	0.000103255	0.000448514	2.29689	15.2571	31	165	regulation of axonogenesis
		GO:0046578	1.04e-07	1e-06	2.24133	37.1398	69	238	1.45e-05	9.69e-05	2.198	22.0071	43	238	regulation of Ras protein signal transduction
		GO:0051961	2.22e-08	2.45e-07	2.22272	42.2894	78	271	0.00627345	0.00809289	1.61601	25.0586	38	271	negative regulation of nervous system development
		GO:0051056	9.34e-10	1.67e-08	2.21255	51.8084	95	332	7e-06	5.16e-05	2.02912	30.699	56	332	regulation of small GTPase mediated signal transduction
		GO:0007266	2.23e-06	1.38e-05	2.20504	30.4296	56	195	0.000987164	0.00237107	1.94664	18.0311	32	195	Rho protein signal transduction
		GO:0016358	8.87e-07	6.27e-06	2.19878	33.2385	61	213	2.61e-05	0.00015918	2.23129	19.6955	39	213	dendrite development
		GO:0050768	1.05e-07	1e-06	2.19673	39.3245	72	252	0.00324121	0.00526934	1.70615	23.3017	37	252	negative regulation of neurogenesis
		GO:0034329	7.05e-07	5.26e-06	2.18542	34.4869	63	221	0.00112841	0.0025504	1.86671	20.4352	35	221	cell junction assembly
		GO:0007611	4.2e-07	3.38e-06	2.18049	36.2035	66	232	0.000364124	0.00111852	1.946	21.4523	38	232	learning or memory
		GO:0045664	7.59e-14	2.91e-12	2.12148	90.1966	159	578	1.08e-05	7.39e-05	1.73299	53.4459	85	578	regulation of neuron differentiation
		GO:0050767	2.8e-16	1.74e-14	2.11844	110.171	193	706	1.74e-07	2.93e-06	1.80996	65.2817	107	706	regulation of neurogenesis
		GO:0050890	5.7e-07	4.46e-06	2.06523	41.6652	73	267	5.51e-05	0.00027058	2.0195	24.6887	45	267	cognition
		GO:0022604	1.62e-10	3.44e-09	2.05249	71.6267	124	459	0.00011329	0.000484534	1.7086	42.4424	67	459	regulation of cell morphogenesis
		GO:0045666	5.01e-08	5.05e-07	2.05021	51.1842	89	328	0.000154524	0.000591587	1.83492	30.3292	51	328	positive regulation of neuron differentiation
		GO:0010769	7.76e-07	5.74e-06	2.04386	41.9773	73	269	1.47e-05	9.75e-05	2.11211	24.8736	47	269	regulation of cell morphogenesis involved in differentiation
		GO:0034330	1.16e-06	7.71e-06	2.03901	40.8849	71	262	0.000573649	0.00153693	1.84347	24.2264	41	262	cell junction organization
		GO:0050769	2.38e-09	3.42e-08	2.0254	64.6045	111	414	3.97e-06	3.35e-05	1.93613	38.2813	67	414	positive regulation of neurogenesis
		GO:0051960	1.07e-15	5.77e-14	2.02199	122.967	208	788	1.39e-07	2.42e-06	1.77038	72.864	117	788	regulation of nervous system development
		GO:0048667	1.8e-11	4.28e-10	2.00088	86.7635	147	556	1.23e-06	1.49e-05	1.84337	51.4117	86	556	cell morphogenesis involved in neuron differentiation
	12	GO:0034968	2.62e-06	2.04e-05	3.61287	7.34377	22	99	7.2e-09	1.93e-07	4.22453	8.9624	29	99	histone lysine methylation
		GO:0018022	7.28e-06	4.22e-05	3.35038	7.78885	22	105	7.6e-09	1.93e-07	4.08027	9.50557	30	105	peptidyl-lysine methylation
		GO:0035023	2.79e-06	2.04e-05	3.16618	9.64333	26	130	0.00642539	0.00764433	1.94883	11.7688	21	130	regulation of Rho protein signal transduction
		GO:0016571	1.58e-05	7.64e-05	2.97536	9.34661	24	126	1.5e-08	3.24e-07	3.62266	11.4067	33	126	histone methylation
		GO:0031032	7.99e-07	8.14e-06	2.84291	13.7974	34	186	0.00266192	0.00470448	1.87259	16.8384	29	186	actomyosin structure organization
		GO:0046578	5.7e-06	3.48e-05	2.41526	17.6547	38	238	0.000197699	0.000967959	1.9948	21.546	39	238	regulation of Ras protein signal transduction
		GO:0007411	1.03e-05	5.38e-05	2.34398	18.0998	38	244	0.00429213	0.00618818	1.69873	22.0891	35	244	axon guidance
		GO:0007018	2.18e-06	1.8e-05	2.32241	21.6604	45	292	7.9e-06	7.74e-05	2.11287	26.4345	50	292	microtubule-based movement
		GO:0097485	1.25e-05	6.24e-05	2.32113	18.2482	38	246	0.00489214	0.0065891	1.6824	22.2702	35	246	neuron projection guidance
		GO:0051056	5.15e-07	5.77e-06	2.32016	24.6276	51	332	0.000124598	0.000677501	1.8524	30.0557	51	332	regulation of small GTPase mediated signal transduction
		GO:0030036	2.39e-10	8.76e-09	2.23029	46.1396	91	622	1.52e-05	0.000126295	1.69655	56.3092	88	622	actin cytoskeleton organization
		GO:0030029	3.11e-11	1.55e-09	2.20908	52.89	103	713	1.09e-06	1.24e-05	1.74784	64.5474	103	713	actin filament-based process
		GO:0033044	1.58e-05	7.64e-05	2.14518	22.6247	44	305	0.000209367	0.00100263	1.85706	27.6114	47	305	regulation of chromosome organization
		GO:0000904	1.83e-09	4.79e-08	2.09082	50.8871	95	686	9.88e-06	9.46e-05	1.67818	62.1031	96	686	cell morphogenesis involved in differentiation
		GO:0016570	1.6e-06	1.46e-05	2.07091	31.9714	60	431	1.96e-09	6.51e-08	2.28698	39.0181	78	431	histone modification
		GO:0007409	1.31e-06	1.24e-05	2.05825	33.2324	62	448	0.00823472	0.00898522	1.4521	40.5571	56	448	axonogenesis
		GO:0016569	2.19e-06	1.8e-05	2.03412	33.0099	61	445	1.67e-09	6.01e-08	2.26985	40.2855	80	445	covalent chromatin modification
		GO:0048667	2.87e-07	3.68e-06	2.00777	41.2438	75	556	0.000290812	0.00126606	1.59637	50.3343	75	556	cell morphogenesis involved in neuron differentiation
	24	GO:0034330	0.0012586	0.00350199	2.2655	9.39227	20	262	0.000597785	0.00163364	2.2663	10.8677	23	262	cell junction organization
		GO:0060627	0.000101762	0.00102927	2.14397	16.9921	34	474	7.39e-06	4.73e-05	2.2637	19.6615	41	474	regulation of vesicle-mediated transport
		GO:0051056	0.000928962	0.00322234	2.14203	11.9017	24	332	0.00606732	0.0075683	1.8297	13.7713	24	332	regulation of small GTPase mediated signal transduction
		GO:0031589	0.00195951	0.00448197	2.08782	11.1488	22	311	0.00126386	0.00275892	2.05857	12.9003	25	311	cell-substrate adhesion
		GO:0006897	2.78e-05	0.000514084	2.04758	23.6599	45	660	0.00040875	0.00121944	1.78386	27.3768	46	660	endocytosis
		GO:0048871	0.00300276	0.00523519	2.00985	11.5432	22	322	0.00818196	0.00920963	1.80455	13.3565	23	322	multicellular organismal homeostasis
	36	GO:1900034	1.65e-05	7.72e-05	2.83291	15.6776	32	75	0.000112868	0.000350391	2.42551	24.0932	40	75	regulation of cellular response to heat
		GO:0001841	1.91e-06	1.32e-05	2.71448	21.1125	42	101	0.000870227	0.00167752	1.92192	32.4455	48	101	neural tube formation
		GO:0014020	9.49e-06	4.9e-05	2.63229	19.4402	38	93	0.000773735	0.00153358	1.98925	29.8756	45	93	primary neural tube formation
		GO:0035023	5.22e-07	4.3e-06	2.54588	27.1745	52	130	1.38e-06	8.11e-06	2.33449	41.7615	68	130	regulation of Rho protein signal transduction
		GO:0001838	4.71e-06	2.71e-05	2.42265	25.2932	47	121	0.00455352	0.00579926	1.65336	38.8704	53	121	embryonic epithelial tube formation
		GO:0021915	6.83e-07	5.25e-06	2.34857	32.4004	59	155	3.44e-05	0.000134864	1.94348	49.7926	74	155	neural tube development
		GO:0030968	1.89e-05	8.59e-05	2.27753	25.7113	46	123	0.00397733	0.00519338	1.6603	39.5128	54	123	endoplasmic reticulum unfolded protein response
		GO:0072175	1.47e-05	7.14e-05	2.25983	26.9655	48	129	0.00762814	0.00825848	1.57638	41.4403	55	129	epithelial tube formation
		GO:0070507	3.19e-06	2e-05	2.18278	34.4907	60	165	0.000222355	0.000585232	1.77167	53.005	75	165	regulation of microtubule cytoskeleton organization
		GO:0006986	2.47e-06	1.63e-05	2.17338	35.7449	62	171	0.00138293	0.00234432	1.62057	54.9325	74	171	response to unfolded protein
		GO:0051017	2e-05	8.96e-05	2.16136	29.4739	51	141	0.00579187	0.00690359	1.57158	45.2952	60	141	actin filament bundle assembly
		GO:0061572	2e-05	8.96e-05	2.16136	29.4739	51	141	0.00579187	0.00690359	1.57158	45.2952	60	141	actin filament bundle organization
		GO:0051056	7.8e-10	2.87e-08	2.0963	69.3995	117	332	6.86e-12	1.78e-10	2.14886	106.653	166	332	regulation of small GTPase mediated signal transduction
		GO:0046578	1.73e-07	1.76e-06	2.09048	49.7503	84	238	1.08e-10	2.25e-09	2.32933	76.4557	124	238	regulation of Ras protein signal transduction
		GO:0035966	5.23e-06	2.97e-05	2.05047	39.5076	66	189	0.000244942	0.000614741	1.70144	60.7148	84	189	response to topologically incorrect protein
		GO:0034329	2.05e-06	1.39e-05	2.00542	46.1967	76	221	2.79e-05	0.000112001	1.76054	70.9946	100	221	cell junction assembly
	48	GO:0030516	1.55e-06	8.26e-06	2.98398	38.4038	60	84	0.000510449	0.00330651	5.46164	1.4039	7	84	regulation of axon extension
		GO:0061387	4.73e-06	2.17e-05	2.58009	44.8044	67	98	0.00127954	0.00438314	4.61739	1.63788	7	98	regulation of extent of cell growth
		GO:0048675	1.53e-06	8.25e-06	2.55968	50.2907	75	110	0.00248593	0.00594461	4.07641	1.83844	7	110	axon extension
		GO:0050770	5.19e-07	3.29e-06	2.20745	75.436	107	165	0.000464864	0.00330651	3.9008	2.75766	10	165	regulation of axonogenesis
		GO:0010770	1.49e-05	5.72e-05	2.08472	64.0063	89	140	0.000581155	0.00330651	4.14452	2.33983	9	140	positive regulation of cell morphogenesis involved in differentiation
		GO:0010001	5.06e-07	3.24e-06	2.06221	89.6088	124	196	0.00579575	0.00768111	2.89329	3.27577	9	196	glial cell differentiation
		GO:1990138	1.38e-05	5.44e-05	2.04215	68.121	94	149	0.00360627	0.00661784	3.40785	2.49025	8	149	neuron projection extension
		GO:0008361	9.57e-06	4.03e-05	2.01214	73.6072	101	161	0.00156423	0.00485568	3.56727	2.69081	9	161	regulation of cell size
SN-38	6	GO:0034968	6.61e-06	4.22e-05	2.77776	15.2091	33	99	0.00597455	0.00776297	4.616	1.15102	5	99	histone lysine methylation
		GO:0050770	1.17e-05	6.65e-05	2.21691	25.3485	47	165	0.000700021	0.00192162	4.4766	1.91837	8	165	regulation of axonogenesis
		GO:0010001	8.01e-06	4.91e-05	2.11889	30.1109	54	196	0.00808283	0.00922955	3.22983	2.27879	7	196	glial cell differentiation
	12	GO:0007156	4.11926e-15	2.19145e-13	4.1246	21.059	60	153	0.000556541	0.00150345	2.46975	8.88501	20	153	homophilic cell adhesion via plasma membrane adhesion molecules
		GO:0030516	3.34684e-07	2.65749e-06	3.5139	11.5618	30	84	2.26e-05	0.000115965	3.86426	4.87804	16	84	regulation of axon extension
		GO:0035023	4.53176e-09	5.0227e-08	3.24903	17.8933	44	130	5.44e-06	3.41e-05	3.35818	7.54935	22	130	regulation of Rho protein signal transduction
		GO:0050772	4.45755e-06	2.75746e-05	3.2181	11.0113	27	80	1.19e-05	6.63e-05	4.10684	4.64576	16	80	positive regulation of axonogenesis
		GO:0061387	4.25017e-06	2.69177e-05	2.92512	13.4888	31	98	4.48e-05	0.000202527	3.44759	5.69105	17	98	regulation of extent of cell growth
		GO:0097485	5.51465e-11	1.01165e-09	2.69828	33.8596	73	246	2.55e-10	5.39e-09	3.44656	14.2857	42	246	neuron projection guidance
		GO:0050770	7.55733e-08	7.17946e-07	2.68282	22.7107	49	165	3.13e-06	2.2e-05	3.09064	9.58187	26	165	regulation of axonogenesis
		GO:0007411	9.92243e-11	1.6496e-09	2.67576	33.5844	72	244	1.96e-10	4.66e-09	3.48114	14.1696	42	244	axon guidance
		GO:0010770	1.27202e-06	8.56601e-06	2.62401	19.2697	41	140	2.97e-08	3.75e-07	3.95889	8.13007	27	140	positive regulation of cell morphogenesis involved in differentiation
		GO:0098742	6.75095e-10	8.5512e-09	2.61481	32.2079	68	234	1.49e-05	8.09e-05	2.52629	13.5888	31	234	cell-cell adhesion via plasma-membrane adhesion molecules
		GO:0007018	8.02275e-11	1.37681e-09	2.50058	40.1911	82	292	0.000417432	0.00122018	2.0307	16.957	32	292	microtubule-based movement
		GO:0046578	3.81504e-09	4.41218e-08	2.49901	32.7585	67	238	8.01e-06	4.66e-05	2.57207	13.8211	32	238	regulation of Ras protein signal transduction
		GO:0051056	3.13307e-11	5.95283e-10	2.42269	45.6967	91	332	4.04e-06	2.74e-05	2.3427	19.2799	41	332	regulation of small GTPase mediated signal transduction
		GO:0010976	2.73842e-08	2.69785e-07	2.34613	34.2726	67	249	1.3e-07	1.25e-06	2.90433	14.4599	37	249	positive regulation of neuron projection development
		GO:0007266	6.80209e-06	4.02079e-05	2.18655	26.84	50	195	6.37e-05	0.000262862	2.53706	11.324	26	195	Rho protein signal transduction
		GO:0035637	7.92979e-06	4.63588e-05	2.17141	26.9776	50	196	0.000439507	0.00124636	2.29568	11.3821	24	196	multicellular organismal signaling
		GO:0010975	7.55986e-11	1.34062e-09	2.17071	60.0114	110	436	4.53e-08	5.07e-07	2.42309	25.3194	55	436	regulation of neuron projection development
		GO:0031346	2.40385e-08	2.41292e-07	2.12163	46.3849	84	337	1.5e-07	1.42e-06	2.5735	19.5702	45	337	positive regulation of cell projection organization
		GO:0010769	6.33009e-07	4.67723e-06	2.11083	37.0254	67	269	1.16e-07	1.2e-06	2.82455	15.6214	39	269	regulation of cell morphogenesis involved in differentiation
		GO:0007409	4.24938e-10	5.79659e-09	2.09184	61.6631	110	448	2.91e-09	4.87e-08	2.55582	26.0162	59	448	axonogenesis
		GO:0120035	6.34491e-12	1.46761e-10	2.05871	79.8317	140	580	9.83e-09	1.51e-07	2.28245	33.6817	69	580	regulation of plasma membrane bounded cell projection organization
		GO:0043087	7.09156e-10	8.77374e-09	2.04632	64.4159	113	468	0.00111613	0.00245403	1.71606	27.1777	44	468	regulation of GTPase activity
		GO:0031344	1.15774e-11	2.56631e-10	2.03148	81.2081	141	590	1.97e-08	2.67e-07	2.23715	34.2624	69	590	regulation of cell projection organization
	24	GO:0034333	3.49e-06	3.37e-05	3.18891	11.5096	28	83	0.00822597	0.00892078	2.31754	6.19208	13	83	adherens junction assembly
		GO:0034968	2.09e-06	2.26e-05	2.99449	13.7284	32	99	0.000980565	0.00221794	2.5936	7.38573	17	99	histone lysine methylation
		GO:0018022	2.92e-06	2.99e-05	2.87387	14.5604	33	105	0.000719873	0.00182855	2.58962	7.83335	18	105	peptidyl-lysine methylation
		GO:0010770	1.03e-05	7.56e-05	2.42267	19.4138	39	140	0.00370948	0.00552352	2.08498	10.4445	20	140	positive regulation of cell morphogenesis involved in differentiation
		GO:0007018	4.07e-09	1.54e-07	2.30852	40.4917	78	292	0.00646102	0.00788531	1.65268	21.7842	34	292	microtubule-based movement
		GO:0034330	2.96e-07	4.44e-06	2.16834	36.3316	67	262	0.00720116	0.00812482	1.68179	19.5461	31	262	cell junction organization
		GO:0046578	9.07e-06	7.18e-05	2.02746	33.0035	58	238	0.000406756	0.00125388	2.02421	17.7556	33	238	regulation of Ras protein signal transduction
		GO:0007411	9.84e-06	7.3e-05	2.00686	33.8355	59	244	0.0047208	0.00652297	1.75735	18.2032	30	244	axon guidance
	36	GO:0046578	6.47e-12	1.51e-10	2.46216	95.0472	147	238	0.000521514	0.00232676	2.66869	6.81688	17	238	regulation of Ras protein signal transduction
		GO:0051056	2.06e-13	7.39e-12	2.26019	132.587	198	332	3.29e-05	0.000424453	2.7304	9.50926	24	332	regulation of small GTPase mediated signal transduction
		GO:0008361	3.35e-06	1.5e-05	2.07208	64.2967	93	161	0.00234538	0.00445808	2.77634	4.61142	12	161	regulation of cell size
	48	GO:1900034	1.15e-07	6.65e-07	3.6325	32.4179	55	75	0.000339359	0.00277144	4.57305	2.20268	9	75	regulation of cellular response to heat
		GO:0046578	3.52e-13	6.73e-12	2.63032	102.873	158	238	0.00462625	0.00809593	2.26209	6.98983	15	238	regulation of Ras protein signal transduction
		GO:0051056	2.25e-13	4.36e-12	2.2691	143.503	209	332	0.00013279	0.001472	2.53268	9.75051	23	332	regulation of small GTPase mediated signal transduction
		GO:0034605	7.85e-06	2.76e-05	2.22137	54.4622	79	126	0.00122048	0.00385828	3.21141	3.7005	11	126	cellular response to heat
		GO:0009408	2.34e-06	1e-05	2.07662	72.184	102	167	0.00387426	0.00716373	2.59821	4.90463	12	167	response to heat
		GO:0009267	2.79e-05	8.43e-05	2.07246	56.6233	80	131	0.00529705	0.00846928	2.76781	3.84734	10	131	cellular response to starvation
Etoposide	6	GO:1902275	1.01e-07	8.98e-07	2.39612	37.7938	68	163	4.09e-05	0.000202511	3.14184	6.69214	19	163	regulation of chromatin organization
		GO:0010770	6.22e-06	3.22e-05	2.22652	32.4609	56	140	1.72e-05	0.000105395	3.51282	5.74785	18	140	positive regulation of cell morphogenesis involved in differentiation
		GO:0016571	2.46e-05	9.9e-05	2.19513	29.2148	50	126	2e-07	3.03e-06	4.51052	5.17307	20	126	histone methylation
		GO:0016570	8.01e-13	2.96e-11	2.10249	99.9333	165	431	3.23e-10	1.29e-08	3.07408	17.6952	48	431	histone modification
		GO:0097485	7.42e-08	6.74e-07	2.07515	57.0385	94	246	0.000529996	0.00128898	2.33738	10.0998	22	246	neuron projection guidance
		GO:0007411	9.98e-08	8.9e-07	2.06628	56.5748	93	244	0.000474229	0.00119069	2.35874	10.0177	22	244	axon guidance
		GO:0031032	2.92e-06	1.69e-05	2.06509	43.1267	71	186	0.000239852	0.000715456	2.70516	7.63643	19	186	actomyosin structure organization
		GO:0030705	1.48e-05	6.69e-05	2.05812	37.0982	61	160	0.00625395	0.00743655	2.26584	6.56897	14	160	cytoskeleton-dependent intracellular transport
		GO:0016569	1.95e-12	6.3e-11	2.05557	103.179	168	445	3.11e-10	1.29e-08	3.03737	18.27	49	445	covalent chromatin modification
		GO:0016358	7.25e-07	4.87e-06	2.05522	49.387	81	213	0.000504687	0.00125811	2.46358	8.74494	20	213	dendrite development
		GO:0007018	3.02e-08	2.95e-07	2.00176	67.7043	109	292	4.38e-07	6e-06	2.96756	11.9884	32	292	microtubule-based movement
	12	GO:0007507	4.14e-07	1.74e-05	2.10529	33.476	64	527	7.41e-05	0.000258101	1.58399	67.4307	98	527	heart development
	24	GO:0035023	4.6e-08	9.5e-07	3.36788	12.5403	34	130	0.00915264	0.00980986	4.13427	1.27528	5	130	regulation of Rho protein signal transduction
	36	GO:0032011	1.02e-05	4.9e-05	3.90084	12.147	26	43	0.000553737	0.00103613	2.94957	18.904	30	43	ARF protein signal transduction
		GO:0032012	1.02e-05	4.9e-05	3.90084	12.147	26	43	0.000553737	0.00103613	2.94957	18.904	30	43	regulation of ARF protein signal transduction
		GO:1900034	1.22e-07	1.17e-06	3.43555	21.1866	43	75	2.2e-05	6.68e-05	2.72073	32.972	51	75	regulation of cellular response to heat
		GO:0031060	7.34e-06	3.9e-05	3.23966	16.6668	33	59	6.22e-06	2.23e-05	3.44009	25.938	43	59	regulation of histone methylation
		GO:0007044	1.81e-05	7.93e-05	2.49766	25.1414	44	89	6.65e-09	4.64e-08	3.68209	39.1268	66	89	cell-substrate junction assembly
		GO:0009179	1.64e-06	1.13e-05	2.43288	33.616	58	119	3.87e-06	1.49e-05	2.3512	52.3156	77	119	purine ribonucleoside diphosphate metabolic process
		GO:0009135	1.64e-06	1.13e-05	2.43288	33.616	58	119	3.87e-06	1.49e-05	2.3512	52.3156	77	119	purine nucleoside diphosphate metabolic process
		GO:1902275	3.19e-08	3.49e-07	2.41271	46.0455	79	163	1.02e-07	5.56e-07	2.32675	71.6592	105	163	regulation of chromatin organization
		GO:0009185	3.22e-06	1.99e-05	2.35524	34.181	58	121	4.16e-06	1.59e-05	2.32642	53.1949	78	121	ribonucleoside diphosphate metabolic process
		GO:0031056	9.62e-07	7.23e-06	2.34406	38.4183	65	136	4.37e-06	1.66e-05	2.2067	59.7893	86	136	regulation of histone modification
		GO:0035023	1.86e-06	1.26e-05	2.33359	36.7234	62	130	1.56e-06	6.75e-06	2.34317	57.1515	84	130	regulation of Rho protein signal transduction
		GO:0046578	1.87e-10	3.26e-09	2.32832	67.232	113	238	3.91e-10	3.48e-09	2.27967	104.631	152	238	regulation of Ras protein signal transduction
		GO:0016573	1.47e-06	1.05e-05	2.28355	39.5483	66	140	0.000179984	0.000395677	1.86598	61.5478	83	140	histone acetylation
		GO:0018394	9.2e-07	6.98e-06	2.24535	42.9381	71	152	0.000649161	0.00118518	1.71464	66.8233	87	152	peptidyl-lysine acetylation
		GO:0051056	1.04e-12	4.24e-11	2.23839	93.7859	154	332	3.21e-10	2.97e-09	2.00868	145.956	202	332	regulation of small GTPase mediated signal transduction
		GO:0018393	2.96e-06	1.86e-05	2.199	40.9607	67	145	0.000850355	0.00149691	1.71456	63.7459	83	145	internal peptidyl-lysine acetylation
		GO:0006754	2.18e-05	9.29e-05	2.19691	33.616	55	119	9.68e-05	0.000237954	2.03321	52.3156	73	119	ATP biosynthetic process
		GO:0034605	1.53e-05	6.99e-05	2.18114	35.5934	58	126	7.58e-05	0.000192984	2.01378	55.393	77	126	cellular response to heat
		GO:0006475	3.45e-06	2.11e-05	2.15437	42.6556	69	151	0.00148337	0.00232733	1.6492	66.3837	85	151	internal protein amino acid acetylation
		GO:0009145	2.2e-05	9.29e-05	2.12491	36.7234	59	130	0.000162082	0.000361735	1.92189	57.1515	78	130	purine nucleoside triphosphate biosynthetic process
		GO:0006986	4.11e-06	2.45e-05	2.04907	48.3054	76	171	2.46e-05	7.27e-05	1.89687	75.1762	102	171	response to unfolded protein
		GO:0030705	8.97e-06	4.53e-05	2.04214	45.198	71	160	7.44e-06	2.63e-05	2.02866	70.3403	98	160	cytoskeleton-dependent intracellular transport
		GO:0008213	7.69e-06	3.97e-05	2.03156	46.6105	73	165	1.89e-08	1.21e-07	2.43651	72.5385	108	165	protein alkylation
		GO:0006479	7.69e-06	3.97e-05	2.03156	46.6105	73	165	1.89e-08	1.21e-07	2.43651	72.5385	108	165	protein methylation
		GO:0010256	1.01e-11	2.8e-10	2.01918	114.125	177	404	3.65e-15	9.32e-14	2.22447	177.609	255	404	endomembrane system organization
	48	GO:0048846	7.25e-06	3.07e-05	4.92316	7.88131	20	33	0.000128537	0.000405934	4.17109	14.156	25	33	axon extension involved in axon guidance
		GO:1902284	7.25e-06	3.07e-05	4.92316	7.88131	20	33	0.000128537	0.000405934	4.17109	14.156	25	33	neuron projection extension involved in neuron projection guidance
		GO:1902667	1.79e-05	6.65e-05	4.20013	8.83662	21	37	0.000202572	0.000603631	3.60408	15.8719	27	37	regulation of axon guidance
		GO:1900034	3.48e-08	3.06e-07	3.6695	17.9121	40	75	9.64e-06	4.91e-05	2.84199	32.1727	51	75	regulation of cellular response to heat
		GO:0006892	1.49e-07	1.14e-06	3.07517	21.9721	45	92	0.00309655	0.00434906	1.81512	39.4652	53	92	post-Golgi vesicle-mediated transport
		GO:0048675	5.56e-07	3.57e-06	2.6772	26.271	50	110	5.47e-07	4.3e-06	2.64329	47.1866	73	110	axon extension
		GO:0034968	2.01e-06	1.07e-05	2.67504	23.6439	45	99	0.00224763	0.00345322	1.81313	42.468	57	99	histone lysine methylation
		GO:0050772	2.7e-05	9.66e-05	2.62245	19.1062	36	80	7.47e-06	4.06e-05	2.77829	34.3175	54	80	positive regulation of axonogenesis
		GO:0007044	1.02e-05	4.22e-05	2.61814	21.2557	40	89	0.000245827	0.000704903	2.16239	38.1783	55	89	cell-substrate junction assembly
		GO:0001843	2.71e-05	9.67e-05	2.53795	20.5392	38	86	0.000755595	0.00161383	2.04357	36.8914	52	86	neural tube closure
		GO:0035335	1.03e-05	4.22e-05	2.50819	23.4051	43	98	0.000189944	0.000570604	2.11126	42.039	60	98	peptidyl-tyrosine dephosphorylation
		GO:0018022	5.37e-06	2.37e-05	2.5024	25.0769	46	105	0.00712517	0.00800228	1.64802	45.0418	58	105	peptidyl-lysine methylation
		GO:0007018	1.31e-12	3.37e-11	2.3963	69.7377	124	292	2.76e-07	2.37e-06	1.82304	125.259	168	292	microtubule-based movement
		GO:0031056	1.01e-06	5.91e-06	2.39036	32.4806	58	136	0.00149949	0.00259513	1.69359	58.3398	76	136	regulation of histone modification
		GO:1902275	1.4e-07	1.09e-06	2.36333	38.9289	69	163	0.000323751	0.000845414	1.73443	69.922	92	163	regulation of chromatin organization
		GO:0016571	4.74e-06	2.16e-05	2.33183	30.0923	53	126	0.000862272	0.0017506	1.78285	54.0501	72	126	histone methylation
		GO:1990138	2.77e-06	1.41e-05	2.22825	35.5853	61	149	4.87e-05	0.000180749	1.93195	63.9164	88	149	neuron projection extension
		GO:0016482	1.29e-05	5.11e-05	2.18056	32.4806	55	136	0.000245394	0.000704903	1.85448	58.3398	79	136	cytosolic transport
		GO:0021915	5.69e-06	2.48e-05	2.14271	37.0183	62	155	9.63e-05	0.000317665	1.85401	66.4903	90	155	neural tube development
		GO:0010770	1.58e-05	6.02e-05	2.14095	33.4359	56	140	3.22e-05	0.000128217	2.00871	60.0557	84	140	positive regulation of cell morphogenesis involved in differentiation
		GO:0016573	1.58e-05	6.02e-05	2.14095	33.4359	56	140	0.000459596	0.00110273	1.78374	60.0557	80	140	histone acetylation
		GO:0007156	7.62e-06	3.21e-05	2.13069	36.5406	61	153	9.83e-11	2.42e-09	2.9407	65.6323	105	153	homophilic cell adhesion via plasma membrane adhesion molecules
		GO:0006475	1.02e-05	4.22e-05	2.11841	36.063	60	151	0.0018006	0.00298233	1.63222	64.7744	83	151	internal protein amino acid acetylation
		GO:0018394	1.3e-05	5.14e-05	2.09522	36.3018	60	152	0.00380875	0.00506235	1.56592	65.2033	82	152	peptidyl-lysine acetylation
		GO:0050770	6.25e-06	2.68e-05	2.08958	39.4066	65	165	6.65e-06	3.64e-05	2.01088	70.7799	99	165	regulation of axonogenesis
		GO:0018393	2.43e-05	8.77e-05	2.07999	34.63	57	145	0.00108547	0.00208353	1.69268	62.2006	81	145	internal peptidyl-lysine acetylation
		GO:0007160	7.02e-07	4.32e-06	2.07807	48.7208	80	204	0.000118049	0.000377656	1.69737	87.5097	114	204	cell-matrix adhesion
		GO:0008361	1.11e-05	4.53e-05	2.06589	38.4513	63	161	9.69e-05	0.00031841	1.83149	69.0641	93	161	regulation of cell size
		GO:0048588	1.56e-06	8.81e-06	2.0417	48.0044	78	201	0.00120707	0.0022245	1.55432	86.2228	108	201	developmental cell growth
		GO:0006109	1.32e-05	5.17e-05	2.03638	39.4066	64	165	0.000565114	0.00128961	1.68655	70.7799	92	165	regulation of carbohydrate metabolic process
		GO:0006479	1.32e-05	5.17e-05	2.03638	39.4066	64	165	0.00162767	0.00274622	1.60509	70.7799	90	165	protein methylation
		GO:0008213	1.32e-05	5.17e-05	2.03638	39.4066	64	165	0.00162767	0.00274622	1.60509	70.7799	90	165	protein alkylation
		GO:0016241	1.85e-05	6.84e-05	2.03257	38.2124	62	160	0.00130406	0.00235049	1.63487	68.6351	88	160	regulation of macroautophagy
		GO:0030705	1.85e-05	6.84e-05	2.03257	38.2124	62	160	1.85e-05	8.42e-05	1.95841	68.6351	95	160	cytoskeleton-dependent intracellular transport
		GO:0016197	7.08e-06	3.02e-05	2.00302	44.1831	71	185	0.000845077	0.00173475	1.60926	79.3593	101	185	endosomal transport
		GO:0010256	7.53e-11	1.48e-09	2.00241	96.4864	154	404	2.12e-08	2.75e-07	1.74856	173.304	228	404	endomembrane system organization
DMSO	6	GO:0007044	3e-06	2.48e-05	3.62566	7.46966	22	89	1.82e-05	9.7e-05	3.28355	7.72296	21	89	cell-substrate junction assembly
		GO:0021915	4.35e-06	3.42e-05	2.76827	13.009	31	155	0.000150147	0.000581003	2.34658	13.4501	28	155	neural tube development
		GO:0003007	2.15e-08	4.17e-07	2.75966	19.8911	47	237	0.008092	0.00865957	1.65746	20.5656	32	237	heart morphogenesis
		GO:0042063	7.8e-07	7.94e-06	2.41529	21.6536	46	258	0.000224607	0.000759115	1.95776	22.3879	40	258	gliogenesis
		GO:0034329	6.81e-06	4.99e-05	2.37766	18.5483	39	221	9.79e-07	8.43e-06	2.5137	19.1772	42	221	cell junction assembly
		GO:0007160	1.52e-05	9.71e-05	2.3746	17.1215	36	204	7.21e-05	0.000325543	2.20907	17.7021	35	204	cell-matrix adhesion
		GO:0007411	5.85e-06	4.45e-05	2.3091	20.4786	42	244	1.32e-05	7.76e-05	2.22405	21.1731	42	244	axon guidance
		GO:0097485	7.22e-06	5.09e-05	2.28615	20.6465	42	246	1.62e-05	8.84e-05	2.20195	21.3466	42	246	neuron projection guidance
		GO:0007018	2.14e-06	1.88e-05	2.24495	24.5072	49	292	4.45e-07	4.46e-06	2.32842	25.3383	52	292	microtubule-based movement
		GO:0034330	1.56e-05	9.86e-05	2.1797	21.9893	43	262	3.46e-05	0.000169491	2.09936	22.735	43	262	cell junction organization
		GO:0030029	2.03e-11	9.11e-10	2.14934	59.8412	113	713	4.08e-08	5.59e-07	1.88212	61.8705	105	713	actin filament-based process
		GO:0007015	7.02e-07	7.26e-06	2.14173	31.3054	60	373	0.000764613	0.00203136	1.69147	32.367	51	373	actin filament organization
		GO:0022604	7.08e-08	1.07e-06	2.12338	38.5233	73	459	2.22e-06	1.74e-05	1.9397	39.8297	70	459	regulation of cell morphogenesis
		GO:0051056	3.89e-06	3.14e-05	2.11611	27.8644	53	332	2.17e-09	4.79e-08	2.5321	28.8093	63	332	regulation of small GTPase mediated signal transduction
		GO:0045666	5.87e-06	4.45e-05	2.0976	27.5286	52	328	7.1e-06	4.65e-05	2.06777	28.4622	53	328	positive regulation of neuron differentiation
		GO:0050769	5.91e-07	6.22e-06	2.08368	34.7465	65	414	4.29e-07	4.4e-06	2.08265	35.9248	67	414	positive regulation of neurogenesis
		GO:0030036	2.93e-09	7.27e-08	2.06589	52.2037	96	622	4.51e-07	4.46e-06	1.85805	53.974	91	622	actin cytoskeleton organization
		GO:0048667	1.81e-08	3.62e-07	2.06316	46.6644	86	556	6.32e-07	5.82e-06	1.89878	48.2468	83	556	cell morphogenesis involved in neuron differentiation
		GO:0051962	2.2e-07	2.91e-06	2.05238	39.6144	73	472	1.58e-06	1.32e-05	1.94165	40.9577	72	472	positive regulation of nervous system development
		GO:0007409	5.53e-07	5.92e-06	2.03886	37.6001	69	448	7.14e-06	4.65e-05	1.89242	38.8751	67	448	axonogenesis
		GO:0000904	1.71e-09	4.62e-08	2.02752	57.5751	104	686	1.03e-08	2.03e-07	1.9495	59.5276	104	686	cell morphogenesis involved in differentiation
	12	GO:0046578	1.48e-07	3.55e-06	2.81324	15.8388	39	238	0.000239276	0.000749555	1.91457	24.8463	43	238	regulation of Ras protein signal transduction
		GO:0030198	1.13e-08	5.49e-07	2.65949	21.8283	51	328	0.00144329	0.00265697	1.63548	34.242	52	328	extracellular matrix organization
		GO:0051056	4.51e-08	1.32e-06	2.55782	22.0945	50	332	0.000644955	0.00153008	1.68795	34.6596	54	332	regulation of small GTPase mediated signal transduction
		GO:0034329	1.04e-05	9.43e-05	2.50734	14.7075	33	221	0.0007321	0.0016874	1.85774	23.0716	39	221	cell junction assembly
		GO:0043062	4.25e-08	1.31e-06	2.4384	25.3554	55	381	0.00128896	0.00244428	1.59217	39.775	59	381	extracellular structure organization
		GO:0034330	1.14e-05	9.86e-05	2.35208	17.436	37	262	0.000150024	0.000506333	1.89992	27.3518	47	262	cell junction organization
		GO:0000226	8.35e-08	2.1e-06	2.18986	33.4744	66	503	7.5e-07	8.34e-06	1.8632	52.5113	88	503	microtubule cytoskeleton organization
		GO:0007264	6.1e-08	1.69e-06	2.13091	37.4674	72	563	0.00558288	0.00693345	1.39769	58.7751	78	563	small GTPase mediated signal transduction
		GO:0048514	8.35e-08	2.1e-06	2.05567	41.3938	77	622	0.00185231	0.00314448	1.436	64.9345	88	622	blood vessel morphogenesis
		GO:0007017	1.64e-08	7e-07	2.03936	47.8492	88	719	9.06e-11	2.57e-09	1.98622	75.0609	131	719	microtubule-based process
		GO:0007010	2.53e-12	3.51e-10	2.01143	82.9208	147	1246	4.04e-13	1.76e-11	1.84146	130.078	210	1246	cytoskeleton organization
	24	GO:0019228	1.36e-05	7.49e-05	4.67785	9.00836	21	33	0.00479582	0.00633989	2.80904	6.21473	13	33	neuronal action potential
		GO:0071364	4e-06	2.69e-05	4.58468	10.3733	24	38	0.00699057	0.00779717	2.52099	7.15635	14	38	cellular response to epidermal growth factor stimulus
		GO:0070849	2.74e-06	1.98e-05	4.34711	11.4652	26	42	0.000929902	0.00233264	2.94139	7.90965	17	42	response to epidermal growth factor
		GO:0034968	7.58e-07	7.52e-06	2.73688	27.0251	50	99	0.00392614	0.00556537	1.88241	18.6442	30	99	histone lysine methylation
		GO:0006998	1.47e-05	7.84e-05	2.61454	22.6574	41	83	0.00088911	0.00226953	2.20501	15.631	28	83	nuclear envelope organization
		GO:0035305	5.48e-06	3.46e-05	2.52282	27.0251	48	99	0.00761355	0.00824111	1.79295	18.6442	29	99	negative regulation of dephosphorylation
		GO:0018022	6.72e-06	4.21e-05	2.43709	28.663	50	105	0.00979925	0.00981335	1.73104	19.7741	30	105	peptidyl-lysine methylation
		GO:0016571	2.07e-06	1.64e-05	2.3631	34.3955	59	126	0.00896291	0.00926922	1.66517	23.729	35	126	histone methylation
		GO:0001508	2.77e-06	1.98e-05	2.25468	37.6713	63	138	0.00777423	0.0083501	1.64568	25.9889	38	138	action potential
		GO:0035303	4.39e-08	7.46e-07	2.25209	52.1393	87	191	0.00160813	0.00336226	1.66664	35.9701	53	191	regulation of dephosphorylation
		GO:1902275	5.41e-06	3.45e-05	2.07223	44.4958	71	163	0.000175828	0.000634355	1.92189	30.697	50	163	regulation of chromatin organization
		GO:0010921	5.41e-06	3.45e-05	2.07223	44.4958	71	163	0.00653445	0.00755478	1.60212	30.697	44	163	regulation of phosphatase activity
	36	GO:0051081	8.92e-06	3.06e-05	4.1708	22.1367	37	47	0.00990352	0.00994367	2.15899	10.5162	18	47	nuclear envelope disassembly
		GO:0030397	8.92e-06	3.06e-05	4.1708	22.1367	37	47	0.00990352	0.00994367	2.15899	10.5162	18	47	membrane disassembly
		GO:0006406	1.38e-10	1.72e-09	3.80413	51.3384	84	109	0.00368287	0.00529279	1.79074	24.3887	37	109	mRNA export from nucleus
		GO:0071427	1.38e-10	1.72e-09	3.80413	51.3384	84	109	0.00368287	0.00529279	1.79074	24.3887	37	109	mRNA-containing ribonucleoprotein complex export from nucleus
		GO:0051028	1.12e-11	1.89e-10	3.37092	67.3522	107	143	0.00736045	0.00834499	1.60035	31.9962	45	143	mRNA transport
		GO:1900034	3.39e-06	1.35e-05	3.10359	35.3246	55	75	0.000444806	0.00114754	2.3236	16.7812	30	75	regulation of cellular response to heat
		GO:0007044	1.71e-06	7.62e-06	2.89087	41.9185	64	89	0.00485676	0.00639817	1.8615	19.9137	31	89	cell-substrate junction assembly
		GO:0051168	1.42e-12	2.85e-11	2.8824	93.2569	142	198	0.000763692	0.00170911	1.66855	44.3024	64	198	nuclear export
		GO:0006611	3.82e-11	5.54e-10	2.82674	83.837	127	178	0.000329699	0.000907578	1.77665	39.8274	60	178	protein export from nucleus
		GO:0016482	7.87e-09	6.69e-08	2.81617	64.0552	97	136	0.00460153	0.00614704	1.66717	30.4299	44	136	cytosolic transport
		GO:0010833	2.95e-05	8.49e-05	2.71752	35.3246	53	75	2.49e-05	0.000110685	2.74142	16.7812	33	75	telomere maintenance via telomere lengthening
		GO:0046822	4.27e-06	1.66e-05	2.59746	46.6284	69	99	0.00424537	0.00580904	1.82227	22.1512	34	99	regulation of nucleocytoplasmic transport
		GO:0034968	4.27e-06	1.66e-05	2.59746	46.6284	69	99	0.000227995	0.000708789	2.17326	22.1512	38	99	histone lysine methylation
		GO:0140056	6.26e-09	5.51e-08	2.52832	79.127	116	168	0.00366606	0.0052891	1.6076	37.5899	53	168	organelle localization by membrane tethering
		GO:0006403	2.45e-11	3.73e-10	2.51725	105.974	155	225	0.0086662	0.00914821	1.44808	50.3436	66	225	RNA localization
		GO:0097711	1.81e-05	5.6e-05	2.49098	43.8025	64	93	0.00525635	0.00663067	1.82711	20.8087	32	93	ciliary basal body-plasma membrane docking
		GO:0018022	6.74e-06	2.45e-05	2.4641	49.4544	72	105	0.000416332	0.00110537	2.06123	23.4937	39	105	peptidyl-lysine methylation
		GO:0022406	7.59e-09	6.51e-08	2.44939	83.366	121	177	0.00158018	0.00305625	1.65806	39.6037	57	177	membrane docking
		GO:0010256	1.45e-17	1.14e-15	2.41722	190.282	274	404	0.000319434	0.000886607	1.48153	90.3948	120	404	endomembrane system organization
		GO:0009145	1.57e-06	7.04e-06	2.36879	61.2293	88	130	0.00175446	0.00328355	1.78432	29.0874	44	130	purine nucleoside triphosphate biosynthetic process
		GO:0009127	5.87e-07	2.87e-06	2.3608	66.8812	96	142	0.00640404	0.00752881	1.61698	31.7724	45	142	purine nucleoside monophosphate biosynthetic process
		GO:0009168	5.87e-07	2.87e-06	2.3608	66.8812	96	142	0.00640404	0.00752881	1.61698	31.7724	45	142	purine ribonucleoside monophosphate biosynthetic process
		GO:0016571	2.93e-06	1.21e-05	2.3432	59.3453	85	126	0.000856057	0.0018598	1.87195	28.1924	44	126	histone methylation
		GO:0009206	2.29e-06	9.75e-06	2.34157	60.7583	87	129	0.00272891	0.00435377	1.74329	28.8637	43	129	purine ribonucleoside triphosphate biosynthetic process
		GO:0046939	6.96e-06	2.51e-05	2.31749	56.0483	80	119	0.00576627	0.00694382	1.69865	26.6262	39	119	nucleotide phosphorylation
		GO:0009201	3.27e-06	1.3e-05	2.26093	63.5842	90	135	0.00119593	0.00244786	1.80311	30.2062	46	135	ribonucleoside triphosphate biosynthetic process
		GO:0006165	1.85e-05	5.73e-05	2.25863	53.6934	76	114	0.00834746	0.00891115	1.67381	25.5074	37	114	nucleoside diphosphate phosphorylation
		GO:0006913	8.94e-13	1.87e-11	2.22296	159.667	224	339	0.00272914	0.00435377	1.42194	75.8511	98	339	nucleocytoplasmic transport
		GO:0007033	1.18e-06	5.47e-06	2.21912	72.5331	102	154	0.00420814	0.00580082	1.62732	34.4574	49	154	vacuole organization
		GO:0006986	3.84e-07	2.01e-06	2.20576	80.54	113	171	0.000182727	0.000587732	1.841	38.2612	59	171	response to unfolded protein
		GO:0051169	1.1e-12	2.25e-11	2.20454	161.551	226	343	0.00274633	0.00435377	1.41884	76.7461	99	343	nuclear transport
		GO:0009132	6.4e-06	2.35e-05	2.16654	65.9392	92	140	0.00817519	0.00884158	1.5972	31.3249	44	140	nucleoside diphosphate metabolic process
		GO:0006997	6.4e-06	2.35e-05	2.16654	65.9392	92	140	0.00817519	0.00884158	1.5972	31.3249	44	140	nucleus organization
		GO:1902275	1.26e-06	5.76e-06	2.16204	76.7721	107	163	7.93e-05	0.000294417	1.93098	36.4712	58	163	regulation of chromatin organization
		GO:0060968	1.89e-05	5.84e-05	2.13393	61.2293	85	130	0.00976758	0.0098739	1.60492	29.0874	41	130	regulation of gene silencing
		GO:0034330	3.92e-09	3.59e-08	2.09945	123.401	170	262	0.000101495	0.00036966	1.68172	58.6224	85	262	cell junction organization
		GO:0034329	8.54e-08	5.44e-07	2.07898	104.09	143	221	0.000837409	0.00183538	1.62002	49.4486	70	221	cell junction assembly
		GO:0009156	8.66e-06	3.03e-05	2.0557	73.0041	100	155	0.00804494	0.0087645	1.56364	34.6812	48	155	ribonucleoside monophosphate biosynthetic process
		GO:0016570	5.8e-13	1.27e-11	2.03675	202.999	276	431	3.75e-08	5.81e-07	1.7899	96.4361	145	431	histone modification
	48	GO:0010507	3.17e-06	1.66e-05	3.08803	20.5195	39	69	0.000560179	0.00127233	2.32974	17.1811	30	69	negative regulation of autophagy
		GO:0050772	1.66e-05	6.36e-05	2.62526	23.7907	42	80	0.000414958	0.00100258	2.2395	19.9201	34	80	positive regulation of axonogenesis
		GO:0007044	1.15e-05	4.75e-05	2.54193	26.4672	46	89	0.00707426	0.007971	1.7836	22.1611	33	89	cell-substrate junction assembly
		GO:0035023	1.47e-07	1.38e-06	2.53359	38.6599	67	130	0.000414023	0.00100258	1.89593	32.3701	50	130	regulation of Rho protein signal transduction
		GO:0010770	5.73e-08	6.63e-07	2.52398	41.6338	72	140	5.59e-05	0.000210587	2.02465	34.8601	56	140	positive regulation of cell morphogenesis involved in differentiation
		GO:0006476	1.36e-05	5.35e-05	2.42611	28.8463	49	97	0.00497373	0.00624971	1.78685	24.1531	36	97	protein deacetylation
		GO:0048675	1.48e-05	5.7e-05	2.29249	32.7122	54	110	0.000156408	0.000469225	2.10007	27.3901	45	110	axon extension
		GO:0007613	2.16e-05	7.99e-05	2.2888	31.5227	52	106	0.00225012	0.0036904	1.83604	26.3941	40	106	memory
		GO:0007156	8.82e-07	5.64e-06	2.23168	45.4998	74	153	0.000817705	0.00168695	1.75146	38.0971	56	153	homophilic cell adhesion via plasma membrane adhesion molecules
		GO:0046578	5.05e-09	8.65e-08	2.16259	70.7774	113	238	9.67e-08	1.37e-06	2.06386	59.2622	96	238	regulation of Ras protein signal transduction
		GO:0007266	1.88e-07	1.66e-06	2.13153	57.9899	92	195	0.000214987	0.000599963	1.7397	48.5552	71	195	Rho protein signal transduction
		GO:0008361	2.06e-06	1.17e-05	2.12998	47.8788	76	161	1.04e-05	5.61e-05	2.05886	40.0891	65	161	regulation of cell size
		GO:0050770	3.05e-06	1.62e-05	2.08432	49.0684	77	165	2.81e-06	1.93e-05	2.13308	41.0851	68	165	regulation of axonogenesis
		GO:0046777	6.51e-08	7.12e-07	2.06188	68.6957	107	231	0.000194301	0.000564099	1.67327	57.5192	82	231	protein autophosphorylation
		GO:1902275	7.72e-06	3.47e-05	2.02935	48.4736	75	163	2.27e-08	4.29e-07	2.47249	40.5871	73	163	regulation of chromatin organization
		GO:0051056	3.43e-10	9.32e-09	2.02692	98.7315	152	332	3.82e-08	6.25e-07	1.89616	82.6683	127	332	regulation of small GTPase mediated signal transduction
