# Supplementary material for: Novel approach reveals genomic landscapes of single-strand DNA breaks with nucleotide resolution in human cells
Source: Nat Commun. 2019 Dec 20;10:5799. doi: 10.1038/s41467-019-13602-7 (PMC6925131; doi:10.1038/s41467-019-13602-7)
Supplement: Supplementary file 13 — Supplementary Data 12 [file 41467_2019_13602_MOESM13_ESM.xlsx]

## Sheet: Sheet1
D12. GO term enrichment analyses for K562 promotor-assigned genes with exons containing ≥ 3 breaks shared in biological replica 1 and 2 (SSiNGLe-ILM)
Drug	Time	GOBPID	B1						B2						Term
			Pvalue	P_adj	OddsRatio	ExpCount	Count	Size	Pvalue	P_adj	OddsRatio	ExpCount	Count	Size
Imatinib	6H	GO:0086010	4.17534e-06	3.26737e-05	5.60134	4.87752	16	32	0.000298732	0.000923842	3.89362	5.35128	14	32	membrane depolarization during action potential
		GO:0035023	1.31679e-05	8.54183e-05	2.76644	14.3277	31	94	0.000499148	0.00127857	2.23988	15.7194	29	94	regulation of Rho protein signal transduction
		GO:0046578	2.45855e-08	5.18408e-07	2.55507	28.9603	59	190	1.54e-06	1.54e-05	2.22383	31.7732	58	190	regulation of Ras protein signal transduction
		GO:0098742	4.44804e-06	3.42638e-05	2.53304	19.6625	40	129	4.19e-05	0.000213634	2.26357	21.5723	40	129	cell-cell adhesion via plasma-membrane adhesion molecules
		GO:0030198	8.46562e-08	1.49055e-06	2.4417	29.8748	59	196	2.08e-06	1.92e-05	2.17963	32.7766	59	196	extracellular matrix organization
		GO:0050808	2.06112e-06	1.84751e-05	2.26985	28.1982	53	185	6.9e-06	5.09e-05	2.13837	30.9371	55	185	synapse organization
		GO:0007018	1.6358e-07	2.52016e-06	2.18036	39.0202	71	256	7.39e-05	0.00033714	1.79205	42.8102	67	256	microtubule-based movement
		GO:0050890	9.25181e-06	6.16371e-05	2.14345	28.8079	52	189	2.9e-05	0.000156055	2.01965	31.606	54	189	cognition
		GO:0043062	1.77079e-06	1.64717e-05	2.11157	35.362	63	232	9.45e-06	6.37e-05	1.96999	38.7968	65	232	extracellular structure organization
		GO:0051056	5.14381e-07	6.03785e-06	2.08586	40.8493	72	268	1.03e-06	1.1e-05	2.00981	44.817	76	268	regulation of small GTPase mediated signal transduction
		GO:0007610	1.17698e-08	3.04914e-07	2.04447	57.3109	99	376	1.1e-08	3.5e-07	2.00886	62.8775	106	376	behavior
	12H	GO:0007156	1.43382e-10	3.80845e-08	5.06108	8.90183	31	83	1.62e-05	0.00010497	4.19305	4.22401	15	83	homophilic cell adhesion via plasma membrane adhesion molecules
		GO:0098742	1.42634e-07	4.08452e-06	3.15859	13.8354	35	129	0.000283983	0.000951446	2.88367	6.56502	17	129	cell-cell adhesion via plasma-membrane adhesion molecules
		GO:0007018	1.28051e-07	4.03359e-06	2.39183	27.4563	56	256	2.29e-09	1.17e-07	3.4017	13.0283	38	256	microtubule-based movement
	24H	GO:0046578	9.83836e-07	1.90864e-05	2.14729	41.0591	70	190	0.00100528	0.0027675	1.82834	24.4372	40	190	regulation of Ras protein signal transduction
	36H	GO:0014020	0.000810771	0.00221895	2.10454	27.9115	42	78	0.000556112	0.00265297	3.90076	3.56999	11	40	primary neural tube formation
		GO:0061912	0.00152177	0.00348379	2.70142	14.3136	24	40	0.00177703	0.00464597	2.46684	7.85397	17	88	selective autophagy
		GO:0010508	4.35e-05	0.00028273	2.37744	31.4899	50	88	0.000424877	0.00256106	2.87391	6.96147	17	78	positive regulation of autophagy
		GO:0060606	0.00207987	0.00413701	2.00889	26.4801	39	74	0.000681681	0.00265297	2.84283	6.60448	16	74	tube closure
		GO:0001843	0.00207987	0.00413701	2.00889	26.4801	39	74	0.000681681	0.00265297	2.84283	6.60448	16	74	neural tube closure
	48H	GO:0050808	3.1277e-06	4.08091e-05	2.27581	26.2685	50	185	0.000840922	0.00260356	1.79663	28.3382	45	185	synapse organization
		GO:0007610	2.58092e-08	7.85746e-07	2.04322	53.389	93	376	0.000431996	0.00166627	1.56745	57.5956	82	376	behavior
Romidepsin	6H	GO:0000904	2.01755e-06	2.24812e-05	2.00015	36.0054	65	512	6.65e-05	0.000562088	1.81162	35.4024	59	512	cell morphogenesis involved in differentiation
	12H	GO:0007411	1.99207e-06	1.72314e-05	2.45265	20.6684	43	186	7.69e-06	4.82e-05	2.22016	25.55	48	186	axon guidance
		GO:0097485	2.31469e-06	1.95337e-05	2.43539	20.7795	43	187	8.99e-06	5.34e-05	2.20397	25.6873	48	187	neuron projection guidance
		GO:0050808	4.27729e-06	3.02029e-05	2.39374	20.5573	42	185	0.0065134	0.00808428	1.63821	25.4126	38	185	synapse organization
		GO:0061564	3.61933e-08	6.59099e-07	2.17944	39.8922	75	359	1.44e-06	1.24e-05	1.90443	49.3142	82	359	axon development
		GO:0010975	1.16388e-07	1.75088e-06	2.1669	37.3365	70	336	0.00018723	0.000580962	1.68182	46.1548	70	336	regulation of neuron projection development
		GO:0007409	3.06652e-07	3.75561e-06	2.12622	36.7809	68	331	3.51e-07	3.9e-06	2.01793	45.468	79	331	axonogenesis
		GO:0048667	2.31245e-08	4.70652e-07	2.09401	46.7817	85	421	2.53e-06	2.01e-05	1.80121	57.8308	92	421	cell morphogenesis involved in neuron differentiation
		GO:0120035	1.46962e-08	3.66024e-07	2.06204	50.782	91	457	0.00121922	0.00254708	1.48104	62.776	86	457	regulation of plasma membrane bounded cell projection organization
		GO:0031344	3.49458e-08	6.59099e-07	2.01635	51.671	91	465	0.00137101	0.00276827	1.47043	63.8749	87	465	regulation of cell projection organization
	24H	GO:0009791	1.21384e-06	1.88936e-05	3.26404	16.4062	35	71	0.00333616	0.00497471	2.01063	19.0102	30	71	post-embryonic development
	36H	GO:0030811	5.57406e-06	4.68798e-05	3.72106	32.0034	49	61	0.00815061	0.00866048	1.93593	18.6366	28	61	regulation of nucleotide catabolic process
		GO:0043470	5.5668e-06	4.68798e-05	3.57554	33.5774	51	64	0.00889984	0.00919344	1.89056	19.5532	29	64	regulation of carbohydrate catabolic process
		GO:0035023	3.33936e-06	3.15013e-05	2.81761	49.3168	71	94	0.00064647	0.00169805	2.01262	28.7187	44	94	regulation of Rho protein signal transduction
		GO:0006109	2.39681e-07	3.87599e-06	2.56734	71.8766	101	137	2.25e-05	0.000135546	2.0713	41.856	65	137	regulation of carbohydrate metabolic process
		GO:0007266	3.5126e-07	5.37333e-06	2.464	75.5491	105	144	0.00095556	0.0021183	1.73119	43.9946	62	144	Rho protein signal transduction
		GO:0050770	9.79377e-06	6.92909e-05	2.28363	66.1055	90	126	3.99e-05	0.000215117	2.08439	38.4953	60	126	regulation of axonogenesis
		GO:0046578	1.06416e-07	2.05299e-06	2.25101	99.6829	135	190	1.2e-05	8.51e-05	1.90104	58.0485	86	190	regulation of Ras protein signal transduction
	48H	GO:0050770	4.34536e-06	2.73497e-05	2.27333	39.6082	64	126	0.000804914	0.00247937	2.05466	17.414	31	126	regulation of axonogenesis
		GO:0046578	6.18029e-08	9.34174e-07	2.21197	59.7266	95	190	9.08e-08	4.79e-06	2.52603	26.2593	54	190	regulation of Ras protein signal transduction
10074-G5	6H	GO:0007156	3.6661e-15	1.77195e-13	5.89436	20.1635	54	83	0.000131512	0.000456181	2.5354	13.9776	28	83	homophilic cell adhesion via plasma membrane adhesion molecules
		GO:0086010	4.83407e-06	2.37607e-05	5.22315	7.77389	20	32	0.00122458	0.00258912	3.39422	5.38896	13	32	membrane depolarization during action potential
		GO:0050772	9.83041e-09	8.03048e-08	4.31299	15.5478	37	64	0.00324968	0.00510676	2.25713	10.7779	20	64	positive regulation of axonogenesis
		GO:0035023	1.41367e-09	1.36655e-08	3.58607	22.8358	50	94	0.000236802	0.000778815	2.33472	15.8301	30	94	regulation of Rho protein signal transduction
		GO:0022617	2.54523e-05	9.46304e-05	3.583	10.932	24	45	0.00523436	0.00665918	2.48012	7.57823	15	45	extracellular matrix disassembly
		GO:0010770	3.08803e-09	2.79853e-08	3.15819	27.2086	56	112	5e-05	0.000226662	2.3636	18.8614	36	112	positive regulation of cell morphogenesis involved in differentiation
		GO:0030516	5.25077e-06	2.49627e-05	3.14081	16.0336	33	66	0.000803037	0.00193871	2.48535	11.1147	22	66	regulation of axon extension
		GO:0048675	6.44179e-07	3.77398e-06	3.00383	20.8923	42	86	0.00063475	0.00166763	2.27701	14.4828	27	86	axon extension
		GO:0046578	3.17822e-13	8.01464e-12	2.98891	46.1575	92	190	4.15e-05	0.000200227	1.98733	31.997	54	190	regulation of Ras protein signal transduction
		GO:0050770	2.66269e-08	2.03206e-07	2.78062	30.6097	59	126	6.37e-05	0.000271996	2.23773	21.219	39	126	regulation of axonogenesis
		GO:0030198	2.3764e-11	3.2817e-10	2.6989	47.6151	90	196	0.000103222	0.000381922	1.90219	33.0074	54	196	extracellular matrix organization
		GO:1990138	4.9338e-07	2.95011e-06	2.6433	27.6945	52	114	0.000397888	0.00117129	2.11766	19.1982	34	114	neuron projection extension
		GO:0030048	1.10845e-05	4.59214e-05	2.61938	21.3782	40	88	0.0021187	0.00380852	2.08489	14.8197	26	88	actin filament-based movement
		GO:0043062	4.19191e-12	7.1509e-11	2.58926	56.3607	104	232	0.000525076	0.0014391	1.70485	39.07	59	232	extracellular structure organization
		GO:0010769	1.51047e-09	1.43618e-08	2.4282	49.3156	88	203	8.87e-06	5.55e-05	2.0543	34.1862	59	203	regulation of cell morphogenesis involved in differentiation
		GO:0051056	1.03434e-11	1.6214e-10	2.39802	65.1063	115	268	2.01e-05	0.000106222	1.84435	45.1326	72	268	regulation of small GTPase mediated signal transduction
		GO:0010976	6.91189e-09	5.727e-08	2.39141	46.8863	83	193	6.6e-05	0.000279193	1.94384	32.5022	54	193	positive regulation of neuron projection development
		GO:0031032	7.01839e-07	3.99085e-06	2.37594	34.4966	61	142	0.00622943	0.00753642	1.68948	23.9135	36	142	actomyosin structure organization
		GO:0008361	5.88288e-06	2.77404e-05	2.31817	30.3668	53	125	0.000120303	0.000427316	2.17924	21.0506	38	125	regulation of cell size
		GO:0048167	1.04827e-05	4.40578e-05	2.27362	30.1238	52	124	0.00724442	0.00816376	1.72924	20.8822	32	124	regulation of synaptic plasticity
		GO:0007266	2.90921e-06	1.52013e-05	2.25197	34.9825	60	144	0.00786881	0.00866936	1.65785	24.2503	36	144	Rho protein signal transduction
		GO:0060560	8.28291e-07	4.57532e-06	2.25023	39.1124	67	161	0.00100498	0.00226504	1.81701	27.1132	43	161	developmental growth involved in morphogenesis
		GO:0007411	1.66626e-07	1.15051e-06	2.23436	45.1857	77	186	2.17e-05	0.00011332	2.04839	31.3234	54	186	axon guidance
		GO:0007409	6.24251e-12	1.00574e-10	2.23144	80.4112	136	331	2.39e-05	0.00012077	1.73756	55.7421	85	331	axonogenesis
		GO:0097485	2.16735e-07	1.42848e-06	2.2138	45.4287	77	187	1.21e-05	7.16e-05	2.0874	31.4918	55	187	neuron projection guidance
		GO:1902275	4.94257e-06	2.40898e-05	2.19911	35.4684	60	146	0.00167728	0.00326608	1.81575	24.5871	39	146	regulation of chromatin organization
		GO:0048588	6.39688e-06	2.92141e-05	2.17358	35.7113	60	147	0.0002505	0.000811838	1.99612	24.7556	42	147	developmental cell growth
		GO:0045666	1.33254e-08	1.07343e-07	2.15265	59.5188	99	245	1.07e-05	6.49e-05	1.92865	41.2593	68	245	positive regulation of neuron differentiation
		GO:0048667	8.45609e-13	1.84966e-11	2.11331	102.275	167	421	3.48e-07	3.09e-06	1.81323	70.8986	111	421	cell morphogenesis involved in neuron differentiation
		GO:0000904	5.74303e-15	2.22064e-13	2.10816	124.382	202	512	6.04e-07	5.05e-06	1.70889	86.2234	129	512	cell morphogenesis involved in differentiation
		GO:0022604	6.35857e-11	7.84674e-10	2.10171	85.7557	140	353	2.5e-07	2.41e-06	1.91542	59.447	97	353	regulation of cell morphogenesis
		GO:0050769	9.0575e-10	9.2164e-09	2.09649	75.3096	123	310	1.9e-05	0.000103909	1.77813	52.2056	81	310	positive regulation of neurogenesis
		GO:0061564	1.22092e-10	1.47528e-09	2.06775	87.2133	141	359	0.000178744	0.000596709	1.60578	60.4574	87	359	axon development
		GO:0010975	4.72628e-10	5.07638e-09	2.06514	81.6258	132	336	2.21e-06	1.66e-05	1.84458	56.5841	90	336	regulation of neuron projection development
		GO:0048812	3.70161e-12	6.70917e-11	2.00851	112.478	178	463	3.12e-07	2.89e-06	1.774	77.9716	120	463	neuron projection morphogenesis
	12H	GO:0035023	3.46855e-07	4.29892e-05	4.47313	5.47174	20	94	0.000353806	0.00112473	2.59491	9.47275	21	94	regulation of Rho protein signal transduction
		GO:0007266	2.69375e-06	9.43618e-05	3.31617	8.38223	24	144	0.00230513	0.00399746	1.98756	14.5114	26	144	Rho protein signal transduction
	24H	GO:0035637	4.42601e-07	1.11093e-05	4.1141	5.96282	21	134	9.65e-05	0.000601328	2.07522	27.1765	46	134	multicellular organismal signaling
		GO:0030900	1.60953e-06	2.13497e-05	2.90904	11.5697	30	260	0.000898845	0.00269081	1.58169	52.7305	74	260	forebrain development
		GO:0007420	1.02404e-07	4.28392e-06	2.50368	21.9823	49	494	0.000382424	0.00152322	1.44258	100.188	131	494	brain development
		GO:0060322	8.97799e-08	4.28392e-06	2.46643	23.2283	51	522	0.000210603	0.00105301	1.45266	105.867	139	522	head development
		GO:0048589	7.79214e-06	6.12953e-05	2.30067	19.1344	40	430	0.00132369	0.00327917	1.4209	87.2081	113	430	developmental growth
		GO:0061061	7.79214e-06	6.12953e-05	2.30067	19.1344	40	430	7.05e-05	0.000466427	1.54889	87.2081	120	430	muscle structure development
		GO:0007417	6.91484e-07	1.44635e-05	2.18082	29.0576	57	653	0.00117684	0.00314995	1.34151	132.435	164	653	central nervous system development
	36H	GO:0061383	1.53103e-05	8.86042e-05	6.9047	14.576	26	30	0.00135425	0.00376995	4.97963	1.74125	7	30	trabecula morphogenesis
		GO:0046578	8.40698e-09	1.92384e-07	2.38082	92.3149	131	190	0.00715968	0.00910429	1.93644	11.0279	20	190	regulation of Ras protein signal transduction
	48H	GO:0007044	6.65543e-08	1.23929e-06	4.09123	10.4282	29	70	0.00459388	0.00757315	3.34455	2.63207	8	70	cell-substrate junction assembly
		GO:0007156	1.37368e-05	8.6254e-05	2.93888	12.3648	28	83	0.00387301	0.00722176	3.15633	3.12088	9	83	homophilic cell adhesion via plasma membrane adhesion molecules
		GO:0010769	4.23683e-06	3.94463e-05	2.15891	30.2417	55	203	0.00974623	0.00995972	2.07835	7.63299	15	203	regulation of cell morphogenesis involved in differentiation
		GO:0046578	1.24089e-05	8.07328e-05	2.12848	28.305	51	190	0.00540501	0.00830676	2.23532	7.14418	15	190	regulation of Ras protein signal transduction
YM-155	6H	GO:0007156	1.0147e-09	1.56855e-08	4.12011	14.8643	39	83	8.06e-06	5.48e-05	2.99288	12.7418	29	83	homophilic cell adhesion via plasma membrane adhesion molecules
		GO:0007044	7.2118e-08	7.6445e-07	3.90372	12.5362	32	70	1.3e-07	1.92e-06	3.94696	10.7461	29	70	cell-substrate junction assembly
		GO:0034333	4.797e-07	3.82728e-06	3.65625	12.178	30	68	3.53e-06	2.82e-05	3.44829	10.4391	26	68	adherens junction assembly
		GO:0048675	1.78769e-07	1.65808e-06	3.33993	15.4016	36	86	0.00927725	0.00959832	1.90635	13.2024	22	86	axon extension
		GO:0097553	1.20829e-06	8.28556e-06	3.18526	14.5061	33	81	0.000808635	0.00191929	2.33929	12.4348	24	81	calcium ion transmembrane import into cytosol
		GO:0034332	3.37338e-07	2.87707e-06	3.09326	17.0134	38	95	7.27e-07	7.95e-06	3.11272	14.584	34	95	adherens junction organization
		GO:0007411	1.35873e-11	2.6531e-10	2.96139	33.3104	72	186	3.06e-06	2.59e-05	2.23311	28.554	53	186	axon guidance
		GO:0097485	1.82892e-11	3.47964e-10	2.93533	33.4895	72	187	3.65e-06	2.86e-05	2.21622	28.7075	53	187	neuron projection guidance
		GO:0060402	5.08066e-06	2.99194e-05	2.79563	16.6552	35	93	0.00287351	0.0047437	2.04146	14.277	25	93	calcium ion transport into cytosol
		GO:0060401	7.48865e-06	4.02651e-05	2.63773	18.267	37	102	0.0025385	0.00432349	1.99982	15.6586	27	102	cytosolic calcium ion transport
		GO:0070588	8.1163e-10	1.28134e-08	2.63757	35.2804	71	197	0.00191358	0.00357888	1.69733	30.2427	46	197	calcium ion transmembrane transport
		GO:0098742	1.06824e-06	7.62151e-06	2.57446	23.1024	46	129	0.000828273	0.00194595	1.9919	19.8036	34	129	cell-cell adhesion via plasma-membrane adhesion molecules
		GO:0034329	4.94398e-08	5.55823e-07	2.54701	29.9077	59	167	7.46e-05	0.000310636	2.05998	25.6372	45	167	cell junction assembly
		GO:0050770	3.45014e-06	2.13334e-05	2.49043	22.5651	44	126	0.00110217	0.00241167	1.97419	19.343	33	126	regulation of axonogenesis
		GO:0010810	5.45137e-06	3.16009e-05	2.46295	22.2069	43	124	7.37e-05	0.000308871	2.28098	19.036	36	124	regulation of cell-substrate adhesion
		GO:0035637	3.55939e-06	2.1827e-05	2.42693	23.9978	46	134	3.72e-08	6.27e-07	2.93098	20.5712	46	134	multicellular organismal signaling
		GO:0007409	3.14808e-12	7.07841e-11	2.38496	59.2782	111	331	7.72e-06	5.43e-05	1.82306	50.8138	81	331	axonogenesis
		GO:0048667	8.79785e-15	3.84e-13	2.37413	75.3961	140	421	8.91e-06	5.85e-05	1.71116	64.6303	98	421	cell morphogenesis involved in neuron differentiation
		GO:0034330	4.39003e-08	5.08969e-07	2.36988	36.1758	68	202	3.96e-05	0.000194926	1.9901	31.0103	53	202	cell junction organization
		GO:0006816	1.27615e-09	1.8938e-08	2.35977	45.4884	85	254	0.0043586	0.00619215	1.54024	38.9931	55	254	calcium ion transport
		GO:0007160	5.60845e-06	3.22595e-05	2.34629	25.0723	47	140	1.22e-06	1.29e-05	2.56497	21.4923	44	140	cell-matrix adhesion
		GO:0061564	6.83795e-12	1.44965e-10	2.28688	64.2926	117	359	5.52e-05	0.000249046	1.68955	55.1123	83	359	axon development
		GO:0046578	5.91028e-07	4.52106e-06	2.2569	34.0267	62	190	1.67e-09	4.1e-08	2.72959	29.1681	62	190	regulation of Ras protein signal transduction
		GO:0120039	3.61866e-14	1.22047e-12	2.23732	84.7087	151	473	7.88e-06	5.43e-05	1.67126	72.6131	108	473	plasma membrane bounded cell projection morphogenesis
		GO:0048858	4.40117e-14	1.41986e-12	2.23016	84.8878	151	474	8.7e-06	5.78e-05	1.66652	72.7667	108	474	cell projection morphogenesis
		GO:0048812	1.31735e-13	3.62027e-12	2.21634	82.9178	147	463	8.44e-06	5.67e-05	1.67649	71.078	106	463	neuron projection morphogenesis
		GO:0000904	9.63931e-15	3.97354e-13	2.21404	91.6931	162	512	1.89e-07	2.66e-06	1.77681	78.6003	122	512	cell morphogenesis involved in differentiation
		GO:0010769	6.81401e-07	5.10707e-06	2.19556	36.3549	65	203	0.000344416	0.000983334	1.82454	31.1638	50	203	regulation of cell morphogenesis involved in differentiation
		GO:0031589	4.28906e-07	3.53609e-06	2.1876	38.1458	68	213	4.67e-07	5.63e-06	2.25479	32.6989	61	213	cell-substrate adhesion
		GO:0032990	1.03719e-13	2.95998e-12	2.18005	87.9323	154	491	2.63e-05	0.000144084	1.60978	75.3764	109	491	cell part morphogenesis
		GO:0050808	2.54142e-06	1.63977e-05	2.17908	33.1313	59	185	0.00501625	0.00681518	1.63408	28.4005	42	185	synapse organization
		GO:0030198	1.93583e-06	1.25999e-05	2.1545	35.1013	62	196	1.6e-05	9.88e-05	2.07486	30.0892	53	196	extracellular matrix organization
		GO:0045216	5.94554e-06	3.39353e-05	2.15174	31.6986	56	177	0.00116398	0.00251333	1.78798	27.1724	43	177	cell-cell junction organization
		GO:0043062	6.67763e-07	5.05592e-06	2.09993	41.5485	72	232	2.26e-06	1.97e-05	2.09324	35.6157	63	232	extracellular structure organization
		GO:0032989	3.59542e-18	2.96423e-16	2.08107	144.166	241	805	6.25e-12	2.46e-10	1.8539	123.581	195	805	cellular component morphogenesis
		GO:0051056	2.2327e-07	1.99598e-06	2.06173	47.9956	82	268	5.48e-09	1.1e-07	2.32005	41.1423	78	268	regulation of small GTPase mediated signal transduction
		GO:0030036	7.92716e-12	1.62285e-10	2.05341	88.4695	149	494	9.95e-13	5.35e-11	2.18284	75.837	136	494	actin cytoskeleton organization
		GO:0007018	5.29145e-07	4.08985e-06	2.04701	45.8466	78	256	0.0081256	0.00884859	1.48849	39.3001	54	256	microtubule-based movement
		GO:0000902	4.66685e-16	2.88567e-14	2.04343	131.451	218	734	9.71e-11	3.02e-09	1.83298	112.681	177	734	cell morphogenesis
		GO:0030029	1.78758e-12	4.42129e-11	2.02364	99.2148	165	554	1.24e-13	8.67e-12	2.16219	85.0479	151	554	actin filament-based process
		GO:0031175	1.54349e-14	6.02775e-13	2.00671	123.571	203	690	0.000204941	0.000661808	1.43709	105.926	140	690	neuron projection development
	12H	GO:0007156	9.36506e-06	7.75109e-05	3.05747	11.4153	27	83	5.72e-06	6.24e-05	3.60845	7.21921	21	83	homophilic cell adhesion via plasma membrane adhesion molecules
		GO:0007018	1.75447e-07	2.62496e-06	2.2279	35.2086	66	256	0.0026817	0.00465193	1.7436	22.2665	36	256	microtubule-based movement
	24H	GO:0045807	6.11678e-06	4.60798e-05	2.49145	32.521	54	98	0.000815611	0.00451305	2.57621	7.95508	18	98	positive regulation of endocytosis
		GO:0030100	2.0657e-07	2.84663e-06	2.21087	57.4096	90	173	0.0015888	0.00599412	2.02978	14.0432	26	173	regulation of endocytosis
	36H	GO:0046578	2.36784e-06	5.32765e-05	2.12937	37.0315	64	190	6.31e-07	8e-06	2.05852	70.8504	104	190	regulation of Ras protein signal transduction
	48H	GO:0006479	4.90151e-06	2.86692e-05	2.08066	58.5791	86	154	0.00190255	0.00509835	3.02485	3.91218	11	154	protein methylation
		GO:0008213	4.90151e-06	2.86692e-05	2.08066	58.5791	86	154	0.00190255	0.00509835	3.02485	3.91218	11	154	protein alkylation
Talazoparib	6H	GO:0007156	5.44025e-13	2.83346e-11	5.21997	14.9551	44	83	1.92e-14	1.6e-12	6.5556	8.87391	36	83	homophilic cell adhesion via plasma membrane adhesion molecules
		GO:0051899	2.3341e-06	1.77904e-05	3.47557	11.7118	28	65	0.00107403	0.0024348	2.74962	6.94944	16	65	membrane depolarization
		GO:0061337	3.27558e-07	3.1496e-06	3.04483	17.6578	39	98	0.000208449	0.000829719	2.59045	10.4776	23	98	cardiac conduction
		GO:0048675	2.19004e-06	1.71097e-05	3.00682	15.4956	34	86	0.000598488	0.00160344	2.55577	9.19465	20	86	axon extension
		GO:0060041	1.21838e-06	1.08784e-05	2.936	17.1173	37	95	0.000126673	0.000587621	2.69915	10.1569	23	95	retina development in camera-type eye
		GO:0035637	1.04387e-08	1.63104e-07	2.93224	24.1443	52	134	6.26e-05	0.000352127	2.44367	14.3265	30	134	multicellular organismal signaling
		GO:0098742	2.08912e-08	2.96749e-07	2.92464	23.2434	50	129	2.27e-10	8.27e-09	3.84377	13.792	40	129	cell-cell adhesion via plasma-membrane adhesion molecules
		GO:0034968	2.69171e-06	1.95619e-05	2.85529	16.9371	36	94	0.0019304	0.00350409	2.27775	10.05	20	94	histone lysine methylation
		GO:0007612	7.18581e-06	4.72751e-05	2.7909	16.2164	34	90	0.00110175	0.00247523	2.40882	9.62231	20	90	learning
		GO:0001508	5.85014e-06	4.0626e-05	2.77466	16.7569	35	93	0.000251766	0.00093433	2.61631	9.94305	22	93	action potential
		GO:0030048	1.16992e-05	6.9785e-05	2.75704	15.856	33	88	0.00010634	0.000507395	2.81585	9.40848	22	88	actin filament-based movement
		GO:0035023	7.72378e-06	5.0285e-05	2.72735	16.9371	35	94	3.6e-06	4.23e-05	3.23971	10.05	26	94	regulation of Rho protein signal transduction
		GO:1990138	1.36719e-06	1.1868e-05	2.68722	20.5407	42	114	0.000843531	0.00204159	2.25116	12.1883	24	114	neuron projection extension
		GO:0018022	1.06953e-05	6.55347e-05	2.62732	17.838	36	99	0.00156872	0.00304623	2.26994	10.5845	21	99	peptidyl-lysine methylation
		GO:0016571	3.84292e-06	2.72934e-05	2.54474	21.2614	42	118	0.00651985	0.00737346	1.93039	12.6159	22	118	histone methylation
		GO:0006941	1.22457e-05	7.08664e-05	2.45379	20.7209	40	115	0.000400629	0.00125447	2.34684	12.2952	25	115	striated muscle contraction
		GO:0050808	2.56547e-07	2.54511e-06	2.33203	33.3336	62	185	0.00216177	0.00377802	1.83522	19.7792	33	185	synapse organization
		GO:0007266	6.64075e-06	4.46287e-05	2.3042	25.9462	48	144	0.000103741	0.000500673	2.32389	15.3957	31	144	Rho protein signal transduction
		GO:0060560	7.83435e-06	5.04791e-05	2.19975	29.0093	52	161	0.000170222	0.000722723	2.18433	17.2132	33	161	developmental growth involved in morphogenesis
		GO:0046578	1.66071e-06	1.36404e-05	2.18528	34.2345	61	190	1.91e-05	0.000148315	2.26742	20.3138	40	190	regulation of Ras protein signal transduction
		GO:0010975	8.11934e-10	1.63696e-08	2.15404	60.541	106	336	4.22e-05	0.000264414	1.85635	35.9233	60	336	regulation of neuron projection development
		GO:0010976	2.95893e-06	2.12567e-05	2.13495	34.7751	61	193	0.000138381	0.000630262	2.08019	20.6345	38	193	positive regulation of neuron projection development
		GO:0010769	1.87391e-06	1.50153e-05	2.12867	36.5769	64	203	0.000194865	0.000800224	2.01767	21.7037	39	203	regulation of cell morphogenesis involved in differentiation
		GO:0022604	1.83873e-09	3.38003e-08	2.08792	63.6041	109	353	0.000942506	0.00222802	1.63714	37.7408	57	353	regulation of cell morphogenesis
		GO:0051056	1.38395e-07	1.51748e-06	2.08331	48.2887	83	268	0.000422982	0.00127858	1.8063	28.6531	47	268	regulation of small GTPase mediated signal transduction
		GO:0050890	1.39995e-05	8.02724e-05	2.04272	34.0543	58	189	3.89e-05	0.000256261	2.20894	20.2068	39	189	cognition
		GO:0120039	2.80161e-11	9.72782e-10	2.04115	85.2259	143	473	1.86e-05	0.000148096	1.74746	50.5706	80	473	plasma membrane bounded cell projection morphogenesis
		GO:0048812	4.50652e-11	1.2246e-09	2.0401	83.4241	140	463	8.38e-05	0.00043724	1.68117	49.5014	76	463	neuron projection morphogenesis
		GO:0048858	3.31893e-11	1.09175e-09	2.03477	85.4061	143	474	2.01e-05	0.000148315	1.74285	50.6775	80	474	cell projection morphogenesis
		GO:0045664	2.73937e-10	6.34112e-09	2.02745	77.6583	130	431	7.29e-05	0.000388686	1.71586	46.0802	72	431	regulation of neuron differentiation
		GO:0048667	4.39263e-10	9.79622e-09	2.02631	75.8565	127	421	6.01e-05	0.000344721	1.73561	45.011	71	421	cell morphogenesis involved in neuron differentiation
		GO:0007409	2.99191e-08	4.15543e-07	2.01716	59.6401	100	331	2.68e-05	0.000191588	1.89152	35.3887	60	331	axonogenesis
	12H	GO:0034968	1.34102e-05	9.13282e-05	3.25543	8.17598	22	94	6.22e-08	9.95e-07	3.83184	9.95508	29	94	histone lysine methylation
		GO:0031032	3.7631e-06	3.30316e-05	2.86586	12.3509	30	142	0.00372923	0.00539548	1.91108	15.0385	26	142	actomyosin structure organization
		GO:0046578	2.31705e-06	2.28808e-05	2.59561	16.5259	37	190	0.00150717	0.00315346	1.86333	20.122	34	190	regulation of Ras protein signal transduction
		GO:0051056	2.39012e-06	2.30268e-05	2.2911	23.3102	47	268	0.00357429	0.00522692	1.63513	28.3826	43	268	regulation of small GTPase mediated signal transduction
		GO:0007409	3.81673e-07	5.46695e-06	2.25276	28.7899	57	331	0.0060968	0.00723787	1.52298	35.0546	50	331	axonogenesis
		GO:0030036	2.6207e-09	1.03517e-07	2.21759	42.9674	83	494	0.000181478	0.000725913	1.62145	52.3171	78	494	actin cytoskeleton organization
		GO:0030029	1.40802e-09	6.95211e-08	2.16574	48.1861	91	554	1.96e-05	0.000121228	1.68662	58.6714	90	554	actin filament-based process
		GO:0061564	1.19235e-06	1.2672e-05	2.12884	31.2253	59	359	0.00767443	0.00821829	1.48256	38.0199	53	359	axon development
		GO:0048667	3.52626e-07	5.35721e-06	2.09405	36.6179	68	421	0.000678898	0.00192354	1.60109	44.5861	66	421	cell morphogenesis involved in neuron differentiation
		GO:0000904	3.09874e-08	5.82857e-07	2.08806	44.533	82	512	0.000128182	0.000562348	1.62696	54.2234	81	512	cell morphogenesis involved in differentiation
		GO:0120039	3.87531e-07	5.46695e-06	2.01982	41.1408	74	473	4.18e-05	0.000237148	1.71117	50.0931	78	473	plasma membrane bounded cell projection morphogenesis
		GO:0048858	4.21596e-07	5.5878e-06	2.01457	41.2278	74	474	4.51e-05	0.000250121	1.70668	50.199	78	474	cell projection morphogenesis
		GO:0048812	7.06127e-07	8.57904e-06	2.0028	40.271	72	463	6.13e-05	0.00031463	1.70021	49.0341	76	463	neuron projection morphogenesis
	24H	GO:0006897	1.3175e-05	0.000863758	2.17466	21.6743	43	488	0.000723841	0.00189362	1.80255	24.3425	41	488	endocytosis
		GO:0060627	0.000276132	0.00296478	2.08476	16.5666	32	373	4.99e-05	0.000298332	2.17049	18.6061	37	373	regulation of vesicle-mediated transport
		GO:0098657	3.66042e-05	0.00106675	2.03638	24.0727	45	542	7.37e-05	0.000381376	1.92567	27.0362	48	542	import into cell
	36H	GO:0035023	1.07165e-06	2.03244e-05	2.79045	24.2037	46	94	1.16e-05	6.03e-05	2.47031	36.27	57	94	regulation of Rho protein signal transduction
		GO:0021915	6.91446e-06	7.04251e-05	2.2444	33.7307	57	131	0.00222392	0.00350986	1.67616	50.5465	67	131	neural tube development
		GO:0046578	2.49768e-06	3.75387e-05	2.03465	48.9224	78	190	4.45e-08	5.04e-07	2.21775	73.3117	110	190	regulation of Ras protein signal transduction
	48H	GO:0030516	5.94648e-06	4.53014e-05	3.53239	35.4595	53	66	GO:0030516	0.000391059	0.00297979	5.79954	1.35464	7	66
		GO:0061387	9.06321e-06	5.5036e-05	3.14159	39.7576	58	74	GO:0061387	0.000786569	0.00359086	5.10353	1.51884	7	74
		GO:0048675	8.13179e-06	5.40828e-05	2.86146	46.2047	66	86	GO:0048675	0.00190842	0.00524997	4.32383	1.76514	7	86
		GO:0050770	1.46791e-05	7.78552e-05	2.25724	67.6953	91	126	GO:0050770	0.000264602	0.00271866	4.24698	2.58614	10	126
SN-38	6H	GO:0034968	4.33317e-05	0.000207444	2.52208	16.7315	33	94	0.008274	0.00900947	4.27444	1.24933	5	94	histone lysine methylation
	12H	GO:0007156	6.96537e-19	5.80186e-17	7.64701	13.4121	49	83	0.000100069	0.000428017	3.38939	5.53659	16	83	homophilic cell adhesion via plasma membrane adhesion molecules
		GO:0019226	1.96444e-05	8.05867e-05	3.97262	7.11003	19	44	0.00213393	0.00395648	3.62755	2.93506	9	44	transmission of nerve impulse
		GO:0098742	6.93544e-13	2.5037e-11	3.94046	20.8453	55	129	1.27e-05	7.62e-05	3.09663	8.60506	23	129	cell-cell adhesion via plasma-membrane adhesion molecules
		GO:0035023	1.47288e-08	1.36336e-07	3.5716	15.1896	38	94	4.12e-05	0.000209179	3.36744	6.27036	18	94	regulation of Rho protein signal transduction
		GO:0030516	1.65472e-05	7.2848e-05	3.19221	10.665	25	66	0.00398387	0.00619076	2.82353	4.40259	11	66	regulation of axon extension
		GO:0007411	5.05539e-09	5.70311e-08	2.64739	30.056	62	186	5.42e-06	4.04e-05	2.75708	12.4073	30	186	axon guidance
		GO:0050770	1.47232e-06	7.703e-06	2.62986	20.3605	42	126	0.00066307	0.00167408	2.52085	8.40495	19	126	regulation of axonogenesis
		GO:0097485	6.39115e-09	6.99153e-08	2.62595	30.2176	62	187	6.05e-06	4.36e-05	2.73927	12.474	30	187	neuron projection guidance
		GO:0046578	3.28026e-08	2.81946e-07	2.50112	30.7024	61	190	5.99e-05	0.000281243	2.47014	12.6741	28	190	regulation of Ras protein signal transduction
		GO:0035637	3.44637e-06	1.75231e-05	2.48492	21.6533	43	134	0.000553783	0.00148593	2.49223	8.93859	20	134	multicellular organismal signaling
		GO:0010976	8.666e-07	5.10043e-06	2.26737	31.1872	58	193	1.15e-05	7.01e-05	2.63699	12.8742	30	193	positive regulation of neuron projection development
		GO:0051056	1.06405e-08	1.01084e-07	2.26033	43.3065	80	268	9.89e-05	0.000427462	2.15255	17.8772	35	268	regulation of small GTPase mediated signal transduction
		GO:0010975	9.36127e-10	1.20694e-08	2.19751	54.2948	98	336	5.38e-06	4.04e-05	2.23359	22.4132	45	336	regulation of neuron projection development
		GO:0007018	1.60662e-07	1.05452e-06	2.15404	41.3674	74	256	0.00354021	0.0057066	1.81731	17.0767	29	256	microtubule-based movement
		GO:0007409	9.14339e-09	9.16879e-08	2.11229	53.4868	94	331	3.6e-06	2.99e-05	2.27369	22.0797	45	331	axonogenesis
		GO:0010769	1.09428e-05	5.13031e-05	2.05699	32.8031	57	203	7.9e-05	0.000359335	2.38242	13.5413	29	203	regulation of cell morphogenesis involved in differentiation
		GO:0120035	4.40566e-10	6.36177e-09	2.01984	73.8473	125	457	3.02e-06	2.61e-05	2.0707	30.4846	57	457	regulation of plasma membrane bounded cell projection organization
		GO:0031346	1.13406e-06	6.11037e-06	2.01832	43.3065	74	268	7.72e-06	5.21e-05	2.3776	17.8772	38	268	positive regulation of cell projection organization
	24H	GO:0034968	3.20678e-05	0.00029224	2.59436	15.7273	32	94	0.00420034	0.00667589	2.24035	8.50017	17	94	histone lysine methylation
		GO:0018022	3.94733e-05	0.000334484	2.51355	16.5638	33	99	0.00308616	0.00542967	2.25628	8.9523	18	99	peptidyl-lysine methylation
		GO:0035023	0.000210533	0.000968453	2.35332	15.7273	30	94	0.000645681	0.00215926	2.57604	8.50017	19	94	regulation of Rho protein signal transduction
		GO:0051208	0.00126519	0.00279036	2.26899	12.883	24	77	0.00850369	0.0093883	2.25154	6.9629	14	77	sequestering of calcium ion
		GO:0034332	0.000610724	0.00167602	2.20437	15.8946	29	95	0.00469645	0.00718665	2.21142	8.5906	17	95	adherens junction organization
		GO:0006493	0.00187085	0.00365884	2.18604	13.2176	24	79	0.00433888	0.00676536	2.3767	7.14376	15	79	protein O-linked glycosylation
		GO:0016571	0.000325506	0.00116849	2.11836	19.7428	35	118	0.00935073	0.00967418	1.94718	10.6704	19	118	histone methylation
		GO:0018210	0.000542504	0.00161747	2.09715	18.7389	33	112	0.00532056	0.00784962	2.07397	10.1279	19	112	peptidyl-threonine modification
		GO:0018107	0.00193934	0.0037468	2.03416	16.2292	28	97	0.00583272	0.00835742	2.15573	8.77145	17	97	peptidyl-threonine phosphorylation
		GO:0050770	0.000592132	0.00165849	2.00901	21.0813	36	126	0.00911891	0.00961577	1.91487	11.3938	20	126	regulation of axonogenesis
		GO:0046578	3.45242e-05	0.0003088	2.00335	31.7892	54	190	0.000875344	0.00246144	1.98965	17.1812	31	190	regulation of Ras protein signal transduction
	36H	GO:0046578	6.07099e-08	1.29434e-06	2.24503	91.6117	128	190	0.0012381	0.00349485	2.55099	6.7606	16	190	regulation of Ras protein signal transduction
	48H	GO:0051056	1.70957e-08	2.61164e-07	2.04669	138.419	183	268	0.00478341	0.007592	2.04491	9.85162	19	268	regulation of small GTPase mediated signal transduction
Etoposide	6H	GO:0030324	8.15608e-06	4.63518e-05	2.37065	30.3869	52	110	0.00737116	0.00806629	2.41218	5.37601	12	110	lung development
		GO:0030323	8.91629e-06	4.89486e-05	2.33587	31.2157	53	113	0.00907961	0.00926949	2.3399	5.52263	12	113	respiratory tube development
		GO:0031032	5.82822e-06	3.48358e-05	2.17258	39.2268	64	142	0.000555834	0.00155492	2.69637	6.93994	17	142	actomyosin structure organization
		GO:1902275	1.75004e-05	8.5061e-05	2.06563	40.3318	64	146	0.000765449	0.00190526	2.61183	7.13543	17	146	regulation of chromatin organization
	12H	GO:0060560	6.0166e-06	9.27104e-05	2.76494	12.5544	30	161	6.66e-07	4.85e-06	2.48091	24.4723	49	161	developmental growth involved in morphogenesis
		GO:0002009	6.38501e-07	1.87594e-05	2.1694	30.5673	59	392	0.00194926	0.00337977	1.47427	59.5848	81	392	morphogenesis of an epithelium
		GO:0007507	9.17269e-07	2.39196e-05	2.15689	30.1774	58	387	0.000337094	0.000874422	1.57326	58.8248	84	387	heart development
		GO:0061061	3.19277e-07	1.28811e-05	2.14679	33.5305	64	430	1.48e-05	6.74e-05	1.68386	65.3609	98	430	muscle structure development
		GO:0048729	6.64048e-07	1.87594e-05	2.05694	36.4156	67	467	0.000256461	0.000734322	1.52986	70.9849	99	467	tissue morphogenesis
	24H	GO:0035023	2.2722e-08	4.51342e-07	3.87796	10.7458	31	94	0.00456863	0.00618668	4.9634	1.08328	5	94	regulation of Rho protein signal transduction
	36H	GO:0035023	4.04325e-06	3.895e-05	2.58717	32.4034	54	94	8.84e-06	4.77e-05	2.69386	50.3605	71	94	regulation of Rho protein signal transduction
		GO:0046578	6.54031e-09	3.76055e-07	2.33262	65.4963	104	190	5.2e-07	4.33e-06	2.15137	101.793	135	190	regulation of Ras protein signal transduction
		GO:1902275	8.5666e-06	7.17608e-05	2.08397	50.3287	76	146	8.01e-05	0.000263839	1.96013	78.2195	101	146	regulation of chromatin organization
		GO:0051056	5.40327e-09	3.76055e-07	2.05338	92.3843	138	268	3.25e-05	0.00013	1.67642	143.581	176	268	regulation of small GTPase mediated signal transduction
	48H	GO:0007156	3.0362e-07	3.3803e-06	3.11051	23.8569	46	83	4.25e-08	4.97e-07	3.83333	41.9329	66	83	homophilic cell adhesion via plasma membrane adhesion molecules
		GO:1900034	6.24399e-06	3.45649e-05	2.96576	20.1203	38	70	0.00164346	0.0029916	2.14593	35.3651	48	70	regulation of cellular response to heat
		GO:0098742	5.6783e-06	3.24197e-05	2.24612	37.0788	61	129	3.22e-05	0.000149889	2.11842	65.1728	88	129	cell-cell adhesion via plasma-membrane adhesion molecules
		GO:0048588	2.04337e-05	9.89108e-05	2.04008	42.2526	66	147	0.000360711	0.000999268	1.80189	74.2667	95	147	developmental cell growth
DMSO	6H	GO:0007411	2.56434e-06	2.45607e-05	2.52661	18.0086	39	186	0.000921844	0.00218593	1.94524	18.7909	33	186	axon guidance
		GO:0097485	2.94427e-06	2.69996e-05	2.5093	18.1054	39	187	0.00101365	0.00232027	1.93242	18.8919	33	187	neuron projection guidance
		GO:0022604	1.05142e-07	1.81265e-06	2.21487	34.1776	66	353	0.000125713	0.000465257	1.78755	35.6623	58	353	regulation of cell morphogenesis
		GO:0007409	5.38292e-07	6.44455e-06	2.16951	32.0475	61	331	7.33e-05	0.000302268	1.85176	33.4397	56	331	axonogenesis
		GO:0048667	1.12935e-07	1.87212e-06	2.09329	40.7614	75	421	1.73e-05	0.000108895	1.82256	42.532	70	421	cell morphogenesis involved in neuron differentiation
		GO:0030029	3.64319e-09	1.12158e-07	2.07018	53.6385	97	554	9.52e-06	6.62e-05	1.73418	55.9685	88	554	actin filament-based process
		GO:0030036	3.85045e-08	8.73444e-07	2.04431	47.8292	86	494	0.000192387	0.000680224	1.63228	49.907	75	494	actin cytoskeleton organization
		GO:0061564	2.00945e-06	1.96835e-05	2.0425	34.7585	63	359	3.1e-05	0.000165942	1.86545	36.2684	61	359	axon development
		GO:0051962	3.5514e-06	3.12378e-05	2.03893	33.1126	60	342	5.11e-05	0.000235237	1.85875	34.551	58	342	positive regulation of nervous system development
		GO:0048812	1.62123e-07	2.49553e-06	2.01934	44.8278	80	463	1.81e-06	2.05e-05	1.88915	46.7752	79	463	neuron projection morphogenesis
		GO:0050769	1.34019e-05	9.95902e-05	2.01535	30.0143	54	310	1.08e-05	7.35e-05	2.0089	31.3181	56	310	positive regulation of neurogenesis
		GO:0000904	4.89417e-08	1.05469e-06	2.01358	49.572	88	512	1.41e-05	9.41e-05	1.74798	51.7254	82	512	cell morphogenesis involved in differentiation
	12H	GO:0007156	1.0181e-08	6.06496e-07	4.91109	6.47216	24	83	0.000321337	0.00104123	2.59802	10.2005	22	83	homophilic cell adhesion via plasma membrane adhesion molecules
		GO:0098742	1.77141e-06	2.73585e-05	3.19382	10.0591	27	129	0.00361245	0.0054122	1.90592	15.8537	27	129	cell-cell adhesion via plasma-membrane adhesion molecules
		GO:0046578	5.23442e-08	2.18276e-06	3.03965	14.8158	38	190	0.0015323	0.00309421	1.80517	23.3504	38	190	regulation of Ras protein signal transduction
		GO:0030198	1.03622e-06	1.9641e-05	2.72753	15.2836	36	196	0.00487505	0.00649016	1.67796	24.0878	37	196	extracellular matrix organization
		GO:0048514	3.67234e-07	9.2048e-06	2.18052	31.503	61	404	0.000241007	0.0008352	1.63243	49.6504	74	404	blood vessel morphogenesis
		GO:0001568	4.46089e-07	9.92035e-06	2.08396	36.0257	67	462	0.000327065	0.00105164	1.57218	56.7784	82	462	blood vessel development
		GO:0001944	4.52007e-07	9.92035e-06	2.05909	37.5073	69	481	0.000744807	0.00188684	1.51776	59.1135	83	481	vasculature development
		GO:0072358	7.77371e-07	1.54364e-05	2.02335	38.0532	69	488	0.00115996	0.00260972	1.49049	59.9738	83	488	cardiovascular system development
	24H	GO:0035637	6.86138e-06	7.6378e-05	2.17428	44.2421	69	134	0.000122197	0.000461989	2.01245	30.806	50	134	multicellular organismal signaling
		GO:0035303	2.10499e-06	2.96753e-05	2.16154	50.1851	78	152	0.00101726	0.00224841	1.75628	34.9441	52	152	regulation of dephosphorylation
	36H	GO:0030198	5.09138e-06	5.57635e-05	2.00004	111.833	142	196	0.00250611	0.00407469	1.55155	53.6824	72	196	extracellular matrix organization
	48H	GO:0035023	1.60266e-05	8.40538e-05	2.42654	33.7635	54	94	0.000571531	0.00163451	2.02802	28.5685	44	94	regulation of Rho protein signal transduction
		GO:0010770	3.47911e-06	2.75653e-05	2.39975	40.2288	64	112	0.000970927	0.00229445	1.85894	34.039	50	112	positive regulation of cell morphogenesis involved in differentiation
		GO:0008361	1.7216e-05	8.46596e-05	2.14663	44.8982	68	125	1.12e-05	9.16e-05	2.2033	37.99	61	125	regulation of cell size
		GO:0046578	1.55633e-06	1.48427e-05	2.00586	68.2453	100	190	9.61e-06	8.3e-05	1.91573	57.7448	86	190	regulation of Ras protein signal transduction
		GO:0035303	1.67292e-05	8.40538e-05	2.00106	54.5962	80	152	0.00235206	0.00394636	1.63228	46.1958	63	152	regulation of dephosphorylation
		GO:0030198	1.19769e-06	1.1638e-05	2.00003	70.4004	103	196	7.39e-05	0.000357431	1.77203	59.5683	85	196	extracellular matrix organization
