# Supplementary material for: Novel approach reveals genomic landscapes of single-strand DNA breaks with nucleotide resolution in human cells
Source: Nat Commun. 2019 Dec 20;10:5799. doi: 10.1038/s41467-019-13602-7 (PMC6925131; doi:10.1038/s41467-019-13602-7)
Supplement: Supplementary file 14 — Supplementary Data 13 [file 41467_2019_13602_MOESM14_ESM.xlsx]

## Sheet: Sheet1
D13: GO term enrichment analyses for genes having exons with SSBs detected by ≥2 reads in merged K562 drug data (SSiNGLe-SMS)
Number of reads detecting SSB	GOBPID	Pvalue	Adjust.Pvalue	OddsRatio	ExpCount	Count	Size	Term
≥2	GO:0007423	6.4593e-08	2.72582e-05	2.25231	31.1366	63	488	sensory organ development
≥2	GO:0009653	3.16052e-07	6.6687e-05	1.51708	155.874	214	2443	anatomical structure morphogenesis
≥2	GO:0001654	6.11136e-07	7.14368e-05	2.43851	20.6089	45	323	eye development
≥2	GO:0031589	8.84665e-07	7.14368e-05	2.48741	18.8861	42	296	cell-substrate adhesion
≥2	GO:0048513	1.0417e-06	7.14368e-05	1.4512	190.52	250	2986	animal organ development
≥2	GO:0009887	1.1264e-06	7.14368e-05	1.7609	61.2523	99	960	animal organ morphogenesis
≥2	GO:0043010	1.34748e-06	7.14368e-05	2.50442	17.8653	40	280	camera-type eye development
≥2	GO:0007155	1.35425e-06	7.14368e-05	1.57668	105.15	152	1648	cell adhesion
≥2	GO:0022610	1.6735e-06	7.84686e-05	1.56968	105.533	152	1654	biological adhesion
≥2	GO:0044707	2.28199e-06	9.62998e-05	1.3572	361.963	431	5673	single-multicellular organism process
≥2	GO:0016043	5.32933e-06	0.000204452	1.34121	362.665	429	5684	cellular component organization
≥2	GO:0022008	6.18471e-06	0.000217495	1.58395	86.7742	127	1360	neurogenesis
≥2	GO:0048731	8.504e-06	0.000259762	1.36183	260.386	320	4081	system development
≥2	GO:0048468	8.61771e-06	0.000259762	1.50373	113.827	158	1784	cell development
≥2	GO:0000122	1.24155e-05	0.00034929	1.77315	46.3221	76	726	negative regulation of transcription from RNA polymerase II promoter
≥2	GO:0071840	1.44973e-05	0.000382367	1.32051	371.725	435	5826	cellular component organization or biogenesis
≥2	GO:0008015	1.60688e-05	0.000398884	1.95475	30.5624	55	479	blood circulation
≥2	GO:0008285	1.74569e-05	0.000409267	1.83059	38.9846	66	611	negative regulation of cell proliferation
≥2	GO:0051179	2.02702e-05	0.000429864	1.31724	351.563	413	5510	localization
≥2	GO:0003013	2.03727e-05	0.000429864	1.93595	30.8176	55	483	circulatory system process
≥2	GO:0030154	3.02117e-05	0.000542668	1.35442	220.317	273	3453	cell differentiation
≥2	GO:0045892	3.11566e-05	0.000542668	1.59439	68.7175	102	1077	negative regulation of transcription, DNA-templated
≥2	GO:0048699	3.14164e-05	0.000542668	1.54639	81.287	117	1274	generation of neurons
≥2	GO:2000113	3.16617e-05	0.000542668	1.54887	80.4575	116	1261	negative regulation of cellular macromolecule biosynthetic process
≥2	GO:0048771	3.21486e-05	0.000542668	2.87824	9.06024	23	142	tissue remodeling
≥2	GO:0030182	3.43698e-05	0.000557848	1.56944	73.8856	108	1158	neuron differentiation
≥2	GO:0001974	3.61976e-05	0.000565754	5.42776	2.61599	11	41	blood vessel remodeling
≥2	GO:0035637	3.85195e-05	0.000580543	2.58135	11.6762	27	183	multicellular organismal signaling
≥2	GO:0043583	4.18061e-05	0.000588312	2.51653	12.3781	28	194	ear development
≥2	GO:0035239	4.18231e-05	0.000588312	2.07822	22.0126	42	345	tube morphogenesis
≥2	GO:0006366	5.46942e-05	0.000728816	1.42985	124.865	166	1957	transcription from RNA polymerase II promoter
≥2	GO:0051172	5.52656e-05	0.000728816	1.49585	91.7509	128	1438	negative regulation of nitrogen compound metabolic process
≥2	GO:0010629	5.86832e-05	0.000750433	1.49796	90.1558	126	1413	negative regulation of gene expression
≥2	GO:1903507	6.19147e-05	0.000750674	1.55559	71.5887	104	1122	negative regulation of nucleic acid-templated transcription
≥2	GO:0051239	6.22597e-05	0.000750674	1.38151	160.979	206	2523	regulation of multicellular organismal process
≥2	GO:0035295	6.50538e-05	0.000762575	1.79339	35.9858	60	564	tube development
≥2	GO:0048869	7.80055e-05	0.000889684	1.32237	239.969	291	3761	cellular developmental process
≥2	GO:0040011	9.05562e-05	0.000979864	1.47607	92.7718	128	1454	locomotion
≥2	GO:0045595	9.05562e-05	0.000979864	1.47607	92.7718	128	1454	regulation of cell differentiation
≥2	GO:1902679	0.000107657	0.001115	1.52976	72.6095	104	1138	negative regulation of RNA biosynthetic process
≥2	GO:0060322	0.000108329	0.001115	1.68734	43.7699	69	686	head development
≥2	GO:0030879	0.000122648	0.00123232	2.83069	7.97557	20	125	mammary gland development
≥2	GO:0090596	0.000164117	0.00161064	2.19192	15.4407	31	242	sensory organ morphogenesis
≥2	GO:0048839	0.000169228	0.00162305	2.48027	10.7192	24	168	inner ear development
≥2	GO:0048732	0.000187897	0.00176206	1.87791	25.777	45	404	gland development
≥2	GO:0051592	0.000197148	0.00178857	2.90435	7.0185	18	110	response to calcium ion
≥2	GO:0048666	0.000199256	0.00178857	1.5622	58.6364	86	919	neuron development
≥2	GO:0010811	0.00020739	0.00178857	3.00286	6.44426	17	101	positive regulation of cell-substrate adhesion
≥2	GO:0071277	0.000208643	0.00178857	4.28278	3.12642	11	49	cellular response to calcium ion
≥2	GO:0061337	0.000211916	0.00178857	2.70112	8.29459	20	130	cardiac conduction
≥2	GO:0007275	0.000238265	0.00194014	1.277	295.862	346	4637	multicellular organism development
≥2	GO:0010558	0.00023907	0.00194014	1.45704	86.1999	118	1351	negative regulation of macromolecule biosynthetic process
≥2	GO:0043585	0.000259035	0.00196807	Inf	0.191414	3	3	nose morphogenesis
≥2	GO:1902263	0.000259035	0.00196807	Inf	0.191414	3	3	apoptotic process involved in embryonic digit morphogenesis
≥2	GO:0050793	0.000260868	0.00196807	1.36431	138.647	177	2173	regulation of developmental process
≥2	GO:0060041	0.000261166	0.00196807	2.65253	8.4222	20	132	retina development in camera-type eye
≥2	GO:0051234	0.000272343	0.00197509	1.27634	286.801	336	4495	establishment of localization
≥2	GO:0009719	0.000278299	0.00197509	1.43203	94.3669	127	1479	response to endogenous stimulus
≥2	GO:0050767	0.000278625	0.00197509	1.6575	41.1539	64	645	regulation of neurogenesis
≥2	GO:0032989	0.000283784	0.00197509	1.48934	72.801	102	1141	cellular component morphogenesis
≥2	GO:0031327	0.000289126	0.00197509	1.44028	90.092	122	1412	negative regulation of cellular biosynthetic process
≥2	GO:0098609	0.000296433	0.00197509	1.49007	72.0353	101	1129	cell-cell adhesion
≥2	GO:0090130	0.000296965	0.00197509	2.17153	14.5474	29	228	tissue migration
≥2	GO:1903522	0.00029954	0.00197509	2.0298	18.1205	34	284	regulation of blood circulation
≥2	GO:0000904	0.000313695	0.0020366	1.67037	38.9208	61	610	cell morphogenesis involved in differentiation
≥2	GO:0032501	0.000327497	0.002094	1.25094	422.386	475	6620	multicellular organismal process
≥2	GO:0045934	0.000332745	0.0020958	1.45132	83.4563	114	1308	negative regulation of nucleobase-containing compound metabolic process
≥2	GO:0008016	0.000343984	0.00213472	2.18345	13.9732	28	219	regulation of heart contraction
≥2	GO:0010631	0.000370774	0.00225221	2.17193	14.037	28	220	epithelial cell migration
≥2	GO:0021782	0.000373589	0.00225221	3.24041	4.97675	14	78	glial cell development
≥2	GO:0032502	0.000383811	0.00228124	1.25432	354.562	405	5557	developmental process
≥2	GO:0061061	0.00040096	0.00235007	1.69119	35.2839	56	553	muscle structure development
≥2	GO:0045664	0.000417274	0.00236166	1.70538	33.7526	54	529	regulation of neuron differentiation
≥2	GO:0051253	0.00042562	0.00236166	1.46416	75.3531	104	1181	negative regulation of RNA metabolic process
≥2	GO:0048856	0.000426858	0.00236166	1.25599	329.806	379	5169	anatomical structure development
≥2	GO:0090132	0.00042994	0.00236166	2.14925	14.1646	28	222	epithelium migration
≥2	GO:0003231	0.000430918	0.00236166	2.69773	7.46513	18	117	cardiac ventricle development
≥2	GO:0044767	0.000439028	0.00237401	1.25219	348.309	398	5459	single-organism developmental process
≥2	GO:0060284	0.000444423	0.00237401	1.58398	47.5982	71	746	regulation of cell development
≥2	GO:0007160	0.000453986	0.00239294	2.25386	12.1229	25	190	cell-matrix adhesion
≥2	GO:0006810	0.000459308	0.00239294	1.26601	279.209	326	4376	transport
≥2	GO:0006928	0.000467779	0.00239345	1.3874	107.957	141	1692	movement of cell or subcellular component
≥2	GO:0010256	0.000478116	0.00239345	1.69433	33.944	54	532	endomembrane system organization
≥2	GO:0060047	0.000485891	0.00239345	2.06932	15.6959	30	246	heart contraction
≥2	GO:0003208	0.000490324	0.00239345	3.31826	4.53012	13	71	cardiac ventricle morphogenesis
≥2	GO:0070848	0.00049277	0.00239345	1.64439	38.7932	60	608	response to growth factor
≥2	GO:0097242	0.000493435	0.00239345	19.6368	0.446632	4	7	beta-amyloid clearance
≥2	GO:0010605	0.000513004	0.00242628	1.34022	141.455	178	2217	negative regulation of macromolecule metabolic process
≥2	GO:0045786	0.000513803	0.00242628	1.76978	27.755	46	435	negative regulation of cell cycle
≥2	GO:0009890	0.000531381	0.00242628	1.41385	91.4957	122	1434	negative regulation of biosynthetic process
≥2	GO:0048519	0.00053378	0.00242628	1.26245	278.826	325	4370	negative regulation of biological process
≥2	GO:0044057	0.00053848	0.00242628	1.72189	30.9452	50	485	regulation of system process
≥2	GO:0048646	0.000539156	0.00242628	1.46869	70.6954	98	1108	anatomical structure formation involved in morphogenesis
≥2	GO:0071495	0.00054045	0.00242628	1.46302	72.4181	100	1135	cellular response to endogenous stimulus
≥2	GO:0014070	0.000549445	0.00242907	1.53308	54.6167	79	856	response to organic cyclic compound
≥2	GO:0010810	0.000552584	0.00242907	2.30975	10.9106	23	171	regulation of cell-substrate adhesion
≥2	GO:0003177	0.000568174	0.00244663	10.5273	0.765654	5	12	pulmonary valve development
≥2	GO:0003184	0.000568174	0.00244663	10.5273	0.765654	5	12	pulmonary valve morphogenesis
≥2	GO:0048523	0.000584234	0.00246115	1.26621	259.174	304	4062	negative regulation of cellular process
≥2	GO:0022612	0.000588511	0.00246115	2.61785	7.65654	18	120	gland morphogenesis
≥2	GO:0003015	0.000595375	0.00246115	2.04056	15.8873	30	249	heart process
≥2	GO:0030323	0.00060032	0.00246115	2.29409	10.9744	23	172	respiratory tube development
≥2	GO:0007420	0.000600706	0.00246115	1.60972	41.5367	63	651	brain development
≥2	GO:0071383	0.000615672	0.00249821	2.09454	14.4836	28	227	cellular response to steroid hormone stimulus
≥2	GO:0007431	0.000628699	0.00252677	4.43211	2.48838	9	39	salivary gland development
≥2	GO:0060541	0.000670079	0.00266767	2.18684	12.4419	25	195	respiratory system development
≥2	GO:0071407	0.000678729	0.00267685	1.70174	31.2642	50	490	cellular response to organic cyclic compound
≥2	GO:0023051	0.000700374	0.00271506	1.29396	187.458	227	2938	regulation of signaling
≥2	GO:0010001	0.00070666	0.00271506	2.2634	11.102	23	174	glial cell differentiation
≥2	GO:0042063	0.000707718	0.00271506	2.07342	14.6112	28	229	gliogenesis
≥2	GO:0031047	0.000722731	0.00274768	2.36234	9.76209	21	153	gene silencing by RNA
≥2	GO:0030036	0.000775059	0.00292031	1.65496	34.6459	54	543	actin cytoskeleton organization
≥2	GO:0048583	0.000801955	0.0029777	1.27404	217.829	259	3414	regulation of response to stimulus
≥2	GO:0016477	0.000804402	0.0029777	1.44031	74.1409	101	1162	cell migration
≥2	GO:0006357	0.000819441	0.00298577	1.35953	112.998	145	1771	regulation of transcription from RNA polymerase II promoter
≥2	GO:1902578	0.000821413	0.00298577	1.2937	180.567	219	2830	single-organism localization
≥2	GO:0072359	0.000840943	0.00298577	1.49972	57.105	81	895	circulatory system development
≥2	GO:0007167	0.000872024	0.00298577	1.48666	59.721	84	936	enzyme linked receptor protein signaling pathway
≥2	GO:0061029	0.000874964	0.00298577	9.21075	0.829459	5	13	eyelid development in camera-type eye
≥2	GO:0051345	0.00087638	0.00298577	1.50107	56.3394	80	883	positive regulation of hydrolase activity
≥2	GO:0071363	0.000880102	0.00298577	1.62172	37.2618	57	584	cellular response to growth factor stimulus
≥2	GO:0009790	0.000880894	0.00298577	1.48962	58.8916	83	923	embryo development
≥2	GO:0070887	0.000882535	0.00298577	1.30451	162.319	199	2544	cellular response to chemical stimulus
≥2	GO:0000902	0.000882988	0.00298577	1.45718	67.4414	93	1057	cell morphogenesis
≥2	GO:0048518	0.000884971	0.00298577	1.24137	315.386	361	4943	positive regulation of biological process
≥2	GO:0048870	0.000898562	0.00298577	1.41607	81.3508	109	1275	cell motility
≥2	GO:0051674	0.000898562	0.00298577	1.41607	81.3508	109	1275	localization of cell
≥2	GO:0060019	0.000937015	0.00308922	14.7266	0.510436	4	8	radial glial cell differentiation
≥2	GO:0030030	0.00096561	0.00310735	1.42859	75.4169	102	1182	cell projection organization
≥2	GO:0032940	0.00097963	0.00310735	1.48698	58.2535	82	913	secretion by cell
≥2	GO:0048545	0.000986041	0.00310735	1.79661	23.161	39	363	response to steroid hormone
≥2	GO:0045632	0.000986694	0.00310735	44.1454	0.255218	3	4	negative regulation of mechanoreceptor differentiation
≥2	GO:0048296	0.000986694	0.00310735	44.1454	0.255218	3	4	regulation of isotype switching to IgA isotypes
≥2	GO:2000981	0.000986694	0.00310735	44.1454	0.255218	3	4	negative regulation of inner ear receptor cell differentiation
≥2	GO:0016569	0.00100928	0.0031524	1.64959	33.4336	52	524	chromatin modification
≥2	GO:0023061	0.00101594	0.0031524	1.75235	25.5218	42	400	signal release
≥2	GO:0030324	0.00103558	0.00317475	2.23765	10.7192	22	168	lung development
≥2	GO:0050673	0.00103819	0.00317475	1.83855	20.9279	36	328	epithelial cell proliferation
≥2	GO:0009892	0.00115593	0.00350937	1.30351	153.067	188	2399	negative regulation of metabolic process
≥2	GO:0065008	0.00116558	0.00351339	1.26564	213.554	253	3347	regulation of biological quality
≥2	GO:0060562	0.00121028	0.00362225	1.85589	19.588	34	307	epithelial tube morphogenesis
≥2	GO:0032879	0.00122613	0.00362917	1.30538	148.665	183	2330	regulation of localization
≥2	GO:0035272	0.00124229	0.00362917	3.60426	3.25403	10	51	exocrine system development
≥2	GO:0060113	0.00124229	0.00362917	3.60426	3.25403	10	51	inner ear receptor cell differentiation
≥2	GO:0070588	0.00124699	0.00362917	1.96146	15.8873	29	249	calcium ion transmembrane transport
≥2	GO:0016570	0.00127552	0.00364752	1.71719	26.6065	43	417	histone modification
≥2	GO:0051094	0.00128227	0.00364752	1.42636	71.7163	97	1124	positive regulation of developmental process
≥2	GO:0051960	0.00128237	0.00364752	1.53362	46.1307	67	723	regulation of nervous system development
≥2	GO:0045597	0.00128787	0.00364752	1.50544	51.1712	73	802	positive regulation of cell differentiation
≥2	GO:0016447	0.00132978	0.00374112	3.90964	2.74359	9	43	somatic recombination of immunoglobulin gene segments
≥2	GO:0007435	0.0013389	0.00374183	4.37395	2.23316	8	35	salivary gland morphogenesis
≥2	GO:0007399	0.00137114	0.00380672	1.31906	130.735	163	2049	nervous system development
≥2	GO:0048598	0.00144054	0.00397327	1.60404	35.6029	54	558	embryonic morphogenesis
≥2	GO:0002312	0.00148536	0.00406338	3.2523	3.89208	11	61	B cell activation involved in immune response
≥2	GO:0031175	0.00149247	0.00406338	1.50443	49.7675	71	780	neuron projection development
≥2	GO:0051272	0.00151519	0.00409878	1.72367	25.2666	41	396	positive regulation of cellular component movement
≥2	GO:0008104	0.00156751	0.00421332	1.29741	148.537	182	2328	protein localization
≥2	GO:0050954	0.0016178	0.00431976	2.2476	9.69829	20	152	sensory perception of mechanical stimulus
≥2	GO:0046578	0.00163341	0.00431976	2.10815	11.8038	23	185	regulation of Ras protein signal transduction
≥2	GO:0010632	0.00163782	0.00431976	2.1945	10.4001	21	163	regulation of epithelial cell migration
≥2	GO:0040017	0.00166567	0.0043659	1.71378	25.3942	41	398	positive regulation of locomotion
≥2	GO:0031324	0.00168734	0.00439543	1.30039	142.348	175	2231	negative regulation of cellular metabolic process
≥2	GO:0006915	0.00171994	0.00445284	1.33553	110.573	140	1733	apoptotic process
≥2	GO:0042552	0.00180925	0.00463261	2.58247	6.44426	15	101	myelination
≥2	GO:0043009	0.00181133	0.00463261	1.59232	35.1563	53	551	chordate embryonic development
≥2	GO:0045603	0.001834	0.00464161	7.36762	0.957068	5	15	positive regulation of endothelial cell differentiation
≥2	GO:2000145	0.00183757	0.00464161	1.52338	44.2803	64	694	regulation of cell motility
≥2	GO:0010033	0.00184784	0.00464161	1.27446	172.208	207	2699	response to organic substance
≥2	GO:0060443	0.00186353	0.00465331	3.69195	2.8712	9	45	mammary gland morphogenesis
≥2	GO:0003205	0.00189638	0.00466667	2.21376	9.8259	20	154	cardiac chamber development
≥2	GO:0051240	0.0019014	0.00466667	1.37184	86.7103	113	1359	positive regulation of multicellular organismal process
≥2	GO:1903053	0.00190205	0.00466667	4.69397	1.85033	7	29	regulation of extracellular matrix organization
≥2	GO:0060119	0.00196109	0.0047837	4.07176	2.36077	8	37	inner ear receptor cell development
≥2	GO:0040012	0.00201638	0.00485149	1.50674	46.1307	66	723	regulation of locomotion
≥2	GO:0035107	0.00202337	0.00485149	2.2536	9.18785	19	144	appendage morphogenesis
≥2	GO:0035108	0.00202337	0.00485149	2.2536	9.18785	19	144	limb morphogenesis
≥2	GO:0045216	0.00206702	0.00492815	1.99656	13.4628	25	211	cell-cell junction organization
≥2	GO:0048589	0.00210311	0.00495557	1.58702	34.5821	52	542	developmental growth
≥2	GO:0009792	0.00211615	0.00495557	1.57919	35.4115	53	555	embryo development ending in birth or egg hatching
≥2	GO:0045017	0.00212043	0.00495557	2.02494	12.7609	24	200	glycerolipid biosynthetic process
≥2	GO:0051270	0.00212549	0.00495557	1.49372	47.9172	68	751	regulation of cellular component movement
≥2	GO:1901700	0.00215795	0.0050036	1.36215	88.8159	115	1392	response to oxygen-containing compound
≥2	GO:0048562	0.00218545	0.00503274	1.83762	17.9929	31	282	embryonic organ morphogenesis
≥2	GO:0006836	0.0021969	0.00503274	2.0928	11.3572	22	178	neurotransmitter transport
≥2	GO:0071310	0.00221129	0.00503274	1.29882	134.053	165	2101	cellular response to organic substance
≥2	GO:0061180	0.00221889	0.00503274	3.06759	4.08349	11	64	mammary gland epithelium development
≥2	GO:0035195	0.00225714	0.00503274	3.283	3.50925	10	55	gene silencing by miRNA
≥2	GO:0042490	0.00225714	0.00503274	3.283	3.50925	10	55	mechanoreceptor differentiation
≥2	GO:0050804	0.00229545	0.00503274	1.85152	17.291	30	271	modulation of synaptic transmission
≥2	GO:0010646	0.00231002	0.00503274	1.26022	184.204	219	2887	regulation of cell communication
≥2	GO:0044531	0.00234941	0.00503274	22.0712	0.319023	3	5	modulation of programmed cell death in other organism
≥2	GO:0044532	0.00234941	0.00503274	22.0712	0.319023	3	5	modulation of apoptotic process in other organism
≥2	GO:0048290	0.00234941	0.00503274	22.0712	0.319023	3	5	isotype switching to IgA isotypes
≥2	GO:0052040	0.00234941	0.00503274	22.0712	0.319023	3	5	modulation by symbiont of host programmed cell death
≥2	GO:0052150	0.00234941	0.00503274	22.0712	0.319023	3	5	modulation by symbiont of host apoptotic process
≥2	GO:0052248	0.00234941	0.00503274	22.0712	0.319023	3	5	modulation of programmed cell death in other organism involved in symbiotic interaction
≥2	GO:0052433	0.00234941	0.00503274	22.0712	0.319023	3	5	modulation by organism of apoptotic process in other organism involved in symbiotic interaction
≥2	GO:0007272	0.00242855	0.00515	2.49492	6.63567	15	104	ensheathment of neurons
≥2	GO:0008366	0.00242855	0.00515	2.49492	6.63567	15	104	axon ensheathment
≥2	GO:0030540	0.00252875	0.005218	6.69739	1.02087	5	16	female genitalia development
≥2	GO:0071871	0.00252875	0.005218	6.69739	1.02087	5	16	response to epinephrine
≥2	GO:1903055	0.00252875	0.005218	6.69739	1.02087	5	16	positive regulation of extracellular matrix organization
≥2	GO:1905314	0.00252875	0.005218	6.69739	1.02087	5	16	semi-lunar valve development
≥2	GO:0051384	0.00253187	0.005218	2.26046	8.67742	18	136	response to glucocorticoid
≥2	GO:0060429	0.00254597	0.005218	1.41208	65.4634	88	1026	epithelium development
≥2	GO:0060324	0.00255593	0.005218	3.49717	2.99881	9	47	face development
≥2	GO:0001568	0.00255954	0.005218	1.56308	35.7305	53	560	blood vessel development
≥2	GO:0012501	0.00259963	0.00527425	1.31791	111.786	140	1752	programmed cell death
≥2	GO:0060122	0.00262088	0.00529191	5.20336	1.4675	6	23	inner ear receptor stereocilium organization
≥2	GO:0007605	0.0027457	0.005427	2.24131	8.74122	18	137	sensory perception of sound
≥2	GO:0048568	0.00274868	0.005427	1.6613	26.0961	41	409	embryonic organ development
≥2	GO:0030029	0.00275264	0.005427	1.52551	40.0054	58	627	actin filament-based process
≥2	GO:0030155	0.00275906	0.005427	1.53119	39.176	57	614	regulation of cell adhesion
≥2	GO:0009888	0.00276634	0.005427	1.32126	107.447	135	1684	tissue development
≥2	GO:0040007	0.00278815	0.005427	1.43349	57.8707	79	907	growth
≥2	GO:0034330	0.00278865	0.005427	1.89231	15.2493	27	239	cell junction organization
≥2	GO:0008219	0.00279066	0.005427	1.30703	118.357	147	1855	cell death
≥2	GO:1901987	0.00284104	0.00549964	1.76652	19.8432	33	311	regulation of cell cycle phase transition
≥2	GO:0007507	0.00288159	0.00555265	1.59845	31.009	47	486	heart development
≥2	GO:0007409	0.00293834	0.00563627	1.6655	25.3942	40	398	axonogenesis
≥2	GO:0030038	0.00299225	0.0056816	2.77199	4.84914	12	76	contractile actin filament bundle assembly
≥2	GO:0043149	0.00299225	0.0056816	2.77199	4.84914	12	76	stress fiber assembly
≥2	GO:2000147	0.00300236	0.0056816	1.67489	24.6285	39	386	positive regulation of cell motility
≥2	GO:0051716	0.0030485	0.00572053	1.19856	415.686	458	6515	cellular response to stimulus
≥2	GO:0010720	0.00305567	0.00572053	1.63956	27.0531	42	424	positive regulation of cell development
≥2	GO:0030335	0.0030636	0.00572053	1.68492	23.8629	38	374	positive regulation of cell migration
≥2	GO:0007267	0.00314065	0.00583857	1.33753	93.4098	119	1464	cell-cell signaling
≥2	GO:0009893	0.00317068	0.00586854	1.25006	184.459	218	2891	positive regulation of metabolic process
≥2	GO:0051726	0.00322019	0.00592429	1.42438	58.1897	79	912	regulation of cell cycle
≥2	GO:0031960	0.00323054	0.00592429	2.14952	9.57068	19	150	response to corticosteroid
≥2	GO:0002204	0.00329727	0.00592429	3.68929	2.55218	8	40	somatic recombination of immunoglobulin genes involved in immune response
≥2	GO:0002208	0.00329727	0.00592429	3.68929	2.55218	8	40	somatic diversification of immunoglobulins involved in immune response
≥2	GO:0019432	0.00329727	0.00592429	3.68929	2.55218	8	40	triglyceride biosynthetic process
≥2	GO:0045190	0.00329727	0.00592429	3.68929	2.55218	8	40	isotype switching
≥2	GO:0048812	0.00329907	0.00592429	1.56236	33.6888	50	528	neuron projection morphogenesis
≥2	GO:0007030	0.00331585	0.00592918	2.49545	6.18904	14	97	Golgi organization
≥2	GO:0048514	0.00334931	0.00594766	1.59272	30.4348	46	477	blood vessel morphogenesis
≥2	GO:0003206	0.00335436	0.00594766	2.32235	7.52893	16	118	cardiac chamber morphogenesis
≥2	GO:0042692	0.00338184	0.00595673	1.71378	21.6297	35	339	muscle cell differentiation
≥2	GO:0014909	0.00338771	0.00595673	3.07719	3.70066	10	58	smooth muscle cell migration
≥2	GO:0001944	0.00343402	0.0060073	1.5316	37.0704	54	581	vasculature development
≥2	GO:0007166	0.00345756	0.0060073	1.26228	159.575	191	2501	cell surface receptor signaling pathway
≥2	GO:0070849	0.00347029	0.0060073	4.12986	2.04174	7	32	response to epidermal growth factor
≥2	GO:0007156	0.00348077	0.0060073	2.13309	9.63448	19	151	homophilic cell adhesion via plasma membrane adhesion molecules
≥2	GO:0030334	0.00348765	0.0060073	1.50124	41.2815	59	647	regulation of cell migration
≥2	GO:0046660	0.00351787	0.00601743	2.38697	6.89089	15	108	female sex differentiation
≥2	GO:0046903	0.00352205	0.00601743	1.39305	66.2291	88	1038	secretion
≥2	GO:0051056	0.00354554	0.00603313	1.79106	17.8015	30	279	regulation of small GTPase mediated signal transduction
≥2	GO:0045184	0.00363355	0.00615807	1.29284	121.93	150	1911	establishment of protein localization
≥2	GO:0007269	0.0037288	0.00626914	2.22787	8.29459	17	130	neurotransmitter secretion
≥2	GO:0099643	0.0037288	0.00626914	2.22787	8.29459	17	130	signal release from synapse
≥2	GO:0051128	0.00376258	0.00628661	1.27706	136.733	166	2143	regulation of cellular component organization
≥2	GO:0071396	0.00376956	0.00628661	1.58138	30.6262	46	480	cellular response to lipid
≥2	GO:0090161	0.00378388	0.00628661	8.41354	0.70185	4	11	Golgi ribbon formation
≥2	GO:0016441	0.0038511	0.00634829	3.01419	3.76447	10	59	posttranscriptional gene silencing
≥2	GO:0035194	0.0038511	0.00634829	3.01419	3.76447	10	59	posttranscriptional gene silencing by RNA
≥2	GO:0002009	0.00395716	0.00640007	1.56078	32.3489	48	507	morphogenesis of an epithelium
≥2	GO:0016445	0.00396025	0.00640007	3.24062	3.19023	9	50	somatic diversification of immunoglobulins
≥2	GO:0048546	0.00396025	0.00640007	3.24062	3.19023	9	50	digestive tract morphogenesis
≥2	GO:0071385	0.00396025	0.00640007	3.24062	3.19023	9	50	cellular response to glucocorticoid stimulus
≥2	GO:0048736	0.0039735	0.00640007	2.05864	10.4639	20	164	appendage development
≥2	GO:0060173	0.0039735	0.00640007	2.05864	10.4639	20	164	limb development
≥2	GO:0034398	0.00406728	0.00640446	Inf	0.127609	2	2	telomere tethering at nuclear periphery
≥2	GO:0098703	0.00406728	0.00640446	Inf	0.127609	2	2	calcium ion import across plasma membrane
≥2	GO:1905383	0.00406728	0.00640446	Inf	0.127609	2	2	protein localization to presynapse
≥2	GO:1905384	0.00406728	0.00640446	Inf	0.127609	2	2	regulation of protein localization to presynapse
≥2	GO:1905386	0.00406728	0.00640446	Inf	0.127609	2	2	positive regulation of protein localization to presynapse
≥2	GO:2001295	0.00406728	0.00640446	Inf	0.127609	2	2	malonyl-CoA biosynthetic process
≥2	GO:0061564	0.00409545	0.00642484	1.60928	27.4998	42	431	axon development
≥2	GO:0034067	0.00416639	0.0064771	3.97076	2.10555	7	33	protein localization to Golgi apparatus
≥2	GO:0048566	0.00416639	0.0064771	3.97076	2.10555	7	33	embryonic digestive tract development
≥2	GO:0006996	0.00417481	0.0064771	1.23554	195.88	229	3070	organelle organization
≥2	GO:0009894	0.00423432	0.00652342	1.5702	30.8176	46	483	regulation of catabolic process
≥2	GO:0044765	0.00423558	0.00652342	1.25059	166.849	198	2615	single-organism transport
≥2	GO:0006935	0.00427341	0.00654067	1.54624	33.306	49	522	chemotaxis
≥2	GO:0044087	0.00427778	0.00654067	1.45683	46.7687	65	733	regulation of cellular component biogenesis
≥2	GO:0090287	0.00432683	0.00657282	1.87404	14.2284	25	223	regulation of cellular response to growth factor stimulus
≥2	GO:0031032	0.00432996	0.00657282	2.08527	9.8259	19	154	actomyosin structure organization
≥2	GO:0043547	0.00434715	0.00657526	1.49997	39.176	56	614	positive regulation of GTPase activity
≥2	GO:0072358	0.00439127	0.00660165	1.51079	37.5171	54	588	cardiovascular system development
≥2	GO:0042330	0.00443344	0.00660165	1.54287	33.3698	49	523	taxis
≥2	GO:0009744	0.00447606	0.00660165	14.7132	0.382827	3	6	response to sucrose
≥2	GO:0033601	0.00447606	0.00660165	14.7132	0.382827	3	6	positive regulation of mammary gland epithelial cell proliferation
≥2	GO:0034285	0.00447606	0.00660165	14.7132	0.382827	3	6	response to disaccharide
≥2	GO:0060426	0.00447606	0.00660165	14.7132	0.382827	3	6	lung vasculature development
≥2	GO:1900221	0.00447606	0.00660165	14.7132	0.382827	3	6	regulation of beta-amyloid clearance
≥2	GO:0046460	0.00452104	0.00660165	3.47181	2.67979	8	42	neutral lipid biosynthetic process
≥2	GO:0046463	0.00452104	0.00660165	3.47181	2.67979	8	42	acylglycerol biosynthetic process
≥2	GO:0048538	0.00452104	0.00660165	3.47181	2.67979	8	42	thymus development
≥2	GO:0001570	0.00455986	0.00663539	2.75452	4.46632	11	70	vasculogenesis
≥2	GO:0034446	0.00460254	0.00667447	2.60823	5.10436	12	80	substrate adhesion-dependent cell spreading
≥2	GO:0043087	0.00465344	0.00672517	1.47342	42.6852	60	669	regulation of GTPase activity
≥2	GO:0048667	0.0047473	0.00683741	1.55917	31.009	46	486	cell morphogenesis involved in neuron differentiation
≥2	GO:0042060	0.00476752	0.00684318	1.54343	32.6679	48	512	wound healing
≥2	GO:0007411	0.00479759	0.00685239	1.884	13.5904	24	213	axon guidance
≥2	GO:0010634	0.00480642	0.00685239	2.38008	6.44426	14	101	positive regulation of epithelial cell migration
≥2	GO:0051641	0.00483849	0.00687489	1.25679	150.579	180	2360	cellular localization
≥2	GO:0045844	0.0049275	0.00690267	2.8956	3.89208	10	61	positive regulation of striated muscle tissue development
≥2	GO:0048636	0.0049275	0.00690267	2.8956	3.89208	10	61	positive regulation of muscle organ development
≥2	GO:1901216	0.0049275	0.00690267	2.8956	3.89208	10	61	positive regulation of neuron death
≥2	GO:0001655	0.00494288	0.00690267	1.71126	19.7794	32	310	urogenital system development
≥2	GO:0003179	0.00496315	0.00690267	3.82343	2.16935	7	34	heart valve morphogenesis
≥2	GO:0042471	0.00497866	0.00690267	2.28792	7.14611	15	112	ear morphogenesis
≥2	GO:0060538	0.00498601	0.00690267	2.05455	9.95351	19	156	skeletal muscle organ development
≥2	GO:0015031	0.00506207	0.00690267	1.29076	112.041	138	1756	protein transport
≥2	GO:0033598	0.00507402	0.00690267	4.42197	1.65892	6	26	mammary gland epithelial cell proliferation
≥2	GO:0045191	0.00507402	0.00690267	4.42197	1.65892	6	26	regulation of isotype switching
≥2	GO:0060147	0.00507402	0.00690267	4.42197	1.65892	6	26	regulation of posttranscriptional gene silencing
≥2	GO:0060966	0.00507402	0.00690267	4.42197	1.65892	6	26	regulation of gene silencing by RNA
≥2	GO:0010604	0.00508517	0.00690267	1.24061	173.165	204	2714	positive regulation of macromolecule metabolic process
≥2	GO:0097485	0.00508704	0.00690267	1.87396	13.6542	24	214	neuron projection guidance
≥2	GO:0050678	0.0051205	0.00690367	1.75833	17.4824	29	274	regulation of epithelial cell proliferation
≥2	GO:0072001	0.0051205	0.00690367	1.75833	17.4824	29	274	renal system development
≥2	GO:0002562	0.00518961	0.00690857	3.08948	3.31784	9	52	somatic diversification of immune receptors via germline recombination within a single locus
≥2	GO:0003229	0.00518961	0.00690857	3.08948	3.31784	9	52	ventricular cardiac muscle tissue development
≥2	GO:0016444	0.00518961	0.00690857	3.08948	3.31784	9	52	somatic cell DNA recombination
≥2	GO:0071384	0.00518961	0.00690857	3.08948	3.31784	9	52	cellular response to corticosteroid stimulus
≥2	GO:0031325	0.00522684	0.00693625	1.24014	172.336	203	2701	positive regulation of cellular metabolic process
≥2	GO:0007169	0.00539089	0.00699257	1.47166	41.2815	58	647	transmembrane receptor protein tyrosine kinase signaling pathway
≥2	GO:0060766	0.00539174	0.00699257	7.36136	0.765654	4	12	negative regulation of androgen receptor signaling pathway
≥2	GO:0071872	0.00539174	0.00699257	7.36136	0.765654	4	12	cellular response to epinephrine stimulus
≥2	GO:1900103	0.00539174	0.00699257	7.36136	0.765654	4	12	positive regulation of endoplasmic reticulum unfolded protein response
≥2	GO:1901201	0.00539174	0.00699257	7.36136	0.765654	4	12	regulation of extracellular matrix assembly
≥2	GO:0050777	0.00541173	0.00699257	2.26442	7.20991	15	113	negative regulation of immune response
≥2	GO:0007050	0.00543573	0.00699257	1.83643	14.4836	25	227	cell cycle arrest
≥2	GO:0010628	0.0054545	0.00699257	1.29879	103.172	128	1617	positive regulation of gene expression
≥2	GO:0051649	0.00546009	0.00699257	1.27824	120.527	147	1889	establishment of localization in cell
≥2	GO:0007517	0.00547618	0.00699257	1.66873	21.5021	34	337	muscle organ development
≥2	GO:0042472	0.00548091	0.00699257	2.43277	5.87002	13	92	inner ear morphogenesis
≥2	GO:0030326	0.00548469	0.00699257	2.19245	7.91176	16	124	embryonic limb morphogenesis
≥2	GO:0035113	0.00548469	0.00699257	2.19245	7.91176	16	124	embryonic appendage morphogenesis
≥2	GO:1901863	0.00554747	0.00705131	2.83972	3.95588	10	62	positive regulation of muscle tissue development
≥2	GO:0044700	0.00564644	0.00714627	1.18549	373.575	412	5855	single organism signaling
≥2	GO:0032774	0.00565605	0.00714627	1.21042	237.034	271	3715	RNA biosynthetic process
≥2	GO:0098742	0.00570958	0.00718223	1.85419	13.7818	24	216	cell-cell adhesion via plasma-membrane adhesion molecules
≥2	GO:0003215	0.00573741	0.00718223	5.26118	1.21229	5	19	cardiac right ventricle morphogenesis
≥2	GO:0010002	0.00573741	0.00718223	5.26118	1.21229	5	19	cardioblast differentiation
≥2	GO:0048762	0.00575259	0.00718223	1.94526	11.5486	21	181	mesenchymal cell differentiation
≥2	GO:1901701	0.00601038	0.00748195	1.39614	56.148	75	880	cellular response to oxygen-containing compound
≥2	GO:0007265	0.00607459	0.00753964	1.69969	19.269	31	302	Ras protein signal transduction
≥2	GO:0023052	0.00615238	0.0076138	1.1831	374.022	412	5862	signaling
≥2	GO:1902692	0.00617797	0.00762311	4.21112	1.72272	6	27	regulation of neuroblast proliferation
≥2	GO:0060389	0.00622672	0.00765954	2.78596	4.01969	10	63	pathway-restricted SMAD protein phosphorylation
≥2	GO:0042698	0.00624643	0.00765954	2.30028	6.63567	14	104	ovulation cycle
≥2	GO:0007519	0.00626195	0.00765954	2.05014	9.44307	18	148	skeletal muscle tissue development
≥2	GO:0050768	0.0064144	0.00782335	1.80919	14.675	25	230	negative regulation of neurogenesis
≥2	GO:0007417	0.00645935	0.00785546	1.39436	55.4461	74	869	central nervous system development
≥2	GO:0033993	0.0067397	0.00817285	1.40455	52.0645	70	816	response to lipid
≥2	GO:0033036	0.00679941	0.00822164	1.23142	171.507	201	2688	macromolecule localization
≥2	GO:0035137	0.00689329	0.00829935	3.55927	2.29696	7	36	hindlimb morphogenesis
≥2	GO:0035556	0.00690301	0.00829935	1.23625	162.191	191	2542	intracellular signal transduction
≥2	GO:0002381	0.00697516	0.00836226	3.18967	2.8712	8	45	immunoglobulin production involved in immunoglobulin mediated immune response
≥2	GO:0030855	0.00702784	0.00839365	1.50034	34.1992	49	536	epithelial cell differentiation
≥2	GO:0072659	0.00704112	0.00839365	1.87402	12.5057	22	196	protein localization to plasma membrane
≥2	GO:0010942	0.00712724	0.00847238	1.48056	36.7514	52	576	positive regulation of cell death
≥2	GO:0022402	0.0071905	0.00847653	1.32241	80.5213	102	1262	cell cycle process
≥2	GO:0043586	0.00725444	0.00847653	4.9101	1.27609	5	20	tongue development
≥2	GO:0007154	0.00728545	0.00847653	1.17834	374.915	412	5876	cell communication
≥2	GO:0099531	0.00733877	0.00847653	2.06227	8.86883	17	139	presynaptic process involved in chemical synaptic transmission
≥2	GO:0006646	0.0073992	0.00847653	6.54299	0.829459	4	13	phosphatidylethanolamine biosynthetic process
≥2	GO:0010715	0.0073992	0.00847653	6.54299	0.829459	4	13	regulation of extracellular matrix disassembly
≥2	GO:0051446	0.0073992	0.00847653	6.54299	0.829459	4	13	positive regulation of meiotic cell cycle
≥2	GO:0035116	0.00744673	0.00847653	4.01944	1.78653	6	28	embryonic hindlimb morphogenesis
≥2	GO:0014870	0.00746303	0.00847653	11.0341	0.446632	3	7	response to muscle inactivity
≥2	GO:0014877	0.00746303	0.00847653	11.0341	0.446632	3	7	response to muscle inactivity involved in regulation of muscle adaptation
≥2	GO:0014894	0.00746303	0.00847653	11.0341	0.446632	3	7	response to denervation involved in regulation of muscle adaptation
≥2	GO:0045607	0.00746303	0.00847653	11.0341	0.446632	3	7	regulation of auditory receptor cell differentiation
≥2	GO:0045631	0.00746303	0.00847653	11.0341	0.446632	3	7	regulation of mechanoreceptor differentiation
≥2	GO:0060430	0.00746303	0.00847653	11.0341	0.446632	3	7	lung saccule development
≥2	GO:2000980	0.00746303	0.00847653	11.0341	0.446632	3	7	regulation of inner ear receptor cell differentiation
≥2	GO:0048729	0.00747151	0.00847653	1.46521	38.5379	54	604	tissue morphogenesis
≥2	GO:0001667	0.00749215	0.00847653	1.65658	20.3536	32	319	ameboidal-type cell migration
≥2	GO:0002520	0.00749229	0.00847653	1.40747	49.7037	67	779	immune system development
≥2	GO:0060021	0.00751596	0.00848058	2.42877	5.42338	12	85	palate development
≥2	GO:0006644	0.00766592	0.00862672	1.60276	23.6077	36	370	phospholipid metabolic process
≥2	GO:0090630	0.00773293	0.00867898	2.53847	4.78534	11	75	activation of GTPase activity
≥2	GO:0051492	0.00777777	0.00870615	2.68429	4.14729	10	65	regulation of stress fiber assembly
≥2	GO:0090257	0.00781356	0.00872308	1.88567	11.8676	21	186	regulation of muscle system process
≥2	GO:0050789	0.00784505	0.00873512	1.18291	654.89	691	10264	regulation of biological process
≥2	GO:1901214	0.00788785	0.00875967	1.75325	15.6959	26	246	regulation of neuron death
≥2	GO:0048536	0.00804414	0.00890978	3.4404	2.36077	7	37	spleen development
≥2	GO:0001101	0.00820623	0.00904186	1.72684	16.5254	27	259	response to acid chemical
≥2	GO:0007009	0.00820623	0.00904186	1.72684	16.5254	27	259	plasma membrane organization
≥2	GO:0043085	0.00841262	0.00924512	1.28997	95.4516	118	1496	positive regulation of catalytic activity
≥2	GO:0060968	0.00851562	0.00933123	2.82579	3.57305	9	56	regulation of gene silencing
≥2	GO:0031016	0.0085352	0.00933123	2.49925	4.84914	11	76	pancreas development
≥2	GO:0001822	0.0086196	0.00939916	1.71931	16.5892	27	260	kidney development
≥2	GO:0019226	0.00865706	0.00941567	2.63618	4.2111	10	66	transmission of nerve impulse
≥2	GO:0048639	0.00877411	0.00951845	1.97355	9.76209	18	153	positive regulation of developmental growth
≥2	GO:0030900	0.00882666	0.00955089	1.60906	22.204	34	348	forebrain development
≥2	GO:0033144	0.00889317	0.00957377	3.84442	1.85033	6	29	negative regulation of intracellular steroid hormone receptor signaling pathway
≥2	GO:1902742	0.00889317	0.00957377	3.84442	1.85033	6	29	apoptotic process involved in development
≥2	GO:0009725	0.0090088	0.00959563	1.38694	51.8731	69	813	response to hormone
≥2	GO:0009966	0.00901725	0.00959563	1.22423	166.083	194	2603	regulation of signal transduction
≥2	GO:0060045	0.00903017	0.00959563	4.60292	1.3399	5	21	positive regulation of cardiac muscle cell proliferation
≥2	GO:1900101	0.00903017	0.00959563	4.60292	1.3399	5	21	regulation of endoplasmic reticulum unfolded protein response
≥2	GO:1903306	0.00903017	0.00959563	4.60292	1.3399	5	21	negative regulation of regulated secretory pathway
≥2	GO:0031331	0.0090499	0.00959563	1.71185	16.653	27	261	positive regulation of cellular catabolic process
≥2	GO:0051145	0.00909621	0.00959651	3.02569	2.99881	8	47	smooth muscle cell differentiation
≥2	GO:0055010	0.00909621	0.00959651	3.02569	2.99881	8	47	ventricular cardiac muscle tissue morphogenesis
≥2	GO:0051961	0.0091738	0.00965423	1.72931	15.8873	26	249	negative regulation of nervous system development
≥2	GO:0001505	0.00920299	0.00966045	1.88652	11.2934	20	177	regulation of neurotransmitter levels
≥2	GO:0032870	0.0092255	0.00966045	1.45749	37.2618	52	584	cellular response to hormone stimulus
≥2	GO:0032990	0.00925093	0.0096631	1.3953	49.3209	66	773	cell part morphogenesis
≥2	GO:0090100	0.00929356	0.00967436	2.26013	6.25284	13	98	positive regulation of transmembrane receptor protein serine/threonine kinase signaling pathway
≥2	GO:0014706	0.00932759	0.00967436	1.62766	20.6727	32	324	striated muscle tissue development
≥2	GO:0003170	0.00933049	0.00967436	3.3292	2.42457	7	38	heart valve development
≥2	GO:0010948	0.00937675	0.00969851	1.79408	13.5904	23	213	negative regulation of cell cycle process
≥2	GO:0060840	0.00940044	0.00969923	2.46122	4.91295	11	77	artery development
≥2	GO:0001701	0.00957132	0.00985145	1.63809	19.907	31	312	in utero embryonic development
≥2	GO:1903779	0.0096106	0.00986782	2.58976	4.2749	10	67	regulation of cardiac conduction
≥2	GO:2000026	0.00969194	0.00992718	1.27201	104.129	127	1632	regulation of multicellular organismal development
≥2	GO:0030252	0.00984289	0.00996917	5.8883	0.893263	4	14	growth hormone secretion
≥2	GO:2000737	0.00984289	0.00996917	5.8883	0.893263	4	14	negative regulation of stem cell differentiation
≥2	GO:0009791	0.00985907	0.00996917	2.33243	5.6148	12	88	post-embryonic development
≥2	GO:0034329	0.00986378	0.00996917	1.84054	12.1229	21	190	cell junction assembly
≥2	GO:0042391	0.00987468	0.00996917	1.60718	21.5659	33	338	regulation of membrane potential
≥2	GO:0060537	0.00987468	0.00996917	1.60718	21.5659	33	338	muscle tissue development
≥2	GO:0006606	0.00996329	0.00998696	1.69711	16.7806	27	263	protein import into nucleus
≥2	GO:0044744	0.00996329	0.00998696	1.69711	16.7806	27	263	protein targeting to nucleus
≥2	GO:1902593	0.00996329	0.00998696	1.69711	16.7806	27	263	single-organism nuclear import
≥2	GO:0006816	0.00998964	0.00998964	1.59351	22.3954	34	351	calcium ion transport
