# Supplementary material for: Novel approach reveals genomic landscapes of single-strand DNA breaks with nucleotide resolution in human cells
Source: Nat Commun. 2019 Dec 20;10:5799. doi: 10.1038/s41467-019-13602-7 (PMC6925131; doi:10.1038/s41467-019-13602-7)
Supplement: Supplementary file 15 — Supplementary Data 14 [file 41467_2019_13602_MOESM15_ESM.xlsx]

## Sheet: Sheet1
D14. The template/non-template ratio of SSBs in exons, introns and genes
D14.1 K562																												D14.2 PBMC
Method	Sample ID	Number of SSBs	Exons								Genes								Introns									Method	Sample ID	Number of SSBs	Exons								Genes								Introns
			Mapped	Template strand	Non-Template strand	Template vs NonTemplate	Expected_proportion.Template Strand	P-value of Template vs NonTemplate (Binomial test)	95% Confidence Interval_Low	95% Confidence Interval_High	Mapped	Template strand	Non-Template strand	Template vs NonTemplate	Expected_proportion.Template Strand	P-value of Template vs NonTemplate (Binomial test)	95% Confidence Interval_Low	95% Confidence Interval_High	Mapped	Template strand	Non-Template strand	Template vs NonTemplate	Expected_proportion.Template Strand	P-value of Template vs NonTemplate (Binomial test)	95% Confidence Interval_Low	95% Confidence Interval_High					Mapped	Template strand	Non-Template strand	Template vs NonTemplate	Expected_proportion.Template Strand	P-value of Template vs NonTemplate (Binomial test)	95% Confidence Interval_Low	95% Confidence Interval_High	Mapped	Template strand	Non-Template strand	Template vs NonTemplate	Expected_proportion.Template Strand	P-value of Template vs NonTemplate (Binomial test)	95% Confidence Interval_Low	95% Confidence Interval_High	Mapped	Template strand	Non-Template strand
SSiNGLe-SMS	Etoposide_6h	132827	9303	4600	4703	0.978099	0.5	0.290274	0.484254	0.504678	82249	39985	42264	0.946077	0.5	1.96444e-15	0.482724	0.489568	72946	35385	37561	0.942068	0.5	8.03918e-16	0.481452	0.488719		SSiNGLe-SMS	PBMC-1	232953	11515	5987	5528	1.08303	0.5	1.96685e-05	0.510758	0.529093	131432	62712	68720	0.912573	0.5	1.1054e-61	0.47444	0.479849	119917	56725	63192
	Etoposide_12h	194418	14557	7340	7217	1.01704	0.5	0.311935	0.496068	0.51238	120989	58279	62710	0.929341	0.5	<2.2E-16	0.478869	0.484508	106432	50939	55493	0.917936	0.5	<2.2E-16	0.475601	0.481612			PBMC-2	152670	7072	3596	3476	1.03452	0.5	0.157045	0.49676	0.520201	86199	41254	44945	0.917877	0.5	3.08056e-36	0.47525	0.481932	79127	37658	41469
	Etoposide_24h	199174	14508	7304	7204	1.01388	0.5	0.411121	0.495276	0.511615	122480	58841	63639	0.924606	0.5	<2.2E-16	0.477612	0.483216	107972	51537	56435	0.91321	0.5	<2.2E-16	0.474335	0.480303			PBMC-3	423065	20422	10438	9984	1.04547	0.5	0.00152417	0.504234	0.517994	237259	112800	124459	0.906323	0.5	1.2126e-126	0.473419	0.477442	216837	102362	114475
	Etoposide_36h	309327	24514	12328	12186	1.01165	0.5	0.367823	0.496617	0.509175	192817	93113	99704	0.933894	0.5	<2.2E-16	0.480676	0.485142	168303	80785	87518	0.923067	0.5	<2.2E-16	0.477608	0.482388			PBMC-4	165185	8051	4015	4036	0.994797	0.5	0.823617	0.487714	0.509678	92964	44346	48618	0.912131	0.5	1.34786e-44	0.473808	0.48024	84913	40331	44582
	Etoposide_48h	542549	39508	19805	19703	1.00518	0.5	0.611359	0.496348	0.506234	334304	160355	173949	0.921851	0.5	<2.2E-16	0.477973	0.481363	294796	140550	154246	0.911207	0.5	<2.2E-16	0.474966	0.478575			PBMC-5	172782	8112	4148	3964	1.04642	0.5	0.0421644	0.500399	0.522275	97312	46289	51023	0.907218	0.5	5.15052e-52	0.472534	0.47882	89200	42141	47059
	Imatinib-6h	7793	553	273	280	0.975	0.5	0.798638	0.451227	0.536183	4761	2263	2498	0.905925	0.5	0.000694026	0.461049	0.489622	4208	1990	2218	0.897205	0.5	0.000465023	0.457728	0.488127			PBMC-6	525428	25288	12893	12395	1.04018	0.5	0.00177537	0.503665	0.516026	297977	142619	155358	0.918002	0.5	1.79669e-120	0.476829	0.48042	272689	129726	142963
	Imatinib_12h	134884	8748	4463	4285	1.04154	0.5	0.0584281	0.499639	0.520702	81122	38849	42273	0.919003	0.5	<2.2E-16	0.475453	0.48234	72374	34386	37988	0.905181	0.5	<2.2E-16	0.471471	0.478761			PBMC-7	190434	8702	4350	4352	0.99954	0.5	0.991447	0.489324	0.510446	107049	51475	55574	0.926242	0.5	5.34003e-36	0.477857	0.483853	98347	47125	51222
	Imatinib_36h	439341	27209	13701	13508	1.01429	0.5	0.244432	0.497587	0.509505	265746	127677	138069	0.924733	0.5	<2.2E-16	0.478546	0.482349	238537	113976	124561	0.915022	0.5	<2.2E-16	0.475806	0.47982			PBMC-8	163410	7482	3702	3780	0.979365	0.5	0.373366	0.483396	0.506183	91713	43868	47845	0.916877	0.5	2.1868e-39	0.475081	0.481557	84231	40166	44065
	Imatinib_48h	356859	27248	13812	13436	1.02798	0.5	0.0230988	0.500945	0.512853	222659	108050	114609	0.942771	0.5	<2.2E-16	0.483193	0.48735	195411	94238	101173	0.931454	0.5	<2.2E-16	0.480038	0.484474			PBMC-9	206601	9587	4962	4625	1.07286	0.5	0.000599299	0.507517	0.527624	116798	56184	60614	0.926915	0.5	2.03479e-38	0.478166	0.483906	107211	51222	55989
	Talazoparib-6h	87212	5426	2734	2692	1.0156	0.5	0.577804	0.490476	0.517261	52786	25416	27370	0.928608	0.5	<2.2E-16	0.47722	0.485764	47360	22682	24678	0.919118	0.5	<2.2E-16	0.474419	0.483438			PBMC-10	178842	8723	4410	4313	1.02249	0.5	0.304011	0.49501	0.516106	101043	48214	52829	0.912643	0.5	9.35157e-48	0.474079	0.480248	92320	43804	48516
	Talazoparib-12h	137953	8853	4478	4375	1.02354	0.5	0.278336	0.495346	0.516285	83073	39854	43219	0.922141	0.5	<2.2E-16	0.476344	0.483151	74220	35376	38844	0.91072	0.5	<2.2E-16	0.473038	0.480238			PBMC-11	231052	11344	5773	5571	1.03626	0.5	0.0591316	0.499658	0.518144	129724	61707	68017	0.907229	0.5	1.00708e-68	0.472958	0.478401	118380	55934	62446
	Talazoparib_24h	52957	3037	1538	1499	1.02602	0.5	0.490488	0.488476	0.524353	31412	15030	16382	0.91747	0.5	2.46251e-14	0.472942	0.484021	28375	13492	14883	0.906538	0.5	<2.2E-16	0.469663	0.48132			PBMC-12	118112	6303	3170	3133	1.01181	0.5	0.650229	0.490513	0.515354	68012	32468	35544	0.913459	0.5	4.23947e-32	0.473626	0.481148	61709	29298	32411
	Talazoparib_36h	41242	2344	1230	1114	1.10413	0.5	0.0175159	0.504294	0.545132	24380	11946	12434	0.960753	0.5	0.00181423	0.483698	0.496288	22036	10716	11320	0.946643	0.5	4.8583e-05	0.479675	0.492918			PBMC-13	117829	5702	2887	2815	1.02558	0.5	0.347089	0.493249	0.519372	66726	32127	34599	0.928553	0.5	1.10087e-21	0.477679	0.485276	61024	29240	31784
	Talazoparib-48h	80951	5102	2499	2603	0.960046	0.5	0.149294	0.476002	0.503625	48611	23357	25254	0.924883	0.5	<2.2E-16	0.476038	0.484941	43509	20858	22651	0.920842	0.5	<2.2E-16	0.474691	0.484102			PBMC-14	136558	6698	3415	3283	1.04021	0.5	0.109446	0.497805	0.521894	77066	36855	40211	0.91654	0.5	1.23273e-33	0.474694	0.48176	70368	33440	36928
	SN-38-6h	58010	3768	1901	1867	1.01821	0.5	0.59086	0.488417	0.5206	35026	16567	18459	0.897503	0.5	<2.2E-16	0.467751	0.478236	31258	14666	16592	0.88392	0.5	<2.2E-16	0.463647	0.474743			PBMC-15	155644	7912	4086	3826	1.06796	0.5	0.00359127	0.505352	0.527498	88310	42425	45885	0.924594	0.5	2.5417e-31	0.47711	0.483711	80398	38339	42059
	SN-38-12h	124834	8471	4199	4272	0.982912	0.5	0.434049	0.484988	0.506397	76234	36539	39695	0.920494	0.5	<2.2E-16	0.475749	0.482854	67763	32340	35423	0.912966	0.5	<2.2E-16	0.473485	0.481021			PBMC-16	491246	24969	12850	12119	1.06032	0.5	3.83547e-06	0.508418	0.520855	277562	131140	146422	0.89563	0.5	4.60971e-185	0.470612	0.47433	252593	118290	134303
	SN-38_24h	159391	9467	4779	4688	1.01941	0.5	0.354973	0.494682	0.514928	95373	45237	50136	0.902286	0.5	<2.2E-16	0.471143	0.477492	85906	40458	45448	0.890204	0.5	5.23015e-65	0.467614	0.474301			PBMC-17	164177	8446	4198	4248	0.98823	0.5	0.593914	0.48632	0.507762	93624	45187	48437	0.932903	0.5	2.42154e-26	0.479438	0.48585	85178	40989	44189
	SN-38_36h	96654	6860	3483	3377	1.03139	0.5	0.204891	0.495821	0.519624	59553	28664	30889	0.927968	0.5	<2.2E-16	0.477299	0.485341	52693	25181	27512	0.915273	0.5	<2.2E-16	0.473608	0.482157			PBMC-18	131740	9110	4626	4484	1.03167	0.5	0.139599	0.497472	0.518111	79100	38221	40879	0.934979	0.5	3.45092e-21	0.47971	0.486688	69990	33595	36395
	SN-38-48h	219003	15406	7846	7560	1.03783	0.5	0.0216644	0.501354	0.517206	134365	64721	69644	0.929312	0.5	<2.2E-16	0.479006	0.484356	118959	56875	62084	0.916098	0.5	<2.2E-16	0.475264	0.480949			PBMC-19	117159	7954	4121	3833	1.07514	0.5	0.00128936	0.507055	0.52914	70096	34164	35932	0.950796	0.5	2.48241e-11	0.483682	0.491097	62142	30043	32099
	Romidepsin-6h	57549	4312	2222	2090	1.06316	0.5	0.0460358	0.500267	0.530324	35340	16878	18462	0.914202	0.5	<2.2E-16	0.472369	0.482813	31028	14656	16372	0.895187	0.5	<2.2E-16	0.466779	0.477921			PBMC-20	119333	7162	3710	3452	1.07474	0.5	0.00238875	0.506364	0.529645	69740	33730	36010	0.936684	0.5	6.10256e-18	0.479938	0.48737	62578	30020	32558
	Romidepsin_12h	47816	3322	1653	1669	0.990413	0.5	0.794675	0.480447	0.514741	29159	13776	15383	0.895534	0.5	<2.2E-16	0.4667	0.478194	25837	12123	13714	0.883987	0.5	<2.2E-16	0.46311	0.475319			PBMC-21	71708	5305	2725	2580	1.0562	0.5	0.0480247	0.500118	0.5272	43575	21162	22413	0.944184	0.5	2.11745e-09	0.480942	0.49035	38270	18437	19833
	Romidepsin-24h	118939	8389	4255	4134	1.02927	0.5	0.190137	0.496453	0.517966	73081	35411	37670	0.940032	0.5	<2.2E-16	0.480915	0.488175	64692	31156	33536	0.929031	0.5	<2.2E-16	0.477748	0.485464			PBMC-22	123112	8529	4395	4134	1.06313	0.5	0.00487032	0.504632	0.525959	73521	35331	38190	0.925137	0.5	5.54854e-26	0.476939	0.484176	64992	30936	34056
	Romidepsin_36h	578156	36604	18255	18349	0.994877	0.5	0.626902	0.49358	0.503852	351444	168633	182811	0.922444	0.5	<2.2E-16	0.478176	0.481482	314840	150378	164462	0.914363	0.5	<2.2E-16	0.475887	0.47938			PBMC-23	121518	6302	3154	3148	1.00191	0.5	0.94978	0.488054	0.512897	69981	33900	36081	0.939553	0.5	1.70206e-16	0.480708	0.488128	63679	30746	32933
	Romidepsin_48h	475072	33543	16869	16674	1.01169	0.5	0.289483	0.497541	0.508272	292749	141217	151532	0.931929	0.5	<2.2E-16	0.480571	0.484194	259206	124348	134858	0.922066	0.5	<2.2E-16	0.477802	0.481652			PBMC-24	115321	6589	3362	3227	1.04183	0.5	0.0987716	0.498096	0.522384	66835	32587	34248	0.951501	0.5	1.35051e-10	0.483778	0.491371	60246	29225	31021
SSiNGLe-ILM	Imatinib _6h.B1	341644	26400	13603	12797	1.06298	0.5	7.24044e-07	0.509216	0.521311	199769	95817	103952	0.921743	0.5	5.04915e-74	0.477446	0.481833	173369	82214	91155	0.901914	0.5	2.62571e-102	0.471861	0.476568			PBMC-25	69717	4087	2092	1995	1.04862	0.5	0.133177	0.496416	0.527301	40675	19888	20787	0.956752	0.5	8.47734e-06	0.48408	0.49382	36588	17796	18792
	Imatinib _12h.B1	352396	20685	10900	9785	1.11395	0.5	9.37304e-15	0.52012	0.533776	198301	95877	102424	0.936079	0.5	6.33265e-49	0.481291	0.485694	177616	84977	92639	0.917292	0.5	7.33358e-74	0.476105	0.480757			PBMC-26	50156	3198	1627	1571	1.03565	0.5	0.330765	0.491271	0.526224	29695	14412	15283	0.943009	0.5	4.44073e-07	0.479635	0.491037	26497	12785	13712
	Imatinib _24h.B1	422750	31441	16228	15213	1.06672	0.5	1.07101e-08	0.5106	0.521679	246140	119789	126351	0.948065	0.5	6.27125e-40	0.484694	0.488647	214699	103561	111138	0.931823	0.5	4.21197e-60	0.480239	0.484471			PBMC-27	178814	12533	6435	6098	1.05526	0.5	0.00268674	0.504652	0.522231	107306	51955	55351	0.938646	0.5	3.58262e-25	0.481182	0.487171	94773	45520	49253
	Imatinib _36h.B1	490883	42231	21827	20404	1.06974	0.5	4.5073e-12	0.512069	0.521624	292777	141447	151330	0.934692	0.5	1.57478e-74	0.48131	0.484934	250546	119620	130926	0.913646	0.5	5.5369e-113	0.47548	0.479395			PBMC-28	187301	11808	6012	5796	1.03727	0.5	0.0478604	0.500086	0.518202	110100	52908	57192	0.925094	0.5	3.97959e-38	0.47759	0.483501	98292	46896	51396
	Imatinib _48h.B1	274927	21809	11499	10310	1.11532	0.5	8.52292e-16	0.520607	0.533904	163463	79975	83488	0.957922	0.5	3.72697e-18	0.486828	0.491681	141654	68476	73178	0.935746	0.5	8.30468e-36	0.480798	0.486009			PBMC-29	154325	9444	4877	4567	1.06788	0.5	0.00147319	0.506277	0.526538	90968	43961	47007	0.935201	0.5	5.70825e-24	0.480006	0.486511	81524	39084	42440
	10074_G5_6h.B1	449737	35352	18628	16724	1.11385	0.5	4.34068e-24	0.521708	0.532145	260374	125825	134549	0.935161	0.5	1.57551e-65	0.481326	0.485169	225022	107197	117825	0.909798	0.5	3.38265e-111	0.474319	0.478451			PBMC-30	140635	8891	4506	4385	1.02759	0.5	0.203143	0.496356	0.517249	82364	39818	42546	0.935881	0.5	2.04146e-21	0.480021	0.486859	73473	35312	38161
	10074_G5_12h.B1	239116	16506	8458	8048	1.05094	0.5	0.00145441	0.504762	0.520073	137122	66618	70504	0.944883	0.5	9.38255e-26	0.483181	0.488479	120616	58160	62456	0.931216	0.5	3.88454e-35	0.479368	0.485016			PBMC-31	133742	7718	3945	3773	1.04559	0.5	0.0515934	0.499923	0.522354	77399	37431	39968	0.936524	0.5	7.77123e-20	0.480085	0.487139	69681	33486	36195
	10074_G5_24h.B1	173289	14101	7233	6868	1.05315	0.5	0.00217324	0.504655	0.521224	101406	48934	52472	0.932574	0.5	1.14337e-28	0.479475	0.485636	87305	41701	45604	0.914415	0.5	7.88109e-40	0.474329	0.480967			PBMC-32	107775	6780	3467	3313	1.04648	0.5	0.0631423	0.499382	0.523322	63935	30651	33284	0.920893	0.5	2.2173e-25	0.47553	0.48329	57155	27184	29971
	10074_G5_36h.B1	731556	59974	30418	29556	1.02916	0.5	0.000438373	0.503177	0.511196	427013	204989	222024	0.923274	0.5	7.82658e-150	0.478554	0.481553	367039	174571	192468	0.907013	0.5	7.58525e-192	0.474003	0.477237			PBMC-33	71530	5205	2627	2578	1.01901	0.5	0.505849	0.491029	0.51838	43117	20911	22206	0.941682	0.5	4.59913e-10	0.480255	0.489713	37912	18284	19628
	10074_G5_48h.B1	321331	23579	12179	11400	1.06833	0.5	4.04038e-07	0.510118	0.522916	186431	90102	96329	0.935357	0.5	3.82716e-47	0.481029	0.485571	162852	77923	84929	0.917508	0.5	1.6245e-67	0.476061	0.480919			PBMC-34	110178	5701	2918	2783	1.04851	0.5	0.0759353	0.498774	0.524894	63506	30786	32720	0.940892	0.5	1.70532e-14	0.480879	0.488669	57805	27868	29937
	YM_155_6h.B1	353192	29152	14900	14252	1.04547	0.5	0.000150925	0.505358	0.516868	207191	99662	107529	0.926838	0.5	6.31147e-67	0.478862	0.483169	178039	84762	93277	0.908713	0.5	1.41659e-90	0.473764	0.47841			PBMC-35	415723	24352	12396	11956	1.0368	0.5	0.00490443	0.502734	0.515332	241434	117399	124035	0.946499	0.5	1.47707e-41	0.484262	0.488253	217082	105003	112079
	YM_155_12h.B1	394839	26381	13746	12635	1.08793	0.5	8.19909e-12	0.515008	0.527101	225844	111235	114609	0.970561	0.5	1.26815e-12	0.490466	0.494594	199463	97489	101974	0.956018	0.5	1.01226e-23	0.486561	0.490954			PBMC-36	81220	5168	2619	2549	1.02746	0.5	0.337149	0.493044	0.520493	47858	23069	24789	0.930614	0.5	3.88486e-15	0.477544	0.486518	42690	20450	22240
	YM_155_24h.B1	522405	41860	21302	20558	1.03619	0.5	0.000281654	0.504085	0.513687	305290	148584	156706	0.94817	0.5	6.57159e-49	0.484923	0.488473	263430	127282	136148	0.93488	0.5	7.41446e-67	0.481262	0.485082			PBMC-37	211190	10851	5520	5331	1.03545	0.5	0.0711051	0.499255	0.518158	121192	58216	62976	0.924416	0.5	1.49093e-42	0.477545	0.483179	110341	52696	57645
	YM_155_36h.B1	369528	29181	15270	13911	1.09769	0.5	1.84872e-15	0.517536	0.529031	216459	104173	112286	0.927747	0.5	4.26432e-68	0.479153	0.483367	187278	88903	98375	0.903715	0.5	3.23824e-106	0.472448	0.476976			PBMC-38	133166	7681	3945	3736	1.05594	0.5	0.0176238	0.502359	0.524841	77112	37457	39655	0.944572	0.5	2.52853e-15	0.482215	0.489283	69431	33512	35919
	YM_155_48h.B1	622180	47449	25014	22435	1.11495	0.5	2.48528e-32	0.522672	0.531678	362148	178104	184044	0.967725	0.5	5.66404e-23	0.490169	0.493429	314699	153090	161609	0.947286	0.5	4.44193e-52	0.484717	0.488213			PBMC-39	209968	10188	5208	4980	1.04578	0.5	0.0245104	0.501432	0.520941	118933	56390	62543	0.90162	0.5	3.29103e-71	0.471291	0.476975	108745	51182	57563
	Talazoparib _6h.B1	383946	29200	14996	14204	1.05576	0.5	3.66997e-06	0.507811	0.51931	222969	106549	116420	0.915212	0.5	4.74702e-97	0.475789	0.47994	193769	91553	102216	0.895682	0.5	1.14581e-129	0.47026	0.474711			PBMC-40	573312	25511	13142	12369	1.06249	0.5	1.33977e-06	0.508997	0.521301	327675	155307	172368	0.90102	0.5	2.93779e-195	0.472256	0.475678	302164	142165	159999
	Talazoparib _12h.B1	300743	18896	10144	8752	1.15905	0.5	4.33966e-24	0.529692	0.543963	170634	85118	85516	0.995346	0.5	0.336514	0.496458	0.501209	151738	74974	76764	0.976682	0.5	4.37551e-06	0.491583	0.496621		SSiNGLe-ILM	PBMC-1	24734	13168	11566	1.13851	0.5	2.35099e-24	0.526143	0.538619	234326	113198	121128	0.934532	0.5	2.59944e-60	0.481054	0.485105	209592	100030	109562	0.912999
	Talazoparib _24h.B1	147970	13201	7056	6145	1.14825	0.5	2.31242e-15	0.525951	0.543043	87202	42058	45144	0.931641	0.5	1.49508e-25	0.478984	0.485628	74001	35002	38999	0.89751	0.5	7.14299e-49	0.469391	0.476599			PBMC-2	20566	11308	9258	1.22143	0.5	2.19887e-46	0.543009	0.556656	194881	94537	100344	0.942129	0.5	1.63593e-39	0.48288	0.487323	174315	83229	91086	0.913741
	Talazoparib _36h.B1	398351	32829	16979	15850	1.07123	0.5	4.77934e-10	0.511773	0.522614	235696	113339	122357	0.926298	0.5	5.07995e-77	0.47885	0.482889	202867	96360	106507	0.904729	0.5	2.06464e-112	0.472816	0.477167			PBMC-3	39352	20716	18636	1.11161	0.5	1.03789e-25	0.52148	0.531372	368620	176502	192118	0.918717	0.5	6.50635e-146	0.477204	0.480432	329268	155786	173482	0.897995
	Talazoparib _48h.B1	819154	66879	34185	32694	1.0456	0.5	8.32175e-09	0.507351	0.514942	483146	234514	248632	0.943217	0.5	1.02522e-91	0.483979	0.4868	416267	200329	215938	0.927715	0.5	2.55772e-129	0.479732	0.48277			PBMC-4	17060	9055	8005	1.13117	0.5	9.45015e-16	0.523251	0.538286	158154	77639	80515	0.96428	0.5	4.84703e-13	0.488441	0.493375	141094	68584	72510	0.945856
	SN_38 _6h.B1	413699	29340	15207	14133	1.07599	0.5	3.72971e-10	0.512567	0.524035	236942	113463	123479	0.918885	0.5	4.35834e-94	0.476851	0.480878	207602	98256	109346	0.898579	0.5	6.82316e-131	0.47114	0.475441			PBMC-5	13865	8172	5693	1.43545	0.5	7.75836e-99	0.581155	0.597603	94452	47736	46716	1.02183	0.5	0.000914209	0.502206	0.508593	80587	39564	41023	0.964435
	SN_38 _12h.B1	361743	26458	14091	12367	1.1394	0.5	3.09612e-26	0.526546	0.538607	208992	104735	104257	1.00458	0.5	0.29676	0.498998	0.50329	182534	90644	91890	0.98644	0.5	0.00356758	0.494291	0.498883			PBMC-6	23383	12461	10922	1.14091	0.5	8.17677e-24	0.526489	0.53932	207706	101944	105762	0.9639	0.5	5.49994e-17	0.488657	0.492962	184323	89483	94840	0.943515
	SN_38 _24h.B1	395883	27588	15140	12448	1.21626	0.5	3.99737e-59	0.542894	0.554674	226982	115755	111227	1.04071	0.5	2.05292e-21	0.507916	0.512033	199394	100615	98779	1.01859	0.5	3.96615e-05	0.502407	0.506801			PBMC-7	19752	10704	9048	1.18302	0.5	4.79256e-32	0.53494	0.548887	180267	88839	91428	0.971683	0.5	1.09057e-09	0.490508	0.49513	160515	78135	82380	0.948471
	SN_38 _36h.B1	694510	58212	30108	28104	1.07131	0.5	1.01811e-16	0.513144	0.52128	412186	198040	214146	0.92479	0.5	6.69232e-139	0.478936	0.481989	353974	167932	186042	0.902656	0.5	1.43285e-203	0.472773	0.476066			PBMC-8	19255	9969	9286	1.07355	0.5	8.86152e-07	0.51065	0.524816	147471	72043	75428	0.955123	0.5	1.22458e-18	0.485969	0.491078	128216	62074	66142	0.938496
	SN_38 _48h.B1	740009	62595	31988	30607	1.04512	0.5	3.46752e-08	0.507107	0.514955	438432	214550	223882	0.958317	0.5	4.21307e-45	0.487877	0.490838	375837	182562	193275	0.944571	0.5	2.24838e-68	0.484149	0.487347			PBMC-9	15042	8048	6994	1.1507	0.5	8.76058e-18	0.527025	0.543032	162374	80834	81540	0.991342	0.5	0.0801925	0.495391	0.500261	147332	72786	74546	0.97639
	Etoposide _6h.B1	485551	37177	19281	17896	1.07739	0.5	7.03577e-13	0.513533	0.523718	288445	141322	147123	0.96057	0.5	3.45395e-27	0.488118	0.49177	251268	122041	129227	0.944392	0.5	1.32881e-46	0.483744	0.487657			PBMC-10	11696	6637	5059	1.31192	0.5	2.64858e-48	0.558422	0.576463	96809	48160	48649	0.989948	0.5	0.116783	0.49432	0.500629	85113	41523	43590	0.952581
	Etoposide _12h.B1	236285	16502	8713	7789	1.11863	0.5	6.62552e-13	0.520345	0.535638	138567	69181	69386	0.997046	0.5	0.583675	0.496624	0.501897	122065	60468	61597	0.981671	0.5	0.00124391	0.492567	0.498184			PBMC-11	22347	11802	10545	1.1192	0.5	4.31039e-17	0.521554	0.534688	205968	99138	106830	0.927998	0.5	1.97168e-64	0.479167	0.483488	183621	87336	96285	0.907057
	Etoposide _24h.B1	329948	21805	11395	10410	1.09462	0.5	2.6497e-11	0.515931	0.529236	188177	94670	93507	1.01244	0.5	0.00739086	0.500828	0.505352	166372	83275	83097	1.00214	0.5	0.66433	0.498129	0.502941			PBMC-12	16524	8706	7818	1.11358	0.5	5.13141e-12	0.519223	0.534508	159098	76477	82621	0.925636	0.5	1.56541e-53	0.478233	0.48315	142574	67771	74803	0.905993
	Etoposide _36h.B1	497082	42647	21978	20669	1.06333	0.5	2.38465e-10	0.510591	0.520101	296521	142156	154365	0.920908	0.5	2.39121e-111	0.477613	0.481213	253874	120178	133696	0.89889	0.5	1.32207e-158	0.471433	0.475321			PBMC-13	17140	9342	7798	1.198	0.5	4.20323e-32	0.53755	0.552517	148719	71771	76948	0.932721	0.5	4.42459e-41	0.480052	0.485138	131579	62429	69150	0.902805
	Etoposide _48h.B1	471823	36632	19059	17573	1.08456	0.5	8.5014e-15	0.515152	0.525411	277146	137012	140134	0.977721	0.5	3.05737e-09	0.492504	0.496231	240514	117953	122561	0.962402	0.5	5.76382e-21	0.488421	0.492421			PBMC-14	19260	10256	9004	1.13905	0.5	1.92648e-19	0.525426	0.53957	140521	67996	72525	0.937553	0.5	1.34437e-33	0.481269	0.486502	121261	57740	63521	0.908991
	Romidespin _6h.B1	229184	16939	8941	7998	1.1179	0.5	4.4988e-13	0.520283	0.535377	132936	63915	69021	0.926023	0.5	1.48989e-44	0.478106	0.483485	115997	54974	61023	0.900873	0.5	1.39724e-70	0.471049	0.476804			PBMC-15	25998	13716	12282	1.11676	0.5	6.12991e-19	0.521488	0.533663	252592	124514	128078	0.972173	0.5	1.34637e-12	0.490994	0.494897	226594	110798	115796	0.956838
	Romidespin _12h.B1	315328	21718	11089	10629	1.04328	0.5	0.00184127	0.503918	0.51726	181092	87751	93341	0.940112	0.5	2.08432e-39	0.482262	0.486871	159374	76662	82712	0.926855	0.5	7.13113e-52	0.478564	0.483476			PBMC-16	16143	8750	7393	1.18355	0.5	1.27955e-26	0.534307	0.549739	141251	69790	71461	0.976617	0.5	8.85058e-06	0.491474	0.496696	125108	61040	64068	0.952738
	Romidespin _24h.B1	342630	30113	15244	14869	1.02522	0.5	0.0311418	0.500563	0.511889	209848	102158	107690	0.94863	0.5	1.43694e-33	0.484678	0.48896	179735	86914	92821	0.936361	0.5	4.04396e-44	0.481255	0.485881			PBMC-17	20880	11026	9854	1.11894	0.5	5.23355e-16	0.521266	0.534856	174400	85950	88450	0.971735	0.5	2.17564e-09	0.490483	0.495182	153520	74924	78596	0.95328
	Romidespin _36h.B1	704276	63343	32424	30919	1.04868	0.5	2.28533e-09	0.507979	0.51578	443367	214531	228836	0.937488	0.5	2.20149e-102	0.482396	0.48534	380024	182107	197917	0.920118	0.5	4.39757e-145	0.477609	0.480788			PBMC-18	17843	9641	8202	1.17545	0.5	4.71538e-27	0.532977	0.547657	139257	68350	70907	0.963939	0.5	7.40645e-12	0.48819	0.493449	121414	58709	62705	0.936273
	Romidespin _48h.B1	432354	38973	20513	18460	1.11121	0.5	2.56706e-25	0.521367	0.531307	271401	134306	137095	0.979656	0.5	8.71379e-08	0.492979	0.496745	232428	113793	118635	0.959186	0.5	9.99564e-24	0.48755	0.491618			PBMC-19	20314	10870	9444	1.151	0.5	1.49111e-23	0.528211	0.541977	137329	67937	69392	0.979032	0.5	8.72279e-05	0.492055	0.497351	117015	57067	59948	0.951942
	DMSO _6h.B1	279405	20539	10760	9779	1.10032	0.5	7.95333e-12	0.517024	0.530732	162159	78653	83506	0.941884	0.5	1.9425e-33	0.482601	0.487472	141620	67893	73727	0.92087	0.5	3.35677e-54	0.476798	0.482008			PBMC-20	18621	9774	8847	1.10478	0.5	1.14251e-11	0.517688	0.532086	145270	71180	74090	0.960723	0.5	2.30144e-14	0.48741	0.492558	126649	61406	65243	0.941189
	DMSO _12h.B1	237841	17607	9145	8462	1.08071	0.5	2.74205e-07	0.511985	0.5268	138104	67237	70867	0.948777	0.5	1.57835e-22	0.484218	0.489498	120497	58092	62405	0.930887	0.5	1.95354e-35	0.479278	0.484929			PBMC-21	13742	7595	6147	1.23556	0.5	4.57617e-35	0.544325	0.561023	115549	57032	58517	0.974623	0.5	1.26701e-05	0.490687	0.496461	101807	49437	52370	0.943995
	DMSO _24h.B1	530502	43336	21858	21478	1.01769	0.5	0.0686663	0.499665	0.509103	311302	146110	165192	0.884486	0.5	1.74916e-256	0.467597	0.471106	267966	124252	143714	0.864578	0.5	0	0.461796	0.465576			PBMC-22	25249	13332	11917	1.11874	0.5	5.53386e-19	0.521841	0.534195	234006	112758	121248	0.929978	0.5	5.89152e-69	0.479833	0.483886	208757	99426	109331	0.909404
	DMSO _36h.B1	826219	70657	36637	34020	1.07693	0.5	7.37886e-23	0.514827	0.522209	487733	237429	250304	0.948563	0.5	6.85794e-76	0.485398	0.488205	417076	200792	216284	0.928372	0.5	3.57664e-127	0.47991	0.482946			PBMC-23	12684	6592	6092	1.08207	0.5	9.36912e-06	0.510972	0.528439	112910	53987	58923	0.91623	0.5	7.59161e-49	0.475224	0.48106	100226	47395	52831	0.897106
	DMSO _48h.B1	557060	43876	22999	20877	1.10164	0.5	4.16313e-24	0.519496	0.528864	328170	159926	168244	0.95056	0.5	9.16748e-48	0.485615	0.489038	284294	136927	147367	0.929156	0.5	2.26791e-85	0.4798	0.483477			PBMC-24	13097	6803	6294	1.08087	0.5	9.01876e-06	0.510834	0.528022	109794	52666	57128	0.921895	0.5	2.5174e-41	0.476721	0.48264	96697	45863	50834	0.902211
	Imatinib _6h.B2	405065	29057	14910	14147	1.05393	0.5	7.80477e-06	0.507364	0.518892	234000	113803	120197	0.946804	0.5	7.0263e-40	0.484311	0.488365	204943	98893	106050	0.932513	0.5	2.70752e-56	0.480373	0.484705			PBMC-25	25608	13241	12367	1.07067	0.5	4.87231e-08	0.510923	0.523203	251395	120378	131017	0.918797	0.5	6.23601e-100	0.476886	0.480795	225787	107137	118650	0.902967
	Imatinib _12h.B2	198480	14020	7357	6663	1.10416	0.5	4.80184e-09	0.516444	0.533046	114720	55790	58930	0.946716	0.5	1.89195e-20	0.483418	0.489211	100700	48433	52267	0.926646	0.5	1.34299e-33	0.477873	0.484055			PBMC-26	23806	12318	11488	1.07225	0.5	7.72416e-08	0.511062	0.523799	195196	93947	101249	0.927881	0.5	2.34037e-61	0.479077	0.483515	171390	81629	89761	0.909404
	Imatinib _24h.B2	292702	21786	11227	10559	1.06326	0.5	6.205e-06	0.50867	0.521988	170976	84010	86966	0.96601	0.5	8.89426e-13	0.488983	0.493728	149190	72783	76407	0.95257	0.5	6.57468e-21	0.485315	0.490394			PBMC-27	11219	5761	5458	1.05551	0.5	0.00435319	0.504208	0.522793	110838	53011	57827	0.916717	0.5	2.01456e-47	0.47533	0.48122	99619	47250	52369	0.902251
	Imatinib _36h.B2	172497	16738	8459	8279	1.02174	0.5	0.166488	0.497772	0.51298	104399	49980	54419	0.918429	0.5	6.06223e-43	0.475706	0.481776	87661	41521	46140	0.899892	0.5	7.17275e-55	0.470344	0.476966			PBMC-28	11797	6057	5740	1.05523	0.5	0.00361962	0.504372	0.522493	117203	56482	60721	0.930189	0.5	3.33209e-35	0.479052	0.484781	105406	50425	54981	0.917135
	Imatinib _48h.B2	240999	22922	11663	11259	1.03588	0.5	0.00777057	0.502318	0.515305	146243	71369	74874	0.953188	0.5	5.03815e-20	0.485451	0.490582	123321	59706	63615	0.938552	0.5	9.02319e-29	0.481358	0.486945			PBMC-29	9359	4762	4597	1.03589	0.5	0.0900261	0.498632	0.518993	101513	48793	52720	0.925512	0.5	6.74726e-35	0.47758	0.483737	92154	44031	48123	0.914968
	10074_G5_6h.B2	343081	29141	15874	13267	1.1965	0.5	1.10433e-52	0.538992	0.550461	203431	99769	103662	0.962445	0.5	6.17096e-18	0.488257	0.492607	174290	83895	90395	0.928093	0.5	1.1826e-54	0.479005	0.483702			PBMC-30	8709	4467	4242	1.05304	0.5	0.0163772	0.50236	0.523467	95573	45981	49592	0.927186	0.5	1.63969e-31	0.477936	0.484282	86864	41514	45350	0.915413
	10074_G5_12h.B2	292961	21935	11299	10636	1.06234	0.5	7.81708e-06	0.508475	0.521747	171498	82273	89225	0.922085	0.5	3.0304e-63	0.477365	0.482099	149563	70974	78589	0.903103	0.5	2.51484e-86	0.472009	0.477077			PBMC-31	15308	7781	7527	1.03375	0.5	0.0408662	0.500343	0.516246	144898	70041	74857	0.935664	0.5	1.11283e-36	0.480805	0.485958	129590	62260	67330	0.924699
	10074_G5_24h.B2	458579	30997	16150	14847	1.08776	0.5	1.40043e-13	0.515439	0.526593	264061	128438	135623	0.947022	0.5	2.03366e-44	0.484487	0.488304	233064	112288	120776	0.929721	0.5	3.39349e-69	0.47976	0.483821			PBMC-32	15563	7889	7674	1.02802	0.5	0.0862674	0.49902	0.514792	163218	78606	84612	0.929017	0.5	5.52506e-50	0.479175	0.484029	147655	70717	76938	0.919143
	10074_G5_36h.B2	126089	12842	6453	6389	1.01002	0.5	0.578257	0.493806	0.511177	75614	36070	39544	0.912148	0.5	1.40269e-36	0.473462	0.480596	62772	29617	33155	0.893289	0.5	2.81823e-45	0.467907	0.475733			PBMC-33	18076	9270	8806	1.05269	0.5	0.00057337	0.505519	0.520146	173225	83531	89694	0.931289	0.5	1.32341e-49	0.479855	0.484567	155149	74261	80888	0.918072
	10074_G5_48h.B2	144540	11016	5579	5437	1.02612	0.5	0.179138	0.497063	0.515824	84686	40779	43907	0.928759	0.5	6.14877e-27	0.478161	0.484904	73670	35200	38470	0.914999	0.5	2.03761e-33	0.474194	0.481421			PBMC-34	8720	4447	4273	1.04072	0.5	0.0639297	0.499426	0.520522	88666	42706	45960	0.929199	0.5	8.67583e-28	0.478356	0.484945	79946	38259	41687	0.917768
	YM_155_6h.B2	336625	26641	14306	12335	1.15979	0.5	1.4313e-33	0.530982	0.542994	198179	99284	98895	1.00393	0.5	0.383442	0.498778	0.503185	171538	84978	86560	0.981724	0.5	0.000134928	0.49302	0.497758			PBMC-35	12560	6385	6175	1.03401	0.5	0.0621936	0.499576	0.51714	129586	62011	67575	0.917662	0.5	6.87606e-54	0.475808	0.481256	117026	55626	61400	0.905961
	YM_155_12h.B2	242604	18425	9456	8969	1.0543	0.5	0.000342807	0.50597	0.520457	142337	69898	72439	0.964922	0.5	1.666e-11	0.488474	0.493675	123912	60442	63470	0.952292	0.5	8.0011e-18	0.484995	0.490569			PBMC-36	7282	3697	3585	1.03124	0.5	0.193337	0.496138	0.519236	74908	35965	38943	0.923529	0.5	1.45848e-27	0.476539	0.483707	67626	32268	35358	0.912608
	YM_155_24h.B2	190975	16018	8132	7886	1.03119	0.5	0.052888	0.499905	0.51545	112458	54351	58107	0.935361	0.5	4.15305e-29	0.480376	0.486226	96440	46219	50221	0.920312	0.5	5.43092e-38	0.476094	0.48241			PBMC-37	8568	4350	4218	1.03129	0.5	0.156993	0.497058	0.518343	93439	45027	48412	0.930079	0.5	1.72151e-28	0.478678	0.485096	84871	40677	44194	0.920419
	YM_155_36h.B2	558023	47374	24361	23013	1.05858	0.5	6.05165e-10	0.509715	0.518737	330604	159511	171093	0.932306	0.5	3.06465e-90	0.480779	0.484189	283230	135150	148080	0.912682	0.5	2.05778e-130	0.475333	0.479016			PBMC-38	13696	7118	6578	1.08209	0.5	4.10041e-06	0.511307	0.528113	135655	65391	70264	0.930647	0.5	5.94638e-40	0.479377	0.484702	121959	58273	63686	0.915005
	YM_155_48h.B2	113708	9118	4573	4545	1.00616	0.5	0.777365	0.491219	0.511851	67172	32749	34423	0.95137	0.5	1.07928e-10	0.483753	0.491327	58054	28176	29878	0.943035	0.5	1.6623e-12	0.481268	0.489416			PBMC-39	8089	4038	4051	0.996791	0.5	0.893859	0.48824	0.510153	79537	38046	41491	0.91697	0.5	2.62782e-34	0.474866	0.481822	71448	34008	37440	0.908333
	Talazoparib _6h.B2	299100	21966	11411	10555	1.0811	0.5	7.94716e-09	0.512853	0.526112	173513	83476	90037	0.92713	0.5	6.83349e-56	0.47874	0.483448	151547	72065	79482	0.906683	0.5	6.10534e-81	0.473012	0.478047			PBMC-40	7306	3702	3604	1.02719	0.5	0.256444	0.495174	0.518235	75468	36532	38936	0.938258	0.5	2.17175e-18	0.480501	0.487645	68162	32830	35332	0.929186
	Talazoparib _12h.B2	309229	21932	11422	10510	1.08677	0.5	7.63496e-10	0.514155	0.527423	179308	86789	92519	0.938067	0.5	1.03235e-41	0.481706	0.486338	157376	75367	82009	0.919009	0.5	6.38937e-63	0.476427	0.481369			PBMC-41	11226	5779	5447	1.06095	0.5	0.00178268	0.505495	0.524072	117041	56259	60782	0.925587	0.5	6.77055e-40	0.477812	0.483545	105815	50480	55335	0.912262
	Talazoparib _24h.B2	139655	13010	6636	6374	1.0411	0.5	0.0221198	0.501439	0.518695	83474	41277	42197	0.978198	0.5	0.00146841	0.491092	0.497887	70464	34641	35823	0.967004	0.5	8.62155e-06	0.487915	0.495311			PBMC-42	4656	2342	2314	1.0121	0.5	0.692337	0.48854	0.51747	47206	22396	24810	0.902701	0.5	1.14152e-28	0.469918	0.478948	42550	20054	22496	0.891447
	Talazoparib _36h.B2	482256	48147	24932	23215	1.07396	0.5	5.22883e-15	0.513356	0.522303	295220	144003	151217	0.952294	0.5	3.19338e-40	0.485977	0.489587	247073	119071	128002	0.930228	0.5	3.50583e-72	0.479954	0.483899			PBMC-43	13909	7199	6710	1.07288	0.5	3.50007e-05	0.509235	0.525914	134018	65207	68811	0.947625	0.5	7.37998e-23	0.483875	0.489234	120109	58008	62101	0.934091
	Talazoparib _48h.B2	104335	8362	4318	4044	1.06775	0.5	0.00282958	0.505609	0.527147	61563	30019	31544	0.951655	0.5	8.12218e-10	0.483658	0.491571	53201	25701	27500	0.934582	0.5	6.39128e-15	0.478838	0.487349			PBMC-44	9532	4895	4637	1.05564	0.5	0.00847662	0.503444	0.523614	98633	47711	50922	0.936943	0.5	1.58199e-24	0.480599	0.486847	89101	42816	46285	0.925051
	SN_38 _6h.B2	92454	7587	4021	3566	1.12759	0.5	1.85114e-07	0.518679	0.541269	54272	26647	27625	0.964597	0.5	2.74203e-05	0.486775	0.495205	46685	22626	24059	0.940438	0.5	3.40085e-11	0.480109	0.489197			PBMC-45	16483	8507	7976	1.06657	0.5	3.65127e-05	0.508446	0.523764	167825	81313	86512	0.939904	0.5	6.76678e-37	0.482117	0.486905	151342	72806	78536	0.92704
	SN_38 _12h.B2	239731	16497	8522	7975	1.06859	0.5	2.12479e-05	0.50892	0.524231	138019	67468	70551	0.956301	0.5	1.07464e-16	0.486191	0.491472	121522	58946	62576	0.941991	0.5	2.20942e-25	0.482251	0.487879			PBMC-46	14657	7347	7310	1.00506	0.5	0.766194	0.493134	0.50939	130620	62966	67654	0.930706	0.5	1.81279e-38	0.479342	0.484769	115963	55619	60344	0.921699
	SN_38 _24h.B2	237799	17965	9302	8663	1.07376	0.5	1.93133e-06	0.510448	0.525116	138460	67790	70670	0.959247	0.5	1.01473e-14	0.486963	0.492237	120495	58488	62007	0.943248	0.5	3.84705e-24	0.482572	0.488224			PBMC-47	13806	7207	6599	1.09214	0.5	2.38128e-07	0.513647	0.530383	138361	67533	70828	0.953479	0.5	8.2946e-19	0.485456	0.49073	124555	60326	64229	0.939233
	SN_38 _36h.B2	120504	10599	5498	5101	1.07783	0.5	0.000119626	0.509165	0.528281	72871	35274	37597	0.938213	0.5	7.80462e-18	0.480426	0.487697	62272	29776	32496	0.916297	0.5	1.18325e-27	0.47423	0.482093			PBMC-48	8841	4563	4278	1.06662	0.5	0.0025223	0.505641	0.526585	77556	38007	39549	0.96101	0.5	3.13701e-08	0.486535	0.493584	68715	33444	35271	0.948201
	SN_38 _48h.B2	122491	10393	5369	5024	1.06867	0.5	0.000739192	0.506939	0.526247	72947	35455	37492	0.945668	0.5	4.74345e-14	0.482405	0.489672	62554	30086	32468	0.926635	0.5	1.71478e-21	0.477038	0.484885			PBMC-49	10957	5634	5323	1.05843	0.5	0.00305943	0.504785	0.523591	112760	55175	57585	0.958149	0.5	7.27138e-13	0.486392	0.492236	101803	49541	52262	0.947935
	Etoposide _6h.B2	154910	13102	6879	6223	1.10542	0.5	1.04363e-08	0.516441	0.533617	92467	45395	47072	0.964374	0.5	3.55216e-08	0.487705	0.49416	79365	38516	40849	0.942887	0.5	1.24873e-16	0.481819	0.488786			PBMC-50	9221	4756	4465	1.06517	0.5	0.00252578	0.505521	0.526027	100573	49161	51412	0.956216	0.5	1.29242e-12	0.485715	0.491904	91352	44405	46947	0.945854
	Etoposide _12h.B2	333791	25139	12932	12207	1.05939	0.5	4.95694e-06	0.50822	0.520616	196913	97802	99111	0.986793	0.5	0.00320227	0.494465	0.498887	171774	84870	86904	0.976595	0.5	9.32957e-07	0.491712	0.496447			PBMC-51	20353	10829	9524	1.13702	0.5	6.04881e-20	0.525175	0.538934	204564	100269	104295	0.961398	0.5	5.61039e-19	0.487991	0.492328	184211	89440	94771	0.943749
	Etoposide _24h.B2	86809	6946	3659	3287	1.11317	0.5	8.48733e-06	0.514955	0.538578	51006	25353	25653	0.988305	0.5	0.18553	0.492711	0.501408	44060	21694	22366	0.969954	0.5	0.00138988	0.487695	0.497054			PBMC-52	12295	6974	5321	1.31066	0.5	2.40387e-50	0.558409	0.576004	116390	57883	58507	0.989335	0.5	0.0678312	0.494443	0.500196	104095	50909	53186	0.957188
	Etoposide _36h.B2	810987	64299	32282	32017	1.00828	0.5	0.297819	0.498188	0.505933	478106	230461	247645	0.93061	0.5	2.38357e-136	0.480612	0.483447	413807	198179	215628	0.919078	0.5	4.65682e-162	0.477393	0.48044			PBMC-53	15924	8841	7083	1.2482	0.5	3.74702e-44	0.54744	0.562939	158942	78955	79987	0.987098	0.5	0.00970766	0.494292	0.499215	143018	70114	72904	0.96173
	Etoposide _48h.B2	808459	62301	31496	30805	1.02243	0.5	0.00570225	0.501612	0.509479	474159	228520	245639	0.930308	0.5	1.91239e-136	0.480525	0.483371	411858	197024	214834	0.917099	0.5	1.53768e-169	0.476852	0.479905			PBMC-54	24245	13007	11238	1.15741	0.5	6.64599e-30	0.53018	0.542775	225301	110386	114915	0.960588	0.5	1.43107e-21	0.487883	0.492016	201056	97379	103677	0.939254
	Romidespin _6h.B2	232194	17230	9036	8194	1.10276	0.5	1.47226e-10	0.516945	0.531915	135794	65625	70169	0.935242	0.5	6.28966e-35	0.480608	0.485931	118564	56589	61975	0.913094	0.5	3.78544e-55	0.47444	0.480134			PBMC-55	16373	9433	6940	1.35922	0.5	8.4968e-85	0.568519	0.583717	154423	77559	76864	1.00904	0.5	0.0773868	0.499753	0.504747	138050	68126	69924	0.974286
	Romidespin _12h.B2	349365	24534	12829	11705	1.09603	0.5	7.45395e-13	0.516634	0.529174	203059	98732	104327	0.946371	0.5	2.17314e-35	0.484047	0.4884	178525	85903	92622	0.927458	0.5	6.17407e-57	0.478862	0.483503			PBMC-56	10654	5422	5232	1.03631	0.5	0.0670847	0.499376	0.518453	97120	47864	49256	0.971739	0.5	8.06149e-06	0.489684	0.495983	86466	42442	44024	0.964065
	Romidespin _24h.B2	338819	34178	17325	16853	1.02801	0.5	0.0108426	0.50159	0.512219	212010	99641	112369	0.88673	0.5	2.875e-168	0.467856	0.47211	177832	82316	95516	0.861803	0.5	3.02922e-215	0.460567	0.465207			PBMC-57	10446	5434	5012	1.0842	0.5	3.79415e-05	0.510566	0.529821	107517	52767	54750	0.963781	0.5	1.49659e-09	0.487786	0.493771	97071	47333	49738	0.951647
	Romidespin _36h.B2	381948	37635	19006	18629	1.02024	0.5	0.052601	0.499944	0.510073	245352	115807	129545	0.893952	0.5	2.28399e-169	0.470026	0.473981	207717	96801	110916	0.872742	0.5	1.00285e-210	0.463876	0.468172			PBMC-58	24882	12884	11998	1.07385	0.5	2.0109e-08	0.511573	0.52403	222308	108708	113600	0.956937	0.5	3.26318e-25	0.486917	0.491078	197426	95824	101602	0.943131
	Romidespin _48h.B2	224642	20444	10298	10146	1.01498	0.5	0.290935	0.496839	0.510595	141955	68654	73301	0.936604	0.5	6.07257e-35	0.481029	0.486236	121511	58356	63155	0.924012	0.5	4.08046e-43	0.47744	0.483067			PBMC-59	28572	14756	13816	1.06804	0.5	2.76616e-08	0.510636	0.52226	277229	136511	140718	0.970103	0.5	1.36735e-15	0.49055	0.494275	248657	121755	126902	0.959441
	DMSO _6h.B2	269378	21707	11443	10264	1.11487	0.5	1.27044e-15	0.520489	0.533818	157701	76868	80833	0.950948	0.5	1.81837e-23	0.484959	0.489899	135994	65425	70569	0.927107	0.5	3.24102e-44	0.478429	0.483747			PBMC-60	22116	11615	10501	1.10609	0.5	7.1171e-14	0.518579	0.531786	232500	114004	118496	0.962092	0.5	1.22891e-20	0.488306	0.492374	210384	102389	107995	0.94809
	DMSO _12h.B2	353138	23169	12044	11125	1.08261	0.5	1.6218e-09	0.513376	0.526284	202632	98531	104101	0.946494	0.5	3.69109e-35	0.484077	0.488435	179463	86487	92976	0.930208	0.5	5.89754e-53	0.479607	0.484236			PBMC-61	11597	6049	5548	1.0903	0.5	3.42274e-06	0.512461	0.530729	134953	65924	69029	0.955019	0.5	2.91662e-17	0.485826	0.491167	123356	59875	63481	0.943196
	DMSO _24h.B2	400216	32427	17091	15336	1.11444	0.5	1.9814e-22	0.521609	0.532508	233877	114059	119818	0.951935	0.5	1.08918e-32	0.48566	0.489716	201450	96968	104482	0.928083	0.5	6.59346e-63	0.479166	0.483535			PBMC-62	16009	8355	7654	1.09159	0.5	3.14291e-08	0.514121	0.529658	171112	83524	87588	0.953601	0.5	8.99854e-23	0.485754	0.490496	155103	75169	79934	0.940388
	DMSO _36h.B2	308518	34074	17579	16495	1.06572	0.5	4.4244e-09	0.510584	0.521226	192176	92473	99703	0.927485	0.5	4.17179e-61	0.478953	0.483426	158102	74894	83208	0.900082	0.5	4.19172e-97	0.471243	0.476172			PBMC-63	18389	9392	8997	1.0439	0.5	0.00366581	0.503487	0.51799	194377	94992	99385	0.955798	0.5	2.2292e-23	0.486475	0.490925	175988	85600	90388	0.947028
	DMSO _48h.B2	412664	38044	19456	18588	1.0467	0.5	8.77995e-06	0.506371	0.516443	250094	117844	132250	0.89107	0.5	1.49363e-182	0.469241	0.473157	212050	98388	113662	0.865619	0.5	2.0052e-241	0.46186	0.46611			PBMC-64	21324	11095	10229	1.08466	0.5	3.13562e-09	0.513575	0.527031	220878	108134	112744	0.959111	0.5	1.04813e-22	0.487478	0.491651	199554	97039	102515	0.946583
	Etoposide _6h.non_formaldehyde	759873	55601	28437	27164	1.04686	0.5	6.86533e-08	0.507283	0.515611	449155	218774	230381	0.949618	0.5	3.41546e-67	0.485616	0.488542	393554	190337	203217	0.936619	0.5	1.12865e-93	0.482074	0.485199			PBMC-65	11864	6058	5806	1.0434	0.5	0.0211962	0.501581	0.519654	128895	63028	65867	0.956898	0.5	2.67552e-15	0.486255	0.49172	117031	56970	60061	0.948536
	Etoposide _12h.non_formaldehyde	389532	30101	15524	14577	1.06497	0.5	4.9528e-08	0.510067	0.521391	230525	112798	117727	0.958132	0.5	1.0209e-24	0.487267	0.491352	200424	97274	103150	0.943034	0.5	2.40148e-39	0.483151	0.487532			PBMC-66	11109	5844	5265	1.10997	0.5	4.13218e-08	0.516724	0.535382	115645	57089	58556	0.974947	0.5	1.62532e-05	0.490772	0.496543	104536	51245	53291	0.961607
	Etoposide _24h.non_formaldehyde	293516	20125	10237	9888	1.0353	0.5	0.014162	0.501738	0.515601	168796	81916	86880	0.942864	0.5	1.33479e-33	0.482909	0.487683	148671	71679	76992	0.930993	0.5	3.45e-43	0.479589	0.484675
	Etoposide _36h.non_formaldehyde	667367	54186	28017	26169	1.07062	0.5	2.09944e-15	0.512835	0.521268	395975	193788	202187	0.958459	0.5	1.24619e-40	0.487836	0.490953	341789	165771	176018	0.941784	0.5	8.91412e-69	0.483333	0.486687
	Etoposide _48h.non_formaldehyde	577211	55896	28873	27023	1.06846	0.5	5.22315e-15	0.512396	0.520699	354682	171143	183539	0.932461	0.5	3.18241e-96	0.480879	0.484171	298786	142270	156516	0.908981	0.5	8.99925e-150	0.474368	0.477953
	Romidespin _6h.non_formaldehyde	470581	36617	19098	17519	1.09013	0.5	1.61497e-16	0.516429	0.526689	275614	132759	142855	0.929327	0.5	2.0327e-82	0.479817	0.483552	238997	113661	125336	0.90685	0.5	4.47606e-126	0.473571	0.47758
	Romidespin _12h.non_formaldehyde	210219	15315	8199	7116	1.15219	0.5	2.19561e-18	0.52742	0.543282	121785	59264	62521	0.947906	0.5	1.05199e-20	0.483817	0.48944	106470	51065	55405	0.921668	0.5	2.32973e-40	0.476614	0.482625
	Romidespin _24h.non_formaldehyde	439467	30454	15530	14924	1.04061	0.5	0.00052642	0.504318	0.515579	257101	124006	133095	0.93171	0.5	7.51184e-72	0.480391	0.484258	226647	108476	118171	0.917958	0.5	3.38693e-92	0.476554	0.480671
	Romidespin _36h.non_formaldehyde	465576	36743	19290	17453	1.10525	0.5	9.68521e-22	0.519876	0.530115	278101	134877	143224	0.941721	0.5	2.01372e-56	0.483134	0.486852	241358	115587	125771	0.919027	0.5	1.83975e-95	0.476908	0.480898
	Romidespin _48h.non_formaldehyde	543233	43292	22491	20801	1.08125	0.5	4.71668e-16	0.5148	0.524235	326722	157704	169018	0.93306	0.5	3.35849e-87	0.480971	0.484401	283430	135213	148217	0.912264	0.5	8.51888e-132	0.475219	0.4789
	DMSO _6h.non_formaldehyde	445233	31761	16829	14932	1.12704	0.5	1.90208e-26	0.524356	0.535365	256165	124157	132008	0.940526	0.5	2.91671e-54	0.482739	0.486613	224404	107328	117076	0.916738	0.5	4.23506e-94	0.476212	0.48035
	DMSO _12h.non_formaldehyde	430128	29325	15073	14252	1.05761	0.5	1.67826e-06	0.50826	0.519734	247268	118380	128888	0.918472	0.5	3.96062e-99	0.476781	0.480723	217943	103307	114636	0.901174	0.5	4.01372e-130	0.471911	0.476108
	DMSO _24h.non_formaldehyde	502173	33908	17498	16410	1.0663	0.5	3.55722e-09	0.510708	0.521376	290477	139602	150875	0.925283	0.5	3.74932e-97	0.478777	0.482415	256569	122104	134465	0.908073	0.5	1.46943e-131	0.473977	0.477846
	DMSO _36h.non_formaldehyde	428694	41082	21256	19826	1.07213	0.5	1.77664e-12	0.512559	0.522247	259433	125339	134094	0.93471	0.5	3.24457e-66	0.481202	0.485052	218351	104083	114268	0.910867	0.5	2.41644e-105	0.474581	0.478775
	DMSO _48h.non_formaldehyde	612366	48003	25651	22352	1.14759	0.5	3.0279e-51	0.529888	0.538833	358055	175165	182890	0.957761	0.5	4.01778e-38	0.487574	0.490851	310052	149514	160538	0.931331	0.5	3.07832e-87	0.480462	0.483983
	Romidespin _6h.Deep.seq.Freq4	129320	15475	8381	7094	1.18142	0.5	4.47178e-25	0.533693	0.549458	80239	38739	41500	0.93347	0.5	1.94772e-22	0.479332	0.486259	64764	30358	34406	0.882346	0.5	5.60373e-57	0.464899	0.4726
	Romidespin _24h.Deep.seq.Freq4	180535	19172	9849	9323	1.05642	0.5	0.000149531	0.506615	0.520816	112060	55370	56690	0.976715	0.5	8.13955e-05	0.491179	0.497042	92888	45521	47367	0.961028	0.5	1.41439e-09	0.486843	0.493284
	Romidespin _48h.Deep.seq.Freq4	96169	10629	5717	4912	1.16388	0.5	6.08648e-15	0.528334	0.547382	62560	31794	30766	1.03341	0.5	4.02367e-05	0.50429	0.512141	51931	26077	25854	1.00863	0.5	0.329967	0.497837	0.506457
	DMSO _6h.Deep.seq.Freq4	101738	12988	7108	5880	1.20884	0.5	4.54558e-27	0.538666	0.555862	64001	30868	33133	0.931639	0.5	3.55167e-19	0.478427	0.486185	51013	23760	27253	0.871831	0.5	5.80464e-54	0.461427	0.470104
	DMSO _24h.Deep.seq.Freq4	227354	23137	12293	10844	1.13362	0.5	1.68904e-21	0.524858	0.537761	136732	64810	71922	0.901115	0.5	1.88364e-82	0.471343	0.476644	113595	52517	61078	0.859835	0.5	1.96978e-142	0.459415	0.465223
	DMSO _48h.Deep.seq.Freq4	59854	7970	4443	3527	1.25971	0.5	1.06211e-24	0.546479	0.56841	37915	18940	18975	0.998155	0.5	0.861385	0.494493	0.504584	29945	14497	15448	0.938439	0.5	4.01234e-08	0.478446	0.489799
	Romidespin _6h.Deep.seq	5629195	362233	189534	172699	1.09748	0.5	3.26589e-172	0.52161	0.524865	3214199	1548513	1665686	0.929655	0.5	5.92878775009496e-323	0.481226	0.482319	2851966	1358979	1492987	0.910242	0.5	0	0.475926	0.477086
	Romidespin _24h.Deep.seq	5693291	477186	242169	235017	1.03043	0.5	4.09148e-25	0.506074	0.508913	3475337	1691913	1783424	0.948688	0.5	5.92878775009496e-323	0.486309	0.48736	2998151	1449744	1548407	0.936281	0.5	0	0.48298	0.484112
	Romidespin _48h.Deep.seq	6570868	562732	295752	266980	1.10777	0.5	0	0.524259	0.52687	4099531	2026813	2072718	0.977853	0.5	8.48463e-114	0.493917	0.494885	3536799	1731061	1805738	0.958645	0.5	0	0.488922	0.489964
	DMSO _6h.Deep.seq	5868644	391656	203562	188094	1.08224	0.5	6.88167e-135	0.518181	0.521313	3369414	1638925	1730489	0.947088	0.5	5.92878775009496e-323	0.485879	0.486946	2977758	1435363	1542395	0.930607	0.5	0	0.48146	0.482596
	DMSO _24h.Deep.seq	5306031	393184	197019	196165	1.00435	0.5	0.173719	0.499522	0.50265	3076912	1453655	1623257	0.895517	0.5	5.43472210425371e-323	0.471882	0.472998	2683728	1256636	1427092	0.880557	0.5	0	0.467646	0.46884
	DMSO _48h.Deep.seq	6554873	495120	258113	237007	1.08905	0.5	1.03446e-197	0.519921	0.522706	3846140	1877457	1968683	0.953661	0.5	6.42285339593621e-323	0.487641	0.48864	3351020	1619344	1731676	0.935131	0.5	0	0.482704	0.483774
[truncated: 5 more columns]
