# Supplementary material for: Novel approach reveals genomic landscapes of single-strand DNA breaks with nucleotide resolution in human cells
Source: Nat Commun. 2019 Dec 20;10:5799. doi: 10.1038/s41467-019-13602-7 (PMC6925131; doi:10.1038/s41467-019-13602-7)
Supplement: Supplementary file 16 — Supplementary Data 15 [file 41467_2019_13602_MOESM16_ESM.xlsx]

## Sheet: Sheet1
D15. The median odds ratios of enrichment of SSBs (all or overlapping common SNPs) in different stages of cell cycle (G1, S1-S4, G2) for each sample
Method	Sample	G1	S1	S2	S3	S4	G2	DataType
SSiNGLe-ILM	Imatinib _6h.B1	1.66014	1.17384	1.23253	0.880376	0.507097	0.745731	All SSBs
	Imatinib _12h.B1	1.6133	0.836526	1.22342	1.0352	0.722759	0.79716
	Imatinib _24h.B1	1.71548	1.21296	1.18264	0.81875	0.524	0.770588
	Imatinib _36h.B1	1.93084	1.46326	1.21296	0.606481	0.332698	0.733894
	Imatinib _48h.B1	1.78231	1.38624	1.21296	0.693122	0.415873	0.733894
	10074_G5_6h.B1	1.55952	1.05123	1.27361	1.00069	0.524	0.770588
	10074_G5_12h.B1	1.6133	0.920179	1.22342	1.0352	0.632414	0.79716
	10074_G5_24h.B1	1.68735	1.11354	1.25273	0.894809	0.51541	0.757956
	10074_G5_36h.B1	1.81106	1.33035	1.23253	0.704301	0.422581	0.745731
	10074_G5_48h.B1	1.68735	1.19308	1.25273	0.894809	0.429508	0.757956
	YM_155_6h.B1	1.66014	1.17384	1.23253	0.880376	0.507097	0.745731
	YM_155_12h.B1	1.6133	0.920179	1.22342	1.0352	0.632414	0.79716
	YM_155_24h.B1	1.84075	1.27262	1.16325	0.805328	0.429508	0.757956
	YM_155_36h.B1	1.68735	1.27262	1.25273	0.805328	0.429508	0.757956
	YM_155_48h.B1	1.68735	1.27262	1.25273	0.805328	0.429508	0.757956
	Talazoparib _6h.B1	1.68735	1.11354	1.25273	0.894809	0.51541	0.757956
	Talazoparib _12h.B1	1.6133	0.920179	1.22342	1.0352	0.632414	0.79716
	Talazoparib _24h.B1	1.74455	1.23352	1.20268	0.832627	0.444068	0.783649
	Talazoparib _36h.B1	1.93084	1.46326	1.21296	0.606481	0.332698	0.733894
	Talazoparib _48h.B1	1.78231	1.38624	1.21296	0.693122	0.415873	0.733894
	SN_38 _6h.B1	1.55952	1.05123	1.27361	1.00069	0.524	0.770588
	SN_38 _12h.B1	1.58596	1.06905	1.20268	1.01766	0.532881	0.783649
	SN_38 _24h.B1	1.6133	1.08748	1.22342	0.941092	0.542069	0.79716
	SN_38 _36h.B1	1.90067	1.44039	1.19401	0.597005	0.409375	0.722426
	SN_38 _48h.B1	1.90067	1.36458	1.19401	0.682292	0.409375	0.722426
	Etoposide _6h.B1	1.78231	1.30923	1.21296	0.779762	0.415873	0.733894
	Etoposide _12h.B1	1.63379	1.23222	1.2996	0.866402	0.415873	0.733894
	Etoposide _24h.B1	1.6133	1.08748	1.22342	0.941092	0.542069	0.79716
	Etoposide _36h.B1	1.93084	1.46326	1.21296	0.606481	0.332698	0.733894
	Etoposide _48h.B1	1.81106	1.33035	1.23253	0.704301	0.422581	0.745731
	Romidespin _6h.B1	1.58596	1.06905	1.2952	0.925141	0.532881	0.783649
	Romidespin _12h.B1	1.55952	1.05123	1.27361	1.00069	0.524	0.770588
	Romidespin _24h.B1	2.09488	1.59315	1.14055	0.488806	0.312836	0.690079
	Romidespin _36h.B1	2.24044	1.7084	1.15317	0.38439	0.295211	0.542668
	Romidespin _48h.B1	2.16977	1.6876	1.18659	0.395531	0.303768	0.558397
	DMSO _6h.B1	1.68735	1.11354	1.25273	0.894809	0.51541	0.757956
	DMSO _12h.B1	1.58596	0.986817	1.20268	1.01766	0.621695	0.783649
	DMSO _24h.B1	2.01538	1.49288	1.17564	0.587821	0.322462	0.711312
	DMSO _36h.B1	1.93084	1.46326	1.12632	0.606481	0.415873	0.733894
	DMSO _48h.B1	1.78231	1.38624	1.21296	0.693122	0.415873	0.733894
	Imatinib _6h.B2	1.68735	1.19308	1.25273	0.894809	0.429508	0.757956
	Imatinib _12h.B2	1.55952	1.05123	1.27361	1.00069	0.524	0.770588
	Imatinib _24h.B2	1.81106	1.25209	1.23253	0.792339	0.422581	0.745731
	Imatinib _36h.B2	2.12662	1.54377	1.15783	0.496212	0.317576	0.700535
	Imatinib _48h.B2	2.01538	1.49288	1.17564	0.587821	0.322462	0.711312
	10074_G5_6h.B2	1.68735	1.19308	1.25273	0.894809	0.429508	0.757956
	10074_G5_12h.B2	1.68735	1.11354	1.25273	0.894809	0.51541	0.757956
	10074_G5_24h.B2	1.68735	1.11354	1.25273	0.894809	0.51541	0.757956
	10074_G5_36h.B2	2.07937	1.54027	1.12632	0.519841	0.332698	0.733894
	10074_G5_48h.B2	1.78231	1.30923	1.21296	0.779762	0.415873	0.733894
	YM_155_6h.B2	1.68735	1.19308	1.25273	0.894809	0.429508	0.757956
	YM_155_12h.B2	1.68735	1.19308	1.25273	0.894809	0.429508	0.757956
	YM_155_24h.B2	1.84075	1.35216	1.16325	0.715847	0.429508	0.757956
	YM_155_36h.B2	1.90067	1.36458	1.19401	0.682292	0.409375	0.722426
	YM_155_48h.B2	1.78231	1.30923	1.21296	0.779762	0.415873	0.733894
	Talazoparib _6h.B2	1.68735	1.11354	1.25273	0.894809	0.51541	0.757956
	Talazoparib _12h.B2	1.58596	1.06905	1.2952	0.925141	0.532881	0.783649
	Talazoparib _24h.B2	1.78231	1.38624	1.21296	0.693122	0.415873	0.733894
	Talazoparib _36h.B2	2.12662	1.54377	1.15783	0.496212	0.317576	0.700535
	Talazoparib _48h.B2	1.87143	1.41823	1.17564	0.671795	0.403077	0.711312
	SN_38 _6h.B2	1.66014	1.17384	1.23253	0.880376	0.507097	0.745731
	SN_38 _12h.B2	1.66014	1.09558	1.23253	0.968414	0.507097	0.745731
	SN_38 _24h.B2	1.68735	1.27262	1.25273	0.805328	0.429508	0.757956
	SN_38 _36h.B2	2.04688	1.5162	1.19401	0.511719	0.3275	0.722426
	SN_38 _48h.B2	1.87143	1.41823	1.17564	0.671795	0.403077	0.711312
	Etoposide _6h.B2	1.75446	1.28877	1.2793	0.767578	0.409375	0.722426
	Etoposide _12h.B2	1.75446	1.28877	1.2793	0.767578	0.409375	0.722426
	Etoposide _24h.B2	1.78231	1.30923	1.21296	0.779762	0.415873	0.733894
	Etoposide _36h.B2	2.04688	1.5162	1.19401	0.511719	0.3275	0.722426
	Etoposide _48h.B2	1.81106	1.33035	1.23253	0.704301	0.422581	0.745731
	Romidespin _6h.B2	1.68735	1.19308	1.25273	0.894809	0.429508	0.757956
	Romidespin _12h.B2	1.68735	1.11354	1.25273	0.894809	0.51541	0.757956
	Romidespin _24h.B2	2.30538	1.6876	1.10749	0.395531	0.303768	0.558397
	Romidespin _36h.B2	2.46925	1.75206	1.06134	0.303241	0.291111	0.535131
	Romidespin _48h.B2	2.27245	1.66349	1.16964	0.389881	0.299429	0.55042
	DMSO _6h.B2	1.68735	1.11354	1.25273	0.894809	0.51541	0.757956
	DMSO _12h.B2	1.55952	1.05123	1.27361	1.00069	0.524	0.770588
	DMSO _24h.B2	1.81106	1.25209	1.23253	0.792339	0.422581	0.745731
	DMSO _36h.B2	2.3033	1.64217	1.09167	0.419872	0.322462	0.59276
	DMSO _48h.B2	2.01538	1.49288	1.17564	0.587821	0.322462	0.711312
	Etoposide _6h.non_formaldehyde	1.84307	1.39675	1.24053	0.661616	0.39697	0.700535
	Etoposide _12h.non_formaldehyde	1.72747	1.34359	1.25962	0.755769	0.403077	0.711312
	Etoposide _24h.non_formaldehyde	1.68735	1.11354	1.25273	0.894809	0.51541	0.757956
	Etoposide _36h.non_formaldehyde	1.75446	1.36458	1.2793	0.682292	0.409375	0.722426
	Etoposide _48h.non_formaldehyde	2.12662	1.54377	1.15783	0.496212	0.317576	0.700535
	Romidespin _6h.non_formaldehyde	1.68735	1.27262	1.25273	0.805328	0.429508	0.757956
	Romidespin _24h.non_formaldehyde	1.63379	1.30923	1.2996	0.779762	0.415873	0.733894
	Romidespin _36h.non_formaldehyde	1.72747	1.34359	1.25962	0.755769	0.403077	0.711312
	Romidespin _48h.non_formaldehyde	1.67591	1.44831	1.30348	0.651741	0.391045	0.690079
	DMSO _6h.non_formaldehyde	1.58596	1.06905	1.2952	0.925141	0.532881	0.783649
	DMSO _12h.non_formaldehyde	1.68735	1.11354	1.25273	0.894809	0.51541	0.757956
	DMSO _24h.non_formaldehyde	1.55952	1.05123	1.27361	1.00069	0.524	0.770588
	DMSO _36h.non_formaldehyde	1.93084	1.46326	1.21296	0.606481	0.332698	0.733894
	DMSO _48h.non_formaldehyde	1.68735	1.27262	1.25273	0.805328	0.429508	0.757956
SSiNGLe-SMS	All.merged.K562	1.68735	1.27262	1.25273	0.805328	0.429508	0.757956
SSiNGLe-ILM	Imatinib _6h.B1	1.53396	1.034	1.34221	0.98429	0.51541	0.757956	SSBs overlapping common SNPs
Illumina	Imatinib _12h.B1	1.45197	0.752874	1.22342	1.12931	0.722759	0.93002
Illumina	Imatinib _24h.B1	1.53396	1.11354	1.34221	0.894809	0.51541	0.757956
Illumina	Imatinib _36h.B1	1.72747	1.41823	1.25962	0.671795	0.403077	0.711312
Illumina	Imatinib _48h.B1	1.72747	1.34359	1.25962	0.755769	0.403077	0.711312
Illumina	10074_G5_6h.B1	1.50922	0.939068	1.32056	1.14449	0.507097	0.745731
Illumina	10074_G5_12h.B1	1.6133	0.752874	1.22342	1.12931	0.722759	0.79716
Illumina	10074_G5_24h.B1	1.50922	1.09558	1.32056	0.968414	0.507097	0.745731
Illumina	10074_G5_36h.B1	1.68735	1.27262	1.25273	0.805328	0.429508	0.757956
Illumina	10074_G5_48h.B1	1.50922	1.09558	1.32056	0.968414	0.507097	0.745731
Illumina	YM_155_6h.B1	1.50922	1.01732	1.32056	1.05645	0.507097	0.745731
Illumina	YM_155_12h.B1	1.6133	0.836526	1.22342	1.0352	0.722759	0.79716
Illumina	YM_155_24h.B1	1.59756	1.10449	1.3313	0.887534	0.51122	0.751793
Illumina	YM_155_36h.B1	1.66014	1.17384	1.32056	0.880376	0.422581	0.745731
Illumina	YM_155_48h.B1	1.66014	1.17384	1.32056	0.880376	0.422581	0.745731
Illumina	Talazoparib _6h.B1	1.48526	1.00118	1.38624	1.03968	0.499048	0.733894
Illumina	Talazoparib _12h.B1	1.45197	0.752874	1.31753	1.12931	0.722759	0.79716
Illumina	Talazoparib _24h.B1	1.74455	1.15129	1.20268	0.832627	0.532881	0.783649
Illumina	Talazoparib _36h.B1	1.78231	1.38624	1.21296	0.693122	0.415873	0.733894
Illumina	Talazoparib _48h.B1	1.75446	1.28877	1.2793	0.767578	0.409375	0.722426
Illumina	SN_38 _6h.B1	1.55952	0.889506	1.27361	1.09167	0.611333	0.770588
Illumina	SN_38 _12h.B1	1.6133	0.920179	1.22342	1.0352	0.632414	0.79716
Illumina	SN_38 _24h.B1	1.59951	0.912314	1.25962	1.02635	0.627009	0.790347
Illumina	SN_38 _36h.B1	1.78231	1.30923	1.2996	0.693122	0.415873	0.733894
Illumina	SN_38 _48h.B1	1.72747	1.34359	1.25962	0.755769	0.403077	0.711312
Illumina	Etoposide _6h.B1	1.63379	1.1552	1.38624	0.866402	0.415873	0.733894
Illumina	Etoposide _12h.B1	1.58352	1.11966	1.34359	0.923718	0.483692	0.711312
Illumina	Etoposide _24h.B1	1.55952	0.97037	1.27361	1.00069	0.611333	0.770588
Illumina	Etoposide _36h.B1	1.75446	1.36458	1.2793	0.682292	0.409375	0.722426
Illumina	Etoposide _48h.B1	1.63379	1.23222	1.2996	0.866402	0.415873	0.733894
Illumina	Romidespin _6h.B1	1.55952	0.808642	1.27361	1.09167	0.698667	0.770588
Illumina	Romidespin _12h.B1	1.53396	0.954463	1.25273	1.07377	0.601311	0.757956
Illumina	Romidespin _24h.B1	1.89855	1.61728	1.2657	0.474638	0.303768	0.670077
Illumina	Romidespin _36h.B1	2.05088	1.66159	1.27112	0.44863	0.287123	0.5278
Illumina	Romidespin _48h.B1	2.03416	1.61728	1.2657	0.474638	0.303768	0.558397
Illumina	DMSO _6h.B1	1.53396	0.874924	1.34221	1.07377	0.601311	0.757956
Illumina	DMSO _12h.B1	1.58596	0.822348	1.2952	1.11017	0.621695	0.783649
Illumina	DMSO _24h.B1	1.72747	1.41823	1.42756	0.671795	0.322462	0.59276
Illumina	DMSO _36h.B1	1.78231	1.38624	1.21296	0.693122	0.415873	0.733894
Illumina	DMSO _48h.B1	1.63379	1.30923	1.2996	0.779762	0.415873	0.733894
Illumina	Imatinib _6h.B2	1.53396	1.034	1.34221	0.98429	0.51541	0.757956
Illumina	Imatinib _12h.B2	1.54664	0.962351	1.3082	0.992424	0.606281	0.76422
Illumina	Imatinib _24h.B2	1.60826	1.21296	1.2793	0.852865	0.49125	0.722426
Illumina	Imatinib _36h.B2	1.95522	1.52073	1.22201	0.570274	0.312836	0.690079
Illumina	Imatinib _48h.B2	1.84307	1.39675	1.24053	0.661616	0.39697	0.700535
Illumina	10074_G5_6h.B2	1.46205	1.06134	1.36458	1.02344	0.49125	0.722426
Illumina	10074_G5_12h.B2	1.53396	1.034	1.34221	0.98429	0.51541	0.757956
Illumina	10074_G5_24h.B2	1.55952	0.889506	1.27361	1.09167	0.611333	0.770588
Illumina	10074_G5_36h.B2	2.01538	1.49288	1.09167	0.587821	0.403077	0.711312
Illumina	10074_G5_48h.B2	1.43956	1.1943	1.34359	0.923718	0.483692	0.711312
Illumina	YM_155_6h.B2	1.50922	1.09558	1.32056	0.968414	0.507097	0.745731
Illumina	YM_155_12h.B2	1.60826	1.06134	1.36458	0.938151	0.49125	0.722426
Illumina	YM_155_24h.B2	1.63379	1.30923	1.2996	0.779762	0.415873	0.733894
Illumina	YM_155_36h.B2	1.96198	1.25209	1.23253	0.704301	0.422581	0.745731
Illumina	YM_155_48h.B2	1.63379	1.23222	1.2996	0.866402	0.415873	0.733894
Illumina	Talazoparib _6h.B2	1.50922	0.939068	1.32056	1.05645	0.591613	0.745731
Illumina	Talazoparib _12h.B2	1.53396	0.954463	1.25273	1.07377	0.601311	0.757956
Illumina	Talazoparib _24h.B2	1.78231	1.38624	1.21296	0.693122	0.415873	0.733894
Illumina	Talazoparib _36h.B2	1.92647	1.49837	1.28431	0.561887	0.308235	0.679931
Illumina	Talazoparib _48h.B2	1.78231	1.38624	1.21296	0.693122	0.415873	0.733894
Illumina	SN_38 _6h.B2	1.58596	0.986817	1.38771	0.925141	0.532881	0.783649
Illumina	SN_38 _12h.B2	1.50922	1.01732	1.32056	1.05645	0.507097	0.745731
Illumina	SN_38 _24h.B2	1.63379	1.1552	1.2996	0.866402	0.499048	0.733894
Illumina	SN_38 _36h.B2	1.81557	1.44831	1.22201	0.651741	0.391045	0.690079
Illumina	SN_38 _48h.B2	1.81106	1.4086	1.14449	0.704301	0.422581	0.745731
Illumina	Etoposide _6h.B2	1.63379	1.07819	1.2996	0.953042	0.499048	0.733894
Illumina	Etoposide _12h.B2	1.60826	1.13715	1.36458	0.938151	0.409375	0.722426
Illumina	Etoposide _24h.B2	1.64686	1.20326	1.31	0.873333	0.4192	0.739765
Illumina	Etoposide _36h.B2	1.98485	1.54377	1.15783	0.578914	0.317576	0.700535
Illumina	Etoposide _48h.B2	1.66014	1.25209	1.32056	0.792339	0.422581	0.745731
Illumina	Romidespin _6h.B2	1.66014	1.09558	1.23253	0.968414	0.507097	0.745731
Illumina	Romidespin _12h.B2	1.53396	1.034	1.34221	0.98429	0.51541	0.757956
Illumina	Romidespin _24h.B2	2.16977	1.6876	1.18659	0.395531	0.303768	0.558397
Illumina	Romidespin _36h.B2	2.27606	1.7047	1.18018	0.368806	0.283243	0.520668
Illumina	Romidespin _48h.B2	2.0051	1.66349	1.24762	0.467857	0.299429	0.55042
Illumina	DMSO _6h.B2	1.55952	1.05123	1.27361	1.00069	0.524	0.770588
Illumina	DMSO _12h.B2	1.58596	0.986817	1.2952	1.01766	0.532881	0.783649
Illumina	DMSO _24h.B2	1.66014	1.25209	1.23253	0.880376	0.422581	0.745731
Illumina	DMSO _36h.B2	2.03416	1.61728	1.2657	0.474638	0.303768	0.558397
Illumina	DMSO _48h.B2	1.81557	1.44831	1.30348	0.651741	0.312836	0.690079
Illumina	Etoposide _6h.non_formaldehyde	1.53625	1.30348	1.38495	0.814677	0.391045	0.690079
Illumina	Etoposide _12h.non_formaldehyde	1.63379	1.1552	1.38624	0.866402	0.415873	0.733894
Illumina	Etoposide _24h.non_formaldehyde	1.50922	0.939068	1.32056	1.05645	0.591613	0.745731
Illumina	Etoposide _36h.non_formaldehyde	1.58352	1.26895	1.34359	0.839744	0.403077	0.711312
Illumina	Etoposide _48h.non_formaldehyde	1.84307	1.47026	1.32323	0.578914	0.317576	0.700535
Illumina	Romidespin _6h.non_formaldehyde	1.53396	1.11354	1.34221	0.894809	0.51541	0.757956
Illumina	Romidespin _24h.non_formaldehyde	1.50922	1.17384	1.4086	0.880376	0.422581	0.745731
Illumina	Romidespin _36h.non_formaldehyde	1.58352	1.1943	1.42756	0.839744	0.403077	0.711312
Illumina	Romidespin _48h.non_formaldehyde	1.65126	1.35566	1.36458	0.722426	0.385294	0.679931
Illumina	DMSO _6h.non_formaldehyde	1.50922	0.939068	1.32056	1.05645	0.591613	0.745731
Illumina	DMSO _12h.non_formaldehyde	1.53396	0.954463	1.25273	1.07377	0.601311	0.757956
Illumina	DMSO _24h.non_formaldehyde	1.50922	0.939068	1.32056	1.05645	0.591613	0.745731
Illumina	DMSO _36h.non_formaldehyde	1.72747	1.41823	1.25962	0.671795	0.403077	0.711312
Illumina	DMSO _48h.non_formaldehyde	1.63379	1.07819	1.2996	0.953042	0.499048	0.733894
SSiNGLe-SMS	All.merged.K562	1.66014	1.17384	1.32056	0.880376	0.422581	0.745731
