# Supplementary material for: Novel approach reveals genomic landscapes of single-strand DNA breaks with nucleotide resolution in human cells
Source: Nat Commun. 2019 Dec 20;10:5799. doi: 10.1038/s41467-019-13602-7 (PMC6925131; doi:10.1038/s41467-019-13602-7)
Supplement: Supplementary file 17 — Supplementary Data 16 [file 41467_2019_13602_MOESM17_ESM.xlsx]

## Sheet: Sheet1
D16: Overlap between SSBs and SNPs
D16.1 SSiNGLe-SMS
Method	Cell Type	Number of reads detecting SSB	Number of SSBs	Overlap with SNPs (Precise)																		Overlap with SNPs ( +/- 2bp)																		Overlap with SNPs ( +/- 5bp)
				Rare (MAF<0.5%)						Low (0.5%≤MAF≤5%)						Common (MAF>5%)						Rare (MAF<0.5%)						Low (0.5%≤MAF≤5%)						Common (MAF>5%)						Rare (MAF<0.5%)						Low (0.5%≤MAF≤5%)
				Number of SSBs overlapping SNPs	Odds Ratio	Expected proportion	P-value	95% Confidence Interval_Low	95% Confidence Interval_High	Number of SSBs overlapping SNPs	Odds Ratio	Expected proportion	P-value	95% Confidence Interval_Low	95% Confidence Interval_High	Number of SSBs overlapping SNPs	Odds Ratio	Expected proportion	P-value	95% Confidence Interval_Low	95% Confidence Interval_High	Number of SSBs overlapping SNPs	Odds Ratio	Expected proportion	P-value	95% Confidence Interval_Low	95% Confidence Interval_High	Number of SSBs overlapping SNPs	Odds Ratio	Expected proportion	P-value	95% Confidence Interval_Low	95% Confidence Interval_High	Number of SSBs overlapping SNPs	Odds Ratio	Expected proportion	P-value	95% Confidence Interval_Low	95% Confidence Interval_High	Number of SSBs overlapping SNPs	Odds Ratio	Expected proportion	P-value	95% Confidence Interval_Low	95% Confidence Interval_High	Number of SSBs overlapping SNPs	Odds Ratio	Expected_proportion	P-value
SSiNGLe-SMS	K562 (out untailed and DMSO)	≥1	4624990	130715	1.43961	0.0196323	<2.2E-16	0.0281119	0.0284142	16296	1.40719	0.0025039	<2.2E-16	0.00346967	0.00357789	14366	1.4861	0.00209015	<2.2E-16	0.00305566	0.0031573	578666	1.27461	0.0981614	<2.2E-16	0.124816	0.125419	76854	1.3273	0.0125195	<2.2E-16	0.0165008	0.016734	59107	1.22287	0.0104507	<2.2E-16	0.0126777	0.0128827	1119604	1.12096	0.215955	<2.2E-16	0.241687	0.242468	158140	1.24143	0.0275429	<2.2E-16
		≥2	29941	910	1.54812	0.0196323	<2.2E-16	0.0284776	0.0324004	125	1.66735	0.0025039	1.18685e-07	0.00347629	0.00497219	101	1.6139	0.00209015	6.46321e-06	0.00274842	0.00409738	3911	1.3307	0.0981614	<2.2E-16	0.126826	0.134493	556	1.48327	0.0125195	<2.2E-16	0.0170709	0.0201633	385	1.2304	0.0104507	<2.2E-16	0.0116132	0.0141998	7592	1.17416	0.215955	<2.2E-16	0.248645	0.258534	1117	1.35449	0.0275429	9.56297e-23
		≥3	754	29	1.9591	0.0196323	0.00084203	0.0259069	0.0547722	2	1.05935	0.0025039	0.714158	0.000321394	0.00954867	7	4.4417	0.00209015	0.00120614	0.00374049	0.0190342	99	1.33759	0.0981614	2.57425e-11	0.10801	0.157516	17	1.8009	0.0125195	0.0067031	0.0131877	0.0358542	16	2.03049	0.0104507	0.00407931	0.0121766	0.034232	209	1.28355	0.215955	7.88623e-05	0.2455	0.310631	24	1.15566	0.0275429	0.435952
	PBMC	≥1	7383146	178988	1.23484	0.0196323	<2.2E-16	0.024132	0.024354	22426	1.21309	0.0025039	<2.2E-16	0.00299789	0.00307742	19724	1.27813	0.00209015	5.83572e-241	0.00263438	0.00270899	847424	1.16928	0.0981614	<2.2E-16	0.114548	0.115008	111811	1.20964	0.0125195	<2.2E-16	0.0150561	0.0152324	88947	1.15277	0.0104507	<2.2E-16	0.0119687	0.0121263	1692971	1.06181	0.215955	<2.2E-16	0.228999	0.229606	237197	1.16643	0.0275429	<2.2E-16
		≥2	63205	1443	1.16291	0.0196323	1.59792e-08	0.0216801	0.024025	202	1.27639	0.0025039	0.000814758	0.00277096	0.00366751	152	1.15057	0.00209015	0.0891543	0.00203812	0.00281844	6957	1.12132	0.0981614	<2.2E-16	0.10764	0.112536	976	1.23342	0.0125195	1.6565e-10	0.0144949	0.0164336	716	1.08396	0.0104507	0.0314295	0.0105178	0.012184	13955	1.02239	0.215955	0.00319507	0.217561	0.224044	2022	1.1615	0.0275429	2.48772e-11
		≥3	4677	81	0.882159	0.0196323	0.268508	0.0137768	0.0214803	14	1.19548	0.0025039	0.462739	0.00163744	0.00501727	11	1.12525	0.00209015	0.629719	0.00117464	0.00420436	432	0.94097	0.0981614	0.19272	0.0842183	0.101028	75	1.28087	0.0125195	0.0350461	0.0126336	0.0200602	66	1.3503	0.0104507	0.0174069	0.0109303	0.0179189	908	0.898991	0.215955	0.000251408	0.182892	0.205774	157	1.21877	0.0275429	0.0139205
D16.2 SSiNGLe-ILM
Method	Cell Type	Sample ID	Number of SSBs	Overlap with Common SNPs																								Overlap with Low SNPs
				Precise						Extend +/- 2bp						Extend +/- 5bp						Extend +/- 10bp						Precise						Extend +/- 2bp						Extend +/- 5bp						Extend +/- 10bp
				Number of SSBs overlapping SNPs	Odds Ratio	Expected proportion	P-value	95% Confidence Interval_Low	95% Confidence Interval_High	Number of SSBs overlapping SNPs	Odds Ratio	Expected proportion	P-value	95% Confidence Interval_Low	95% Confidence Interval_High	Number of SSBs overlapping SNPs	Odds Ratio	Expected proportion	P-value	95% Confidence Interval_Low	95% Confidence Interval_High	Number of SSBs overlapping SNPs	Odds Ratio	Expected proportion	P-value	95% Confidence Interval_Low	95% Confidence Interval_High	Number of SSBs overlapping SNPs	Odds Ratio	Expected proportion	P-value	95% Confidence Interval_Low	95% Confidence Interval_High	Number of SSBs overlapping SNPs	Odds Ratio	Expected proportion	P-value	95% Confidence Interval_Low	95% Confidence Interval_High	Number of SSBs overlapping SNPs	Odds Ratio	Expected proportion	P-value	95% Confidence Interval_Low	95% Confidence Interval_High	Number of SSBs overlapping SNPs	Odds Ratio	Expected proportion	P-value
SSiNGLe-ILM	K562	Imatinib _6h.B1	341644	951	1.332	0.00209015	2.69817e-17	0.0026097	0.00296602	5359	1.501	0.0104507	9.83473e-173	0.0152719	0.0161082	9753	1.242	0.0229916	5.89695e-97	0.0279914	0.0291111	17406	1.161	0.0438931	6.19556e-86	0.0502128	0.0516904	1383	1.617	0.0025039	1.00993e-61	0.00383791	0.00426671	6110	1.428	0.0125195	8.15636e-155	0.0174423	0.0183341	11983	1.273	0.0275429	4.32235e-147	0.0344601	0.0356968	21419	1.192	0.052582	4.19114e-146
		Imatinib _12h.B1	352396	903	1.226	0.00209015	2.80859e-09	0.00239822	0.00273496	4698	1.276	0.0104507	1.46497e-58	0.0129555	0.0137157	9373	1.157	0.0229916	3.51008e-44	0.0260691	0.0271345	17055	1.103	0.0438931	8.5279e-38	0.047691	0.0491109	1201	1.361	0.0025039	2.42333e-24	0.00321835	0.00360608	5292	1.2	0.0125195	3.02136e-38	0.0146182	0.0154242	11117	1.145	0.0275429	8.68546e-46	0.0309722	0.0321293	20445	1.103	0.052582	5.71512e-46
		Imatinib _24h.B1	422750	1159	1.312	0.00209015	8.61048e-19	0.00258619	0.00290383	5894	1.334	0.0104507	3.84287e-100	0.0135908	0.0143	11618	1.195	0.0229916	9.87064e-80	0.0269912	0.0279792	20989	1.131	0.0438931	1.0392e-71	0.0489958	0.0503078	1577	1.49	0.0025039	4.59369e-50	0.0035488	0.00391873	6910	1.306	0.0125195	2.50697e-101	0.0159653	0.0167321	14094	1.21	0.0275429	3.258e-110	0.0327997	0.0338844	25536	1.149	0.052582	5.05112e-110
		Imatinib _36h.B1	490883	1475	1.438	0.00209015	1.25612e-39	0.0028536	0.00316189	7265	1.416	0.0104507	5.19299e-175	0.0144639	0.0151416	14149	1.254	0.0229916	8.00945e-152	0.0283573	0.0292954	25217	1.17	0.0438931	3.55934e-137	0.0507548	0.0519919	2217	1.804	0.0025039	1.12178e-141	0.00433069	0.0047079	9379	1.526	0.0125195	4.94065645841247e-324	0.0187252	0.0194932	18372	1.359	0.0275429	9.88131291682493e-324	0.0368972	0.0379612	32113	1.244	0.052582	9.88131291682493e-324
		Imatinib _48h.B1	274927	789	1.373	0.00209015	2.40208e-17	0.00267333	0.00307697	4154	1.446	0.0104507	2.32592e-112	0.0146568	0.0155724	7979	1.262	0.0229916	1.76242e-91	0.0283979	0.0296565	14126	1.171	0.0438931	7.28176e-78	0.0505586	0.0522127	1118	1.624	0.0025039	4.50897e-51	0.00383207	0.00431154	4879	1.418	0.0125195	4.44836e-119	0.0172563	0.018247	9750	1.288	0.0275429	1.19272e-130	0.0347757	0.036162	17406	1.204	0.052582	4.04804e-132
		10074_G5_6h.B1	449737	1329	1.414	0.00209015	5.77085e-33	0.00279852	0.00311806	7179	1.527	0.0104507	1.76078e-249	0.0155984	0.0163332	13564	1.312	0.0229916	4.80811e-206	0.0296619	0.0306638	23804	1.206	0.0438931	5.51804e-181	0.0522761	0.0535871	1911	1.697	0.0025039	1.70938e-100	0.00406113	0.0044436	8414	1.494	0.0125195	3.28338e-265	0.0183147	0.0191089	16284	1.315	0.0275429	6.44839e-252	0.0356637	0.0367579	28936	1.224	0.052582	3.41274e-256
		10074_G5_12h.B1	239116	604	1.209	0.00209015	6.01875e-06	0.00232874	0.00273541	3091	1.237	0.0104507	1.63205e-30	0.0124778	0.0133876	6214	1.13	0.0229916	9.6146e-22	0.0253534	0.0266329	11343	1.081	0.0438931	6.46841e-17	0.0465886	0.0482968	885	1.478	0.0025039	7.6208e-28	0.00346168	0.00395273	3696	1.235	0.0125195	1.08621e-35	0.0149663	0.0159594	7568	1.149	0.0275429	3.84125e-33	0.0309518	0.0323594	14005	1.114	0.052582	4.85087e-38
		10074_G5_24h.B1	173289	436	1.204	0.00209015	0.000167374	0.00228563	0.00276331	2595	1.433	0.0104507	9.21985e-68	0.0144084	0.0155579	4860	1.22	0.0229916	5.45592e-42	0.0272733	0.0288338	8805	1.158	0.0438931	6.61918e-43	0.0497817	0.0518555	633	1.459	0.0025039	3.10108e-19	0.00337426	0.00394826	3000	1.383	0.0125195	1.34421e-64	0.0167032	0.0179373	5999	1.257	0.0275429	3.1939e-67	0.0337626	0.0354899	10797	1.185	0.052582	1.01902e-69
		10074_G5_36h.B1	731556	2104	1.376	0.00209015	4.39898e-44	0.00275463	0.00300145	10694	1.399	0.0104507	9.4275e-240	0.0143444	0.0148958	21003	1.249	0.0229916	6.9559e-217	0.0283286	0.0290953	37511	1.168	0.0438931	1.97469e-198	0.0507713	0.0517835	2916	1.592	0.0025039	1.61828e-120	0.00384292	0.00413308	12707	1.387	0.0125195	2.99668e-272	0.0170717	0.0176718	25774	1.279	0.0275429	9.88131291682493e-324	0.0348104	0.0356568	46179	1.2	0.052582	9.88131291682493e-324
		10074_G5_48h.B1	321331	881	1.312	0.00209015	1.1942e-14	0.00256387	0.00292863	4562	1.358	0.0104507	2.46529e-87	0.013791	0.0146122	8997	1.218	0.0229916	5.03275e-75	0.0274315	0.0285754	16329	1.158	0.0438931	4.34113e-78	0.0500599	0.0515817	1132	1.407	0.0025039	1.21516e-27	0.00332092	0.00373381	5312	1.32	0.0125195	1.04937e-84	0.0160932	0.016978	10857	1.227	0.0275429	4.76436e-97	0.0331655	0.0344181	19627	1.162	0.052582	1.54353e-98
		YM_155_6h.B1	353192	956	1.295	0.00209015	1.6812e-14	0.00253807	0.00288365	5503	1.491	0.0104507	6.42397e-172	0.0151749	0.0159946	10134	1.248	0.0229916	3.8372e-105	0.0281445	0.0292485	17993	1.161	0.0438931	1.05462e-88	0.0502211	0.0516742	1418	1.603	0.0025039	2.61216e-61	0.00380893	0.0042289	6346	1.435	0.0125195	1.20833e-164	0.017532	0.018411	12420	1.277	0.0275429	1.69294e-155	0.0345599	0.0357777	22076	1.189	0.052582	1.42953e-145
		YM_155_12h.B1	394839	980	1.187	0.00209015	1.54636e-07	0.00232922	0.00264221	5251	1.273	0.0104507	5.58848e-64	0.0129441	0.0136613	10488	1.155	0.0229916	2.21899e-48	0.0260634	0.027069	19027	1.098	0.0438931	1.52414e-38	0.0475233	0.0488619	1371	1.387	0.0025039	1.28334e-30	0.00329121	0.00366074	6158	1.246	0.0125195	5.39204e-63	0.015212	0.0159876	12768	1.174	0.0275429	7.55995e-72	0.0317876	0.0328937	23284	1.122	0.052582	8.7272e-70
		YM_155_24h.B1	522405	1590	1.456	0.00209015	2.68147e-45	0.00289605	0.00319674	7638	1.399	0.0104507	5.58359e-172	0.0142971	0.01495	14854	1.237	0.0229916	1.76977e-141	0.0279848	0.0288882	26555	1.158	0.0438931	2.56031e-126	0.0502381	0.0514313	2201	1.683	0.0025039	3.31981e-112	0.00403936	0.00439259	9528	1.457	0.0125195	1.59778e-265	0.0178776	0.0186052	18732	1.302	0.0275429	3.23467e-270	0.0353547	0.036365	33155	1.207	0.052582	3.61584e-256
		YM_155_36h.B1	369528	1061	1.374	0.00209015	8.04458e-23	0.00270127	0.00304906	5374	1.392	0.0104507	4.83015e-118	0.0141594	0.014934	10472	1.233	0.0229916	2.22988e-97	0.0278062	0.0288789	19015	1.172	0.0438931	4.75716e-106	0.0507474	0.0521747	1438	1.554	0.0025039	6.04559e-55	0.00369326	0.00409749	6447	1.394	0.0125195	1.08387e-142	0.0170269	0.0178739	13054	1.283	0.0275429	3.57927e-169	0.0347332	0.0359264	23285	1.198	0.052582	1.46872e-167
		YM_155_48h.B1	622180	1736	1.335	0.00209015	1.19459e-30	0.00266064	0.00292441	8994	1.383	0.0104507	1.51207e-189	0.0141605	0.0147553	17620	1.232	0.0229916	1.87572e-161	0.027909	0.028735	31555	1.155	0.0438931	2.90961e-145	0.0501729	0.0512649	2493	1.6	0.0025039	1.8233e-105	0.00385142	0.00416699	11052	1.419	0.0125195	1.8668e-268	0.0174366	0.0180946	22266	1.299	0.0275429	2.92997582936781e-316	0.0353269	0.0362516	39415	1.205	0.052582	2.00459e-298
		Talazoparib _6h.B1	383946	1028	1.281	0.00209015	2.1519e-14	0.00251647	0.00284603	5849	1.458	0.0104507	6.71276e-164	0.0148488	0.0156263	10932	1.238	0.0229916	6.17646e-106	0.0279489	0.0290037	19560	1.161	0.0438931	2.96438e-96	0.0502512	0.0516449	1490	1.55	0.0025039	3.85147e-56	0.00368654	0.00408251	6706	1.395	0.0125195	2.89813e-149	0.017054	0.0178853	13101	1.239	0.0275429	1.29597e-127	0.03355	0.0347011	23612	1.17	0.052582	1.04023e-128
		Talazoparib _12h.B1	300743	768	1.222	0.00209015	6.90727e-08	0.00237645	0.0027406	3983	1.267	0.0104507	1.96609e-47	0.0128383	0.0136588	7949	1.15	0.0229916	9.23474e-35	0.0258608	0.0270108	14539	1.101	0.0438931	9.0119e-32	0.0475797	0.0491162	1017	1.351	0.0025039	5.48286e-20	0.00317728	0.00359563	4447	1.181	0.0125195	1.46541e-27	0.0143584	0.0152245	9375	1.132	0.0275429	9.37012e-33	0.0305546	0.0318001	17350	1.097	0.052582	3.94195e-35
		Talazoparib _24h.B1	147970	351	1.135	0.00209015	0.0195505	0.00213066	0.00263336	2166	1.401	0.0104507	1.62231e-50	0.0140323	0.015263	4144	1.218	0.0229916	1.33392e-35	0.0271709	0.028859	7271	1.119	0.0438931	3.96299e-22	0.0480424	0.0502519	565	1.525	0.0025039	5.63055e-21	0.00351047	0.00414589	2631	1.42	0.0125195	8.72582e-66	0.0171134	0.0184669	5079	1.246	0.0275429	2.77069e-53	0.0334026	0.0352647	8994	1.156	0.052582	2.29393e-43
		Talazoparib _36h.B1	398351	1198	1.439	0.00209015	1.26515e-32	0.00283972	0.00318236	6066	1.457	0.0104507	1.27967e-169	0.0148498	0.0156129	11831	1.292	0.0229916	3.53021e-161	0.0291749	0.0302318	20624	1.18	0.0438931	1.64383e-123	0.0510874	0.052466	1728	1.732	0.0025039	1.34196e-97	0.00413616	0.00454687	7637	1.531	0.0125195	7.21643e-269	0.0187479	0.0196021	14926	1.36	0.0275429	5.02376e-289	0.0368818	0.0380638	26031	1.243	0.052582	5.14569e-266
		Talazoparib _48h.B1	819154	2405	1.405	0.00209015	3.38351e-56	0.00281994	0.00305551	11983	1.4	0.0104507	1.98557e-269	0.0143696	0.0148908	23523	1.249	0.0229916	3.99009e-243	0.0283556	0.0290802	41883	1.165	0.0438931	1.5781e-213	0.0506536	0.0516088	3445	1.68	0.0025039	2.39067e-173	0.00406656	0.00434808	14878	1.451	0.0125195	4.94065645841247e-324	0.0178746	0.0184541	29532	1.309	0.0275429	9.88131291682493e-324	0.0356492	0.0364578	52278	1.214	0.052582	9.88131291682493e-324
		SN_38 _6h.B1	413699	1085	1.255	0.00209015	5.07406e-13	0.00246911	0.00278328	6430	1.487	0.0104507	2.80644e-198	0.015168	0.0159243	11710	1.231	0.0229916	1.69315e-107	0.0278023	0.0288155	20760	1.143	0.0438931	3.56051e-83	0.0495181	0.050851	1700	1.641	0.0025039	1.10555e-79	0.0039166	0.00430893	7481	1.444	0.0125195	3.88506e-200	0.0176793	0.0184938	14354	1.26	0.0275429	3.96539e-161	0.0341411	0.0352589	25645	1.179	0.052582	1.3693e-153
		SN_38 _12h.B1	361743	979	1.295	0.00209015	8.23915e-15	0.00253966	0.00288107	4863	1.286	0.0104507	1.71983e-64	0.0130705	0.0138238	9624	1.157	0.0229916	1.74713e-45	0.0260825	0.0271341	17556	1.106	0.0438931	5.87818e-41	0.0478337	0.049237	1200	1.325	0.0025039	1.0742e-20	0.0031325	0.00351007	5367	1.185	0.0125195	4.06651e-34	0.014445	0.0152358	11380	1.142	0.0275429	5.05082e-45	0.0308923	0.0320328	21203	1.115	0.052582	1.92087e-57
		SN_38 _24h.B1	395883	1022	1.235	0.00209015	6.55842e-11	0.00242589	0.0027446	5268	1.273	0.0104507	1.6592e-64	0.0129523	0.0136687	10533	1.157	0.0229916	1.18589e-49	0.0261072	0.0271124	19206	1.105	0.0438931	2.46492e-44	0.0478471	0.0491882	1382	1.394	0.0025039	9.26446e-32	0.00330958	0.00367961	6190	1.249	0.0125195	1.1222e-64	0.0152518	0.0160272	12957	1.188	0.0275429	1.26741e-83	0.0321773	0.0332883	23586	1.133	0.052582	2.92149e-83
		SN_38 _36h.B1	694510	2206	1.52	0.00209015	1.27505e-75	0.00304536	0.00331149	10448	1.439	0.0104507	3.26971e-273	0.0147587	0.0153327	20183	1.264	0.0229916	8.20747e-231	0.028667	0.0294585	35675	1.17	0.0438931	4.9056e-193	0.0508491	0.0518889	2978	1.712	0.0025039	2.17042e-160	0.00413559	0.0044444	12847	1.478	0.0125195	4.94065645841247e-324	0.0181823	0.0188176	25434	1.33	0.0275429	9.88131291682493e-324	0.036181	0.0370659	44705	1.224	0.052582	9.88131291682493e-324
		SN_38 _48h.B1	740009	2331	1.507	0.00209015	6.22817e-77	0.00302356	0.00328028	11138	1.44	0.0104507	7.25592e-292	0.014775	0.0153312	21614	1.27	0.0229916	2.74776e-257	0.0288253	0.0295939	38461	1.184	0.0438931	5.98005e-239	0.051469	0.0524819	3268	1.764	0.0025039	1.00832e-193	0.00426636	0.00456987	13860	1.496	0.0125195	4.94065645841247e-324	0.0184218	0.0190409	27109	1.33	0.0275429	9.88131291682493e-324	0.0362065	0.0370639	47892	1.231	0.052582	9.88131291682493e-324
		Etoposide _6h.B1	485551	1260	1.242	0.00209015	1.15274e-13	0.00245384	0.00274213	7282	1.435	0.0104507	4.63372e-188	0.0146574	0.0153432	13670	1.225	0.0229916	4.73272e-119	0.0276901	0.0286227	24442	1.147	0.0438931	5.22451e-102	0.0497254	0.0509574	1940	1.596	0.0025039	1.27223e-81	0.00381996	0.00417692	8466	1.393	0.0125195	4.34319e-186	0.0170696	0.0178079	16834	1.259	0.0275429	2.07973e-187	0.0341571	0.0351883	29891	1.171	0.052582	1.88285e-164
		Etoposide _12h.B1	236285	614	1.243	0.00209015	1.70198e-07	0.00239729	0.00281217	3519	1.425	0.0104507	1.14199e-88	0.0144085	0.0153895	6682	1.23	0.0229916	1.22134e-61	0.0276147	0.0289557	11858	1.143	0.0438931	2.38268e-48	0.0493083	0.0510731	914	1.545	0.0025039	1.00191e-34	0.00362191	0.0041268	4118	1.392	0.0125195	2.64651e-91	0.0169043	0.0179638	8187	1.258	0.0275429	1.09321e-91	0.033915	0.0353941	14527	1.169	0.052582	1.15744e-79
		Etoposide _24h.B1	329948	904	1.311	0.00209015	5.92215e-15	0.00256433	0.00292414	4483	1.3	0.0104507	2.50337e-64	0.0131947	0.0139878	9019	1.189	0.0229916	8.00006e-59	0.0267809	0.0278967	16303	1.126	0.0438931	4.9939e-52	0.0486738	0.0501558	1200	1.453	0.0025039	2.89904e-34	0.00343439	0.00384828	5200	1.259	0.0125195	2.45266e-58	0.0153378	0.0161908	10720	1.18	0.0275429	4.8963e-64	0.0318876	0.0331006	19497	1.124	0.052582	9.50396e-61
		Etoposide _36h.B1	497082	1494	1.438	0.00209015	3.81953e-40	0.00285526	0.00316166	7334	1.412	0.0104507	1.07423e-173	0.0144208	0.0150931	14206	1.243	0.0229916	1.13649e-141	0.0281173	0.0290457	25361	1.162	0.0438931	1.33647e-126	0.0504097	0.0516351	1995	1.603	0.0025039	2.71046e-85	0.00383955	0.00419311	8889	1.428	0.0125195	3.74479e-224	0.0175158	0.0182546	17873	1.305	0.0275429	4.888e-263	0.03544	0.0364771	31568	1.208	0.052582	1.26157e-245
		Etoposide _48h.B1	471823	1409	1.429	0.00209015	8.85019e-37	0.00283259	0.00314614	6878	1.395	0.0104507	1.50368e-152	0.0142374	0.0149235	13631	1.257	0.0229916	3.54404e-149	0.028414	0.029372	24129	1.165	0.0438931	3.32485e-124	0.0505131	0.0517723	1913	1.619	0.0025039	4.02182e-85	0.00387516	0.00423995	8496	1.438	0.0125195	3.57707e-222	0.0176292	0.0183902	17048	1.312	0.0275429	7.98412e-260	0.0356015	0.0366686	30094	1.213	0.052582	1.08133e-244
		Romidespin _6h.B1	229184	616	1.286	0.00209015	1.98514e-09	0.00247996	0.00290837	3464	1.446	0.0104507	3.80488e-94	0.0146189	0.0156224	6476	1.229	0.0229916	2.27266e-59	0.0275821	0.0289434	11589	1.152	0.0438931	1.79604e-52	0.0496728	0.0514713	908	1.582	0.0025039	6.98343e-38	0.00370881	0.00422763	3952	1.377	0.0125195	1.5228e-82	0.0167148	0.0177851	7885	1.249	0.0275429	2.42169e-83	0.0336622	0.035159	14037	1.165	0.052582	1.65601e-73
		Romidespin _12h.B1	315328	777	1.179	0.00209015	7.25617e-06	0.00229406	0.00264339	4301	1.305	0.0104507	1.63951e-63	0.0132378	0.0140507	8619	1.189	0.0229916	2.86558e-56	0.0267671	0.0279085	15501	1.12	0.0438931	1.35073e-45	0.0484063	0.0499187	1110	1.406	0.0025039	4.97247e-27	0.00331641	0.00373308	4867	1.233	0.0125195	8.03542e-46	0.0150073	0.0158711	10198	1.174	0.0275429	7.89972e-58	0.0317262	0.0329643	18882	1.139	0.052582	2.52923e-72
		Romidespin _24h.B1	342630	1099	1.535	0.00209015	3.37889e-40	0.00302096	0.0034026	5129	1.432	0.0104507	8.75038e-132	0.0145656	0.0153817	9905	1.257	0.0229916	1.51353e-109	0.0283502	0.0294752	17655	1.174	0.0438931	2.98012e-100	0.05079	0.0522734	1463	1.705	0.0025039	1.12192e-78	0.00405432	0.00449395	6413	1.495	0.0125195	4.83503e-203	0.0182658	0.0191763	12563	1.331	0.0275429	3.49122e-212	0.0360395	0.0373011	22180	1.231	0.052582	1.84007e-208
		Romidespin _36h.B1	704276	2236	1.519	0.00209015	1.75105e-76	0.00304484	0.00330905	10602	1.44	0.0104507	3.28421e-278	0.0147707	0.0153409	20577	1.271	0.0229916	9.96593e-246	0.0288251	0.0296132	36495	1.181	0.0438931	3.28137e-219	0.0513026	0.0523394	3233	1.833	0.0025039	6.34548e-216	0.00443399	0.00475117	13515	1.533	0.0125195	4.94065645841247e-324	0.0188708	0.019513	26352	1.359	0.0275429	9.88131291682493e-324	0.0369751	0.037863	45924	1.24	0.052582	1.48219693752374e-323
		Romidespin _48h.B1	432354	1336	1.478	0.00209015	3.42484e-41	0.0029268	0.00326003	6245	1.382	0.0104507	1.37583e-131	0.0140906	0.0148043	12290	1.236	0.0229916	3.98337e-117	0.0279324	0.0289255	22181	1.169	0.0438931	6.06514e-119	0.0506471	0.0519646	1802	1.665	0.0025039	8.41678e-89	0.00397802	0.00436443	7786	1.438	0.0125195	6.67738e-204	0.0176141	0.0184092	15592	1.309	0.0275429	1.18538e-234	0.0355092	0.0366231	27810	1.223	0.052582	1.0869e-245
		DMSO _6h.B1	279405	755	1.293	0.00209015	1.19235e-11	0.00251307	0.0029017	4346	1.488	0.0104507	3.61248e-135	0.0150989	0.0160202	8050	1.253	0.0229916	6.5973e-87	0.0281941	0.0294382	14262	1.163	0.0438931	1.73813e-72	0.050231	0.0518667	1083	1.548	0.0025039	3.89797e-41	0.00364906	0.00411351	4722	1.35	0.0125195	4.60053e-87	0.0164255	0.017385	9379	1.219	0.0275429	4.57898e-79	0.032903	0.0342423	17057	1.161	0.052582	2.51719e-85
		DMSO _12h.B1	237841	614	1.235	0.00209015	3.83225e-07	0.00238161	0.00279378	3099	1.247	0.0104507	9.71847e-33	0.0125778	0.0134935	6310	1.154	0.0229916	2.50467e-29	0.0258881	0.0271841	11566	1.108	0.0438931	1.36559e-28	0.0477681	0.0495012	822	1.38	0.0025039	1.41226e-18	0.0032242	0.00370021	3551	1.193	0.0125195	9.811e-25	0.0144466	0.0154256	7427	1.134	0.0275429	5.74557e-27	0.0305314	0.0319336	13648	1.091	0.052582	4.36883e-25
		DMSO _24h.B1	530502	1427	1.287	0.00209015	4.99742e-20	0.00255231	0.00283298	7528	1.358	0.0104507	2.24433e-142	0.0138738	0.0145122	14956	1.226	0.0229916	1.00564e-131	0.0277484	0.0286411	26553	1.14	0.0438931	5.69779e-102	0.0494673	0.0506428	1991	1.499	0.0025039	1.97247e-64	0.00359028	0.00392128	8885	1.338	0.0125195	5.43562e-153	0.0164047	0.0170972	17939	1.228	0.0275429	2.93965e-160	0.0333303	0.034305	32612	1.169	0.052582	3.7838e-176
		DMSO _36h.B1	826219	2550	1.477	0.00209015	1.86958e-76	0.00296788	0.00320832	12383	1.434	0.0104507	3.13345226961015e-317	0.0147267	0.0152519	23970	1.262	0.0229916	5.3974e-270	0.0286508	0.0293758	42583	1.174	0.0438931	1.48737e-239	0.0510638	0.0520185	3606	1.743	0.0025039	1.49513e-205	0.00422346	0.00450896	15171	1.467	0.0125195	4.94065645841247e-324	0.0180736	0.0186538	30216	1.328	0.0275429	9.88131291682493e-324	0.0361677	0.0369784	53352	1.228	0.052582	9.88131291682493e-324
		DMSO _48h.B1	557060	1641	1.409	0.00209015	1.28166e-39	0.0028052	0.00309166	8064	1.385	0.0104507	1.52907e-171	0.014164	0.0147931	15842	1.237	0.0229916	5.31603e-151	0.0280036	0.0288784	28251	1.155	0.0438931	3.42826e-130	0.0501397	0.0512939	2190	1.57	0.0025039	3.47181e-86	0.00376871	0.00409919	9664	1.386	0.0125195	4.64453e-206	0.017007	0.0176945	19575	1.276	0.0275429	1.78856e-242	0.0346578	0.0356267	34712	1.185	0.052582	5.74398e-220
		Imatinib _6h.B2	405065	1118	1.321	0.00209015	5.32171e-19	0.00260082	0.00292646	5624	1.329	0.0104507	4.60661e-93	0.0135261	0.0142493	11299	1.213	0.0229916	2.33178e-90	0.0273893	0.028406	20338	1.144	0.0438931	3.69374e-82	0.0495387	0.0508862	1410	1.39	0.0025039	7.04081e-32	0.00330187	0.00366713	6146	1.212	0.0125195	5.94071e-49	0.0147987	0.015554	12993	1.165	0.0275429	3.05104e-66	0.0315358	0.0326235	24319	1.142	0.052582	3.34153e-96
		Imatinib _12h.B2	198480	542	1.306	0.00209015	2.24084e-09	0.00250594	0.00297028	2637	1.271	0.0104507	9.27856e-33	0.0127869	0.0137994	5349	1.172	0.0229916	2.04893e-30	0.0262418	0.0276717	9725	1.116	0.0438931	1.09564e-27	0.0480518	0.0499562	712	1.433	0.0025039	1.16117e-19	0.003329	0.00386019	3044	1.225	0.0125195	1.04338e-27	0.0148005	0.0158868	6285	1.15	0.0275429	5.3851e-28	0.0308996	0.0324454	11655	1.117	0.052582	2.17519e-33
		Imatinib _24h.B2	292702	802	1.311	0.00209015	1.90501e-13	0.00255385	0.00293608	4034	1.319	0.0104507	4.54122e-64	0.0133627	0.0142108	8118	1.206	0.0229916	8.03914e-62	0.0271428	0.028336	14701	1.144	0.0438931	3.48549e-60	0.0494367	0.0510226	1232	1.681	0.0025039	1.96196e-63	0.00397773	0.00445028	4893	1.335	0.0125195	4.34812e-84	0.0162553	0.0171876	9995	1.24	0.0275429	1.70678e-98	0.0334924	0.0348116	18054	1.173	0.052582	1.68896e-102
		Imatinib _36h.B2	172497	560	1.553	0.00209015	2.08658e-22	0.00298347	0.00352631	2559	1.42	0.0104507	1.06008e-63	0.0142698	0.0154167	5050	1.273	0.0229916	9.80904e-63	0.0284854	0.0300823	9019	1.191	0.0438931	2.0663e-61	0.0512391	0.0533459	747	1.73	0.0025039	5.16113e-43	0.00402609	0.00465177	3329	1.542	0.0125195	9.20777e-122	0.0186549	0.0199591	6526	1.374	0.0275429	3.72506e-135	0.0369371	0.0387436	11438	1.261	0.052582	1.42115e-133
		Imatinib _48h.B2	240999	773	1.535	0.00209015	7.59018e-29	0.00298565	0.00344139	3653	1.45	0.0104507	1.17451e-100	0.0146737	0.0156535	7273	1.313	0.0229916	6.98566e-112	0.0294991	0.0308693	13062	1.235	0.0438931	7.99345e-126	0.0532988	0.0551108	1114	1.846	0.0025039	2.94965e-77	0.00435551	0.00490136	4585	1.52	0.0125195	6.92163e-157	0.0184833	0.0195783	9009	1.357	0.0275429	8.23199e-173	0.036628	0.0381469	15992	1.262	0.052582	4.32349e-187
		10074_G5_6h.B2	343081	910	1.269	0.00209015	4.42039e-12	0.00248308	0.00283027	5264	1.468	0.0104507	5.32012e-153	0.0149347	0.0157602	9843	1.248	0.0229916	3.93636e-102	0.028134	0.0292541	17421	1.157	0.0438931	2.26137e-82	0.0500458	0.051518	1309	1.524	0.0025039	3.83176e-46	0.00361187	0.00402743	5929	1.38	0.0125195	2.09493e-124	0.0168482	0.0177233	11766	1.245	0.0275429	5.11583e-120	0.0336886	0.0349095	21012	1.165	0.052582	4.83613e-109
		10074_G5_12h.B2	292961	741	1.21	0.00209015	4.65237e-07	0.00235069	0.00271795	3944	1.288	0.0104507	3.48787e-53	0.0130483	0.0138864	7895	1.172	0.0229916	4.97677e-44	0.0263656	0.0275418	14390	1.119	0.0438931	6.67277e-42	0.0483393	0.0499079	997	1.359	0.0025039	2.47629e-20	0.00319552	0.00362077	4561	1.244	0.0125195	2.12697e-46	0.0151234	0.0160234	9534	1.182	0.0275429	3.04841e-58	0.031904	0.0331925	17542	1.139	0.052582	2.76752e-67
		10074_G5_24h.B2	458579	1143	1.192	0.00209015	6.99256e-09	0.00235023	0.00264108	6215	1.297	0.0104507	6.90502e-87	0.0132201	0.0138916	12331	1.17	0.0229916	5.21514e-66	0.0264233	0.0273619	22446	1.115	0.0438931	1.53023e-60	0.0483242	0.0495753	1660	1.446	0.0025039	1.31136e-45	0.00344811	0.00379796	7248	1.262	0.0125195	1.85894e-82	0.0154463	0.0161705	15017	1.189	0.0275429	3.3815e-97	0.0322336	0.033266	27472	1.139	0.052582	5.084e-105
		10074_G5_36h.B2	126089	386	1.465	0.00209015	1.44506e-12	0.00276391	0.00338195	1880	1.427	0.0104507	1.49611e-48	0.0142484	0.0155943	3740	1.29	0.0229916	9.53782e-52	0.028732	0.0306129	6659	1.203	0.0438931	7.24082e-51	0.0515837	0.0540607	523	1.657	0.0025039	1.27037e-26	0.0038006	0.00451823	2333	1.478	0.0125195	3.06074e-71	0.0177661	0.0192618	4671	1.345	0.0275429	1.34583e-85	0.0360094	0.0381024	8283	1.249	0.052582	5.63295e-90
		10074_G5_48h.B2	144540	379	1.255	0.00209015	1.98512e-05	0.00236504	0.00289945	2014	1.333	0.0104507	2.77516e-35	0.0133359	0.0145515	4061	1.222	0.0229916	5.6572e-36	0.0272501	0.0289609	7359	1.16	0.0438931	4.42152e-37	0.0497856	0.052059	545	1.506	0.0025039	2.79753e-19	0.00346115	0.00410018	2573	1.422	0.0125195	9.72802e-65	0.0171258	0.0184962	5126	1.288	0.0275429	1.30625e-69	0.0345166	0.0364305	9063	1.192	0.052582	5.10974e-63
		YM_155_6h.B2	336625	899	1.278	0.00209015	1.41002e-12	0.00249909	0.00285081	5134	1.459	0.0104507	5.86178e-145	0.0148401	0.0156711	9689	1.252	0.0229916	2.3539e-103	0.0282205	0.0293531	17349	1.174	0.0438931	8.9844e-99	0.0507936	0.0522903	1281	1.52	0.0025039	9.83598e-45	0.00360022	0.00401923	5855	1.389	0.0125195	1.66743e-127	0.0169543	0.0178405	11711	1.263	0.0275429	9.47308e-135	0.0341729	0.035414	21037	1.189	0.052582	1.45255e-138
		YM_155_12h.B2	242604	675	1.331	0.00209015	1.23282e-12	0.00257661	0.00300003	3250	1.282	0.0104507	1.33621e-42	0.0129426	0.0138617	6732	1.207	0.0229916	7.14277e-52	0.0270989	0.0284103	12226	1.148	0.0438931	9.26706e-53	0.0495277	0.0512728	880	1.449	0.0025039	2.89052e-25	0.00339197	0.00387463	3829	1.261	0.0125195	6.37574e-44	0.0152907	0.0162868	8089	1.211	0.0275429	3.97883e-64	0.0326315	0.0340644	14802	1.16	0.052582	9.21796e-74
		YM_155_24h.B2	190975	578	1.448	0.00209015	3.9904e-17	0.00278516	0.00328326	2720	1.363	0.0104507	7.33653e-54	0.013716	0.0147842	5427	1.236	0.0229916	1.17221e-52	0.0276766	0.0291724	9732	1.161	0.0438931	5.01155e-49	0.0499774	0.0519553	817	1.709	0.0025039	4.03727e-45	0.00399026	0.00458104	3378	1.413	0.0125195	1.37429e-81	0.0171017	0.0182894	6720	1.278	0.0275429	1.88879e-85	0.0343659	0.0360239	12063	1.201	0.052582	5.13862e-90
		YM_155_36h.B2	558023	1731	1.484	0.00209015	9.57432e-54	0.00295781	0.00325144	8332	1.429	0.0104507	4.7745e-210	0.0146147	0.0152529	16156	1.259	0.0229916	1.2726e-179	0.0285138	0.0293955	28793	1.176	0.0438931	6.73049e-165	0.0510193	0.0521819	2277	1.63	0.0025039	2.33694e-103	0.0039149	0.00425123	10140	1.451	0.0125195	2.68181e-277	0.0178224	0.0185252	20255	1.318	0.0275429	2.86653923323216e-318	0.0358086	0.0367918	35850	1.222	0.052582	1.9788585802643e-312
		YM_155_48h.B2	113708	345	1.452	0.00209015	6.00458e-11	0.00272275	0.00337118	1609	1.354	0.0104507	2.55198e-31	0.0134718	0.0148537	3241	1.24	0.0229916	5.67615e-33	0.0275433	0.0294865	5787	1.159	0.0438931	2.25079e-29	0.0496231	0.0521869	482	1.693	0.0025039	1.63153e-26	0.0038696	0.00463388	2086	1.465	0.0125195	2.22174e-61	0.0175731	0.019142	4021	1.284	0.0275429	7.83183e-54	0.0342965	0.0364523	7237	1.21	0.052582	4.42637e-59
		Talazoparib _6h.B2	299100	769	1.23	0.00209015	2.55831e-08	0.00239273	0.00275911	4554	1.457	0.0104507	1.00461e-127	0.0147899	0.0156709	8502	1.236	0.0229916	1.34891e-81	0.0278326	0.0290271	15139	1.153	0.0438931	7.54061e-69	0.0498323	0.0514068	1140	1.522	0.0025039	2.658e-40	0.00359375	0.00403881	5024	1.342	0.0125195	5.10606e-89	0.0163395	0.017264	9967	1.21	0.0275429	3.74571e-78	0.0326829	0.0339727	18248	1.16	0.052582	2.13727e-90
		Talazoparib _12h.B2	309229	804	1.244	0.00209015	2.0972e-09	0.00242359	0.00278586	4227	1.308	0.0104507	2.00361e-63	0.0132632	0.0140849	8458	1.19	0.0229916	1.20717e-55	0.0267798	0.0279328	15274	1.125	0.0438931	1.34269e-48	0.0486327	0.0501634	1042	1.346	0.0025039	5.46769e-20	0.00316847	0.00358027	4653	1.202	0.0125195	1.51647e-34	0.0146209	0.0154824	9736	1.143	0.0275429	3.21547e-39	0.0308721	0.0321063	18326	1.127	0.052582	5.86568e-60
		Talazoparib _24h.B2	139655	424	1.453	0.00209015	3.97454e-13	0.00275429	0.00333875	2019	1.383	0.0104507	4.73005e-44	0.0138375	0.0150968	3940	1.227	0.0229916	2.7619e-36	0.0273502	0.0290942	7130	1.163	0.0438931	3.20915e-37	0.0499057	0.0522217	582	1.664	0.0025039	6.60539e-30	0.00383629	0.00451937	2461	1.408	0.0125195	9.56045e-59	0.0169384	0.0183257	4941	1.285	0.0275429	5.71205e-66	0.0344172	0.0363622	8916	1.214	0.052582	1.36381e-74
		Talazoparib _36h.B2	482256	1659	1.646	0.00209015	1.18632e-78	0.00327678	0.00360939	7732	1.534	0.0104507	1.17556e-273	0.0156804	0.0163914	14981	1.351	0.0229916	1.51148e-276	0.0305765	0.0315579	26530	1.253	0.0438931	8.57819e-289	0.0543704	0.0556595	2298	1.903	0.0025039	1.65416e-171	0.00457269	0.00496351	9719	1.61	0.0125195	4.94065645841247e-324	0.0197584	0.0205537	19071	1.436	0.0275429	4.94065645841247e-324	0.0389971	0.0400992	33223	1.31	0.052582	9.88131291682493e-324
		Talazoparib _48h.B2	104335	332	1.522	0.00209015	7.06621e-13	0.0028494	0.00354279	1514	1.389	0.0104507	3.65086e-34	0.0137941	0.015255	3036	1.266	0.0229916	1.05932e-36	0.028087	0.0301364	5460	1.192	0.0438931	3.09834e-38	0.0509878	0.0537	461	1.765	0.0025039	5.71832e-29	0.00402505	0.0048398	1940	1.485	0.0125195	6.5331e-61	0.0177829	0.0194319	3770	1.312	0.0275429	5.33286e-59	0.0350093	0.0372838	6668	1.215	0.052582	7.83222e-57
		SN_38 _6h.B2	92454	233	1.206	0.00209015	0.00551694	0.00220728	0.0028649	1407	1.456	0.0104507	1.03946e-40	0.0144391	0.0160283	2702	1.271	0.0229916	5.90689e-34	0.028149	0.0303314	4718	1.163	0.0438931	4.49832e-25	0.049621	0.0524688	350	1.512	0.0025039	3.76543e-13	0.00340004	0.00420292	1546	1.336	0.0125195	8.12981e-28	0.0159051	0.0175691	3090	1.213	0.0275429	3.79007e-26	0.0322727	0.0346007	5660	1.164	0.052582	1.59376e-30
		SN_38 _12h.B2	239731	611	1.219	0.00209015	1.87977e-06	0.00235081	0.00275875	3261	1.302	0.0104507	1.07401e-47	0.0131429	0.0140744	6593	1.196	0.0229916	2.10335e-46	0.0268506	0.0281641	11989	1.139	0.0438931	1.73623e-46	0.0491411	0.0508903	907	1.511	0.0025039	1.94329e-31	0.00354158	0.00403735	3846	1.281	0.0125195	4.69575e-50	0.0155438	0.0165539	7930	1.201	0.0275429	4.52228e-58	0.0323664	0.0338024	14442	1.146	0.052582	9.15852e-61
		SN_38 _24h.B2	237799	659	1.326	0.00209015	4.34678e-12	0.00256394	0.00299082	3308	1.331	0.0104507	3.49718e-56	0.013444	0.0143897	6515	1.192	0.0229916	4.62973e-44	0.0267447	0.0280611	11878	1.138	0.0438931	2.91135e-45	0.0490776	0.0508329	916	1.538	0.0025039	3.489e-34	0.00360698	0.00410921	3976	1.336	0.0125195	8.55968e-69	0.0162084	0.0172434	8126	1.241	0.0275429	5.93208e-81	0.0334451	0.0349097	14686	1.175	0.052582	5.22217e-85
		SN_38 _36h.B2	120504	405	1.608	0.00209015	7.07643e-19	0.00304197	0.00370406	1832	1.455	0.0104507	3.73028e-52	0.0145195	0.0159096	3535	1.276	0.0229916	3.59093e-45	0.0283896	0.0303034	6373	1.205	0.0438931	1.91445e-49	0.0516292	0.0541648	560	1.856	0.0025039	2.61947e-40	0.00427096	0.00504747	2354	1.56	0.0125195	3.42e-91	0.0187607	0.0203318	4522	1.362	0.0275429	8.22403e-90	0.0364597	0.0386141	7996	1.262	0.052582	1.55129e-94
		SN_38 _48h.B2	122491	373	1.457	0.00209015	6.47595e-12	0.0027443	0.00336984	1784	1.394	0.0104507	8.69558e-41	0.0139009	0.0152509	3555	1.262	0.0229916	9.14888e-42	0.0280895	0.0299779	6319	1.175	0.0438931	1.57414e-37	0.0503553	0.0528409	549	1.79	0.0025039	1.05699e-35	0.00411558	0.0048721	2340	1.526	0.0125195	1.71842e-82	0.0183442	0.0198856	4507	1.336	0.0275429	3.43342e-79	0.0357472	0.0378639	7915	1.229	0.052582	2.02814e-74
		Etoposide _6h.B2	154910	416	1.285	0.00209015	8.26078e-07	0.00243384	0.00295591	2263	1.398	0.0104507	4.44526e-52	0.0140169	0.0152183	4306	1.209	0.0229916	2.14732e-34	0.0269838	0.0286275	7702	1.133	0.0438931	5.14905e-28	0.048642	0.0508133	596	1.537	0.0025039	9.16496e-23	0.0035452	0.00416839	2567	1.324	0.0125195	1.47905e-42	0.015941	0.017219	5269	1.235	0.0275429	5.08292e-51	0.0331162	0.0349279	9558	1.173	0.052582	2.37852e-55
		Etoposide _12h.B2	333791	966	1.385	0.00209015	7.4256e-22	0.00271462	0.00308215	4574	1.311	0.0104507	1.23385e-69	0.0133115	0.0141033	9082	1.183	0.0229916	2.81768e-56	0.0266593	0.0277662	16797	1.146	0.0438931	2.36052e-70	0.0495827	0.0510689	1233	1.475	0.0025039	8.45887e-38	0.00349095	0.0039056	5424	1.298	0.0125195	9.98391e-77	0.0158235	0.0166843	11343	1.234	0.0275429	9.26403e-107	0.0333702	0.0346026	20617	1.175	0.052582	1.05953e-118
		Etoposide _24h.B2	86809	231	1.273	0.00209015	0.000407675	0.00232927	0.00302665	1119	1.233	0.0104507	8.4655e-12	0.0121505	0.013663	2298	1.151	0.0229916	2.34216e-11	0.0254141	0.0275615	4245	1.114	0.0438931	1.39935e-12	0.0474752	0.050356	348	1.601	0.0025039	3.49681e-16	0.00359935	0.00445192	1466	1.349	0.0125195	4.15501e-28	0.0160409	0.0177669	2997	1.253	0.0275429	1.02931e-33	0.0333194	0.03576	5458	1.196	0.052582	8.78345e-40
		Etoposide _36h.B2	810987	2479	1.462	0.00209015	4.76518e-71	0.00293778	0.00317932	11864	1.4	0.0104507	7.30758e-267	0.0143689	0.0148928	23517	1.261	0.0229916	6.86919e-264	0.0286339	0.0293655	41892	1.177	0.0438931	3.89602e-242	0.0511749	0.0521395	3494	1.721	0.0025039	6.92312e-191	0.00416694	0.00445328	14919	1.469	0.0125195	4.94065645841247e-324	0.0181047	0.0186909	29259	1.31	0.0275429	9.88131291682493e-324	0.0356734	0.0364864	51613	1.21	0.052582	9.88131291682493e-324
		Etoposide _48h.B2	808459	2362	1.398	0.00209015	9.62266e-54	0.00280512	0.00304168	11682	1.383	0.0104507	5.75586e-245	0.0141907	0.0147122	23165	1.246	0.0229916	5.73603e-235	0.0282907	0.0290192	41567	1.171	0.0438931	3.8007e-227	0.0509347	0.0518987	3224	1.593	0.0025039	3.09381e-133	0.00385162	0.00412762	14446	1.427	0.0125195	4.94065645841247e-324	0.0175809	0.0181597	28734	1.29	0.0275429	9.88131291682493e-324	0.0351392	0.0359476	51136	1.203	0.052582	9.88131291682493e-324
		Romidespin _6h.B2	232194	621	1.28	0.00209015	3.33641e-09	0.0024685	0.00289305	3085	1.271	0.0104507	4.49894e-38	0.0128245	0.0137603	6235	1.168	0.0229916	1.05728e-33	0.0261988	0.0275181	11354	1.114	0.0438931	5.76126e-31	0.0480251	0.0497837	742	1.276	0.0025039	1.53449e-10	0.00297011	0.00343364	3433	1.181	0.0125195	1.2804e-21	0.0142981	0.0152842	7306	1.142	0.0275429	1.28836e-29	0.0307587	0.0321832	13500	1.106	0.052582	3.44181e-32
		Romidespin _12h.B2	349365	882	1.208	0.00209015	5.05959e-08	0.00236089	0.00269661	4617	1.265	0.0104507	9.21538e-54	0.0128393	0.0135996	9340	1.163	0.0229916	5.32917e-47	0.0262018	0.0272745	17279	1.127	0.0438931	6.95619e-56	0.0487416	0.0501825	1131	1.293	0.0025039	1.00903e-16	0.00305164	0.00343128	5286	1.209	0.0125195	3.34204e-41	0.0147281	0.0155406	11281	1.172	0.0275429	1.36695e-62	0.0317063	0.0328815	20792	1.132	0.052582	2.07998e-72
		Romidespin _24h.B2	338819	1086	1.534	0.00209015	1.20851e-39	0.00301771	0.00340137	5274	1.489	0.0104507	4.2138e-164	0.0151517	0.0159883	10066	1.292	0.0229916	9.15677e-138	0.0291399	0.0302863	17746	1.193	0.0438931	2.70429e-121	0.0516283	0.0531315	1591	1.875	0.0025039	1.70228e-114	0.0044683	0.00493168	6444	1.519	0.0125195	2.29765e-219	0.0185617	0.0194845	12683	1.359	0.0275429	1.93655e-244	0.0367963	0.0380776	22473	1.261	0.052582	4.52356e-261
		Romidespin _36h.B2	381948	1178	1.476	0.00209015	3.46586e-36	0.00291081	0.00326518	5855	1.467	0.0104507	3.56024e-169	0.0149421	0.0157239	11468	1.306	0.0229916	4.29112e-169	0.0294861	0.0305711	20278	1.21	0.0438931	2.37103e-159	0.052382	0.0538068	1707	1.785	0.0025039	4.8485e-106	0.00426011	0.00468585	7355	1.538	0.0125195	4.90846e-264	0.0188231	0.0196973	14356	1.365	0.0275429	1.96577e-283	0.0369853	0.0381943	25374	1.263	0.052582	2.29662e-298
		Romidespin _48h.B2	224642	704	1.499	0.00209015	6.70549e-24	0.00290695	0.00337377	3413	1.454	0.0104507	2.88325e-95	0.0146913	0.0157074	6721	1.301	0.0229916	1.77426e-97	0.0292181	0.0306315	11829	1.2	0.0438931	2.97211e-86	0.0517371	0.0535887	998	1.774	0.0025039	1.24505e-61	0.00417179	0.00472636	4291	1.526	0.0125195	1.28955e-149	0.0185394	0.019676	8313	1.344	0.0275429	8.87988e-150	0.0362287	0.0377944	14632	1.239	0.052582	3.68018e-146
		DMSO _6h.B2	269378	705	1.252	0.00209015	8.20371e-09	0.00242772	0.00281739	4014	1.426	0.0104507	3.46598e-101	0.0144468	0.0153656	7611	1.229	0.0229916	2.22307e-69	0.0276315	0.0288867	13527	1.144	0.0438931	2.2698e-55	0.049394	0.0510471	1018	1.509	0.0025039	7.12252e-35	0.00355087	0.00401806	4689	1.39	0.0125195	5.48323e-103	0.0169162	0.0179077	9316	1.256	0.0275429	1.77909e-102	0.0338965	0.0352803	16672	1.177	0.052582	1.05553e-98
		DMSO _12h.B2	353138	971	1.316	0.00209015	2.59317e-16	0.0025796	0.00292791	4659	1.262	0.0104507	1.547e-53	0.0128194	0.0135749	9384	1.156	0.0229916	1.02355e-43	0.0260452	0.027109	17265	1.114	0.0438931	4.69574e-46	0.0481813	0.0496066	1208	1.366	0.0025039	4.76656e-25	0.00323086	0.00361888	5244	1.186	0.0125195	9.8407e-34	0.0144534	0.0152541	11175	1.149	0.0275429	5.09935e-48	0.0310699	0.0322275	20873	1.124	0.052582	3.43536e-65
		DMSO _24h.B2	400216	1144	1.368	0.00209015	6.17907e-24	0.00269541	0.00302876	5577	1.333	0.0104507	1.59142e-94	0.0135741	0.0143029	11141	1.211	0.0229916	2.48982e-87	0.02733	0.0283518	20074	1.143	0.0438931	6.00023e-80	0.0494837	0.0508387	1532	1.529	0.0025039	1.54513e-54	0.00363897	0.00402414	6619	1.321	0.0125195	2.18861e-105	0.0161457	0.0169385	13471	1.222	0.0275429	1.06401e-115	0.0331027	0.0342227	24700	1.174	0.052582	1.79316e-140
		DMSO _36h.B2	308518	1039	1.611	0.00209015	3.08546e-46	0.00316634	0.0035785	4885	1.515	0.0104507	1.8474e-164	0.0153962	0.0162804	9474	1.336	0.0229916	3.69241e-163	0.0301021	0.0313229	16752	1.237	0.0438931	1.87439e-163	0.0535012	0.0551037	1502	1.944	0.0025039	1.46268e-119	0.00462587	0.00512038	6296	1.63	0.0125195	8.11583e-286	0.0199112	0.0209123	12184	1.434	0.0275429	4.2440930669667e-318	0.0388075	0.0401852	21420	1.32	0.052582	4.94065645841247e-324
		DMSO _48h.B2	412664	1201	1.392	0.00209015	1.21818e-27	0.00274829	0.00307947	6091	1.412	0.0104507	6.0328e-145	0.0143945	0.0151328	11913	1.256	0.0229916	7.7228e-130	0.0283598	0.0293839	21426	1.183	0.0438931	1.6143e-132	0.0512462	0.0526025	1757	1.7	0.0025039	3.34965e-93	0.00406132	0.0044611	7545	1.46	0.0125195	2.40403e-213	0.017877	0.018697	15073	1.326	0.0275429	9.23427e-248	0.0359558	0.0371029	27061	1.247	0.052582	4.78817e-285
		Etoposide _6h.non_formaldehyde	759873	1970	1.24	0.00209015	2.2349e-20	0.00247945	0.00270945	11408	1.437	0.0104507	5.38226e-295	0.0147408	0.015289	21411	1.226	0.0229916	8.64578e-187	0.0278062	0.0285516	38224	1.146	0.0438931	8.37949e-157	0.0498128	0.050797	2978	1.565	0.0025039	5.55362e-115	0.00377983	0.00406212	12972	1.364	0.0125195	8.96392e-251	0.0167812	0.017365	26501	1.266	0.0275429	0	0.0344642	0.0352905	47092	1.179	0.052582	2.00164e-279
		Etoposide _12h.non_formaldehyde	389532	1095	1.345	0.00209015	7.65268e-21	0.00264723	0.00298237	5851	1.437	0.0104507	8.77175e-153	0.0146409	0.0154075	11172	1.247	0.0229916	2.43305e-115	0.0281586	0.0292095	19750	1.155	0.0438931	2.63131e-91	0.050015	0.0513955	1531	1.57	0.0025039	1.10126e-60	0.00373628	0.00413187	6891	1.413	0.0125195	1.72094e-164	0.0172788	0.0181093	13651	1.272	0.0275429	3.42001e-166	0.0344693	0.0356269	24016	1.173	0.052582	5.86305e-135
		Etoposide _24h.non_formaldehyde	293516	772	1.258	0.00209015	6.86842e-10	0.00244811	0.00282218	4444	1.449	0.0104507	2.6104e-121	0.0147019	0.0155889	8373	1.241	0.0229916	5.81806e-83	0.0279273	0.0291352	14839	1.152	0.0438931	1.87145e-66	0.0497662	0.0513548	1176	1.6	0.0025039	8.96407e-51	0.00378127	0.0042418	5120	1.393	0.0125195	1.20628e-113	0.0169731	0.0179238	10003	1.237	0.0275429	7.79367e-97	0.0334264	0.0347426	17869	1.158	0.052582	3.63903e-86
		Etoposide _36h.non_formaldehyde	667367	1906	1.366	0.00209015	1.56265e-38	0.00272938	0.00298697	10573	1.516	0.0104507	4.94065645841247e-324	0.0155446	0.0161453	19725	1.286	0.0229916	9.81386e-258	0.0291514	0.0299656	34832	1.189	0.0438931	3.64665e-227	0.0516607	0.0527295	2824	1.69	0.0025039	1.78326e-145	0.00407722	0.00439021	12557	1.503	0.0125195	4.94065645841247e-324	0.0184911	0.0191446	24593	1.338	0.0275429	9.88131291682493e-324	0.0364001	0.0373055	43454	1.238	0.052582	9.88131291682493e-324
		Etoposide _48h.non_formaldehyde	577211	1804	1.495	0.00209015	6.27723e-58	0.00298301	0.00327276	9817	1.627	0.0104507	4.94065645841247e-324	0.0166756	0.0173445	17822	1.343	0.0229916	4.00831836969819e-316	0.0304313	0.0313255	30719	1.212	0.0438931	2.9633e-246	0.052642	0.0538019	2687	1.859	0.0025039	2.6676e-187	0.00448116	0.00483412	11934	1.651	0.0125195	4.94065645841247e-324	0.0203097	0.0210457	22749	1.431	0.0275429	9.88131291682493e-324	0.0389114	0.0399171	38898	1.282	0.052582	9.88131291682493e-324
		Romidespin _6h.non_formaldehyde	470581	1251	1.272	0.00209015	2.4953e-16	0.00251331	0.0028097	7165	1.457	0.0104507	8.91293e-200	0.0148779	0.0155798	13334	1.232	0.0229916	2.74608e-123	0.0278629	0.0288132	23467	1.136	0.0438931	1.5621e-85	0.0492479	0.0504939	1855	1.574	0.0025039	4.85845e-74	0.0037649	0.00412512	8234	1.398	0.0125195	1.09439e-184	0.0171248	0.0178762	16076	1.24	0.0275429	8.9575e-158	0.0336448	0.0346849	28625	1.157	0.052582	2.42069e-135
		Romidespin _12h.non_formaldehyde	210219	537	1.222	0.00209015	6.29139e-06	0.00234321	0.00277965	3176	1.446	0.0104507	2.82713e-86	0.0145909	0.0156386	5795	1.199	0.0229916	5.41793e-42	0.0268707	0.0282753	10378	1.125	0.0438931	2.68738e-33	0.0484453	0.0503022	773	1.469	0.0025039	7.7942e-24	0.00342286	0.00394521	3480	1.322	0.0125195	1.16213e-56	0.016013	0.0171087	7040	1.216	0.0275429	1.75417e-58	0.0327239	0.0342668	12657	1.145	0.052582	4.64973e-53
		Romidespin _24h.non_formaldehyde	439467	1136	1.237	0.00209015	4.34762e-12	0.00243698	0.00273954	6740	1.468	0.0104507	6.86252e-195	0.0149755	0.0157044	12582	1.245	0.0229916	1.193e-127	0.0281391	0.0291274	22090	1.145	0.0438931	1.73293e-90	0.0496213	0.0509155	1755	1.595	0.0025039	8.11373e-74	0.00380915	0.00418438	7766	1.412	0.0125195	4.39869e-184	0.0172839	0.0180653	15355	1.269	0.0275429	3.07456e-182	0.0343991	0.0354872	27213	1.178	0.052582	8.45044e-161
		Romidespin _36h.non_formaldehyde	465576	1292	1.328	0.00209015	1.79797e-22	0.00262598	0.00293038	7191	1.478	0.0104507	5.71483e-215	0.0150931	0.0158037	13331	1.245	0.0229916	2.69063e-135	0.0281562	0.0291164	23739	1.162	0.0438931	1.0758e-117	0.0503583	0.0516242	1866	1.601	0.0025039	1.62436e-79	0.00382847	0.00419362	8324	1.428	0.0125195	8.40486e-210	0.0175002	0.0182636	16397	1.279	0.0275429	4.8591e-207	0.0346911	0.0357522	28996	1.184	0.052582	5.34022e-183
		Romidespin _48h.non_formaldehyde	543233	1597	1.407	0.00209015	3.43531e-38	0.00279757	0.00308738	8887	1.565	0.0104507	4.94065645841247e-324	0.0160238	0.0167003	16240	1.3	0.0229916	2.65124e-231	0.0294438	0.0303514	28495	1.195	0.0438931	1.06268e-196	0.0518631	0.0530506	2360	1.735	0.0025039	2.8974e-133	0.00417119	0.00452284	10431	1.534	0.0125195	4.94065645841247e-324	0.0188384	0.0195701	19999	1.337	0.0275429	4.94065645841247e-324	0.0363156	0.0373189	34984	1.225	0.052582	4.84346521782814e-312
		DMSO _6h.non_formaldehyde	445233	1234	1.326	0.00209015	2.52158e-21	0.00261928	0.00293041	6670	1.433	0.0104507	1.78842e-171	0.0146261	0.015342	12507	1.222	0.0229916	7.92719e-107	0.0276075	0.0285805	22007	1.126	0.0438931	5.32938e-70	0.0487932	0.0500688	1807	1.621	0.0025039	7.7066e-81	0.00387391	0.00424969	7782	1.396	0.0125195	1.40003e-173	0.0170956	0.0178677	15174	1.237	0.0275429	6.07464e-146	0.03355	0.0346181	27020	1.154	0.052582	5.62506e-124
		DMSO _12h.non_formaldehyde	430128	1248	1.388	0.00209015	3.58174e-28	0.00274292	0.00306676	6760	1.504	0.0104507	3.13995e-219	0.0153467	0.0160924	12198	1.233	0.0229916	8.10443e-114	0.0278649	0.0288594	21606	1.144	0.0438931	1.02931e-87	0.0495807	0.0508885	1724	1.601	0.0025039	1.4548e-73	0.00382147	0.00420147	7530	1.398	0.0125195	1.62721e-169	0.0171166	0.0179028	14648	1.236	0.0275429	5.86753e-140	0.0335149	0.0346013	26083	1.153	0.052582	1.69212e-118
		DMSO _24h.non_formaldehyde	502173	1331	1.268	0.00209015	6.77352e-17	0.00251016	0.00279659	7466	1.423	0.0104507	3.29618e-184	0.0145345	0.0152059	13974	1.21	0.0229916	1.16649e-108	0.0273739	0.0282857	25034	1.136	0.0438931	1.22009e-90	0.049251	0.0504569	1933	1.537	0.0025039	7.20453e-70	0.00367988	0.00402443	8526	1.356	0.0125195	3.8912e-160	0.0166227	0.0173393	17038	1.232	0.0275429	4.32269e-157	0.0334295	0.034433	30573	1.158	0.052582	4.57148e-146
		DMSO _36h.non_formaldehyde	428694	1249	1.394	0.00209015	7.82475e-29	0.00275436	0.00307942	6997	1.562	0.0104507	2.47273e-267	0.0159445	0.0167054	12823	1.301	0.0229916	8.56434e-184	0.0294039	0.0304261	22340	1.187	0.0438931	6.80828e-144	0.0514483	0.0527813	1947	1.814	0.0025039	8.97674e-127	0.00434261	0.00474753	8336	1.553	0.0125195	1.21822710873246e-311	0.0190338	0.0198629	15964	1.352	0.0275429	2.68011e-297	0.0366738	0.0378098	27705	1.229	0.052582	6.53151e-256
		DMSO _48h.non_formaldehyde	612366	1781	1.391	0.00209015	5.62764e-40	0.00277505	0.00304646	9560	1.494	0.0104507	7.8523e-300	0.0153026	0.0159252	17759	1.261	0.0229916	5.92094e-200	0.0285817	0.029424	31211	1.161	0.0438931	2.61093e-153	0.0504183	0.0515217	2578	1.681	0.0025039	1.03623e-130	0.00404927	0.00437525	11360	1.482	0.0125195	4.94065645841247e-324	0.0182145	0.0188921	21842	1.295	0.0275429	8.48372e-303	0.0352051	0.0361357	38278	1.189	0.052582	4.29463e-251
		Romidespin _6h.Deep.seq.Freq4	129320	312	1.154	0.00209015	0.0125085	0.00215258	0.00269535	2190	1.62	0.0104507	2.36508e-98	0.0162385	0.0176528	3749	1.261	0.0229916	1.35816e-43	0.0280824	0.029919	6458	1.138	0.0438931	2.63277e-25	0.0487572	0.0511393	520	1.606	0.0025039	1.06748e-23	0.00368342	0.00438118	2313	1.429	0.0125195	7.08615e-60	0.0171705	0.018623	4367	1.226	0.0275429	5.9751e-40	0.032791	0.0347678	7693	1.131	0.052582	1.02272e-27
		Romidespin _24h.Deep.seq.Freq4	180535	581	1.54	0.00209015	2.35717e-22	0.00296219	0.00349039	2542	1.347	0.0104507	4.67354e-47	0.0135419	0.0146345	4957	1.194	0.0229916	9.71281e-35	0.0267083	0.0282215	8964	1.131	0.0438931	1.13036e-31	0.0486549	0.0506645	810	1.792	0.0025039	6.26214e-52	0.00418359	0.00480582	3447	1.525	0.0125195	2.47105e-120	0.0184669	0.0197351	6821	1.372	0.0275429	4.69026e-140	0.0369073	0.0386719	11797	1.243	0.052582	1.25358e-121
		Romidespin _48h.Deep.seq.Freq4	96169	282	1.403	0.00209015	6.20426e-08	0.00260046	0.00329473	1383	1.376	0.0104507	8.10625e-30	0.013638	0.0151534	2674	1.209	0.0229916	4.65464e-22	0.0267751	0.0288639	4766	1.129	0.0438931	3.90666e-17	0.0481953	0.0509491	465	1.931	0.0025039	1.34615e-37	0.00440661	0.00529413	1869	1.552	0.0125195	2.93979e-71	0.0185714	0.0203269	3609	1.363	0.0275429	4.47646e-72	0.0363353	0.0387481	6324	1.251	0.052582	8.82843e-70
		DMSO _6h.Deep.seq.Freq4	101738	257	1.209	0.00209015	0.00313048	0.00222699	0.0028541	1738	1.635	0.0104507	5.63179e-81	0.0162957	0.0178982	2949	1.261	0.0229916	1.30888e-34	0.0279639	0.0300356	5155	1.154	0.0438931	6.27124e-25	0.0493296	0.0520348	373	1.464	0.0025039	3.60503e-12	0.00330419	0.0040571	1765	1.386	0.0125195	3.48762e-39	0.016555	0.0181696	3302	1.178	0.0275429	1.12009e-20	0.0313754	0.0335631	5913	1.105	0.052582	6.68526e-15
		DMSO _24h.Deep.seq.Freq4	59854	170	1.359	0.00209015	0.000137552	0.00242981	0.0033	820	1.311	0.0104507	8.23968e-14	0.012784	0.0146636	1630	1.184	0.0229916	1.58912e-11	0.0259436	0.0285684	2881	1.097	0.0438931	6.06758e-07	0.0464326	0.049879	219	1.461	0.0025039	1.2073e-07	0.00319105	0.00417585	994	1.326	0.0125195	9.65673e-18	0.0155984	0.017663	2092	1.269	0.0275429	1.73702e-26	0.0334946	0.0364541	3755	1.193	0.052582	2.75141e-27
		DMSO _48h.Deep.seq.Freq4	227354	624	1.313	0.00209015	6.59352e-11	0.00253373	0.00296834	3092	1.301	0.0104507	3.13602e-45	0.0131279	0.0140845	5977	1.143	0.0229916	1.06506e-24	0.0256356	0.0269553	10869	1.089	0.0438931	2.59496e-19	0.0469331	0.0486915	809	1.421	0.0025039	2.95423e-21	0.00331771	0.00381173	3676	1.291	0.0125195	9.31548e-51	0.0156542	0.0166955	7486	1.195	0.0275429	2.37198e-52	0.0321969	0.0336683	13663	1.143	0.052582	1.2651e-55
		Romidespin _6h.Deep.seq	5629195	15227	1.294	0.00209015	6.67963e-205	0.00266227	0.00274826	84862	1.443	0.0104507	1.48219693752374e-323	0.0149748	0.0151763	159549	1.233	0.0229916	2.47032822920623e-323	0.0282062	0.0284806	284609	1.152	0.0438931	2.96439387504748e-323	0.0503786	0.0507408	21875	1.552	0.0025039	9.88131291682493e-324	0.00383476	0.00393773	97554	1.384	0.0125195	1.48219693752374e-323	0.0172224	0.0174381	192941	1.244	0.0275429	2.47032822920623e-323	0.0341249	0.0344257	345779	1.168	0.052582	3.45845952088873e-323
		Romidespin _24h.Deep.seq	5693291	17144	1.441	0.00209015	4.94065645841247e-324	0.00296642	0.00305661	84261	1.416	0.0104507	1.48219693752374e-323	0.014701	0.0148996	164506	1.257	0.0229916	1.97626258336499e-323	0.0287573	0.0290326	292482	1.17	0.0438931	2.96439387504748e-323	0.0511919	0.0515547	24733	1.735	0.0025039	4.94065645841247e-324	0.00429038	0.0043986	103908	1.458	0.0125195	1.97626258336499e-323	0.0181412	0.0183612	205468	1.31	0.0275429	2.47032822920623e-323	0.0359364	0.036243	364182	1.217	0.052582	3.45845952088873e-323
		Romidespin _48h.Deep.seq	6570868	19904	1.449	0.00209015	4.94065645841247e-324	0.00298725	0.00307144	95316	1.388	0.0104507	1.48219693752374e-323	0.0144146	0.0145976	188474	1.248	0.0229916	2.47032822920623e-323	0.0285558	0.0288112	335603	1.164	0.0438931	3.45845952088873e-323	0.0509062	0.051243	27538	1.674	0.0025039	9.88131291682493e-324	0.00414167	0.00424061	117993	1.434	0.0125195	1.97626258336499e-323	0.0178556	0.0180588	235240	1.3	0.0275429	2.47032822920623e-323	0.0356585	0.0359428	418111	1.21	0.052582	3.45845952088873e-323
		DMSO _6h.Deep.seq	5868644	16070	1.31	0.00209015	4.95453e-236	0.00269616	0.00278089	88979	1.451	0.0104507	1.48219693752374e-323	0.0150631	0.015261	166966	1.237	0.0229916	2.47032822920623e-323	0.0283162	0.0285854	299115	1.161	0.0438931	2.96439387504748e-323	0.0507905	0.0511466	22878	1.557	0.0025039	4.94065645841247e-324	0.00384809	0.00394909	100517	1.368	0.0125195	1.48219693752374e-323	0.017023	0.0172331	199539	1.234	0.0275429	2.47032822920623e-323	0.0338544	0.0341478	360333	1.168	0.052582	3.45845952088873e-323
		DMSO _24h.Deep.seq	6554873	19070	1.392	0.00209015	4.94065645841247e-324	0.0028682	0.00295081	95440	1.393	0.0104507	1.48219693752374e-323	0.0144686	0.0146521	187496	1.244	0.0229916	2.47032822920623e-323	0.0284766	0.028732	335125	1.165	0.0438931	3.45845952088873e-323	0.0509576	0.051295	25874	1.576	0.0025039	4.94065645841247e-324	0.00389943	0.00399559	114348	1.393	0.0125195	1.97626258336499e-323	0.0173446	0.0175452	231697	1.283	0.0275429	2.47032822920623e-323	0.0352061	0.0354889	413560	1.2	0.052582	3.45845952088873e-323
		DMSO _48h.Deep.seq	5306031	14504	1.308	0.00209015	1.21532e-210	0.00268925	0.00277829	75883	1.368	0.0104507	1.48219693752374e-323	0.0142004	0.0144027	148912	1.221	0.0229916	1.97626258336499e-323	0.0279243	0.0282055	266734	1.145	0.0438931	2.96439387504748e-323	0.0500842	0.0504562	19634	1.478	0.0025039	4.94065645841247e-324	0.00364883	0.00375235	87625	1.319	0.0125195	1.48219693752374e-323	0.016406	0.016623	179322	1.227	0.0275429	2.47032822920623e-323	0.0336423	0.03395	325116	1.165	0.052582	3.45845952088873e-323
	PBMC	PBMC-1	425567	1073	1.206	0.00209015	2.26193e-09	0.00237289	0.00267663	6178	1.389	0.0104507	4.50913e-134	0.0141599	0.014881	12018	1.228	0.0229916	6.46233e-108	0.0277443	0.0287421	21898	1.172	0.0438931	8.35044e-122	0.0507942	0.0521241	1330	1.248	0.0025039	5.58749e-15	0.00295976	0.00329754	6815	1.279	0.0125195	4.76167e-86	0.0156389	0.0163956	14192	1.211	0.0275429	2.83947e-111	0.032811	0.0338922	26031	1.163	0.052582	1.82263e-132
		PBMC-2	353822	849	1.148	0.00209015	8.13801e-05	0.00224097	0.00256628	4901	1.325	0.0104507	4.00447e-80	0.0134691	0.0142421	9760	1.2	0.0229916	5.72152e-70	0.0270473	0.0281294	17709	1.14	0.0438931	1.39046e-68	0.0493344	0.0507742	1184	1.336	0.0025039	1.50532e-21	0.00315869	0.00354214	5654	1.276	0.0125195	1.59602e-70	0.0155692	0.0163984	11786	1.209	0.0275429	1.027e-91	0.0327217	0.0339071	21374	1.149	0.052582	1.65015e-92
		PBMC-3	667369	1700	1.219	0.00209015	2.53154e-15	0.0024278	0.00267119	9429	1.352	0.0104507	4.65955e-173	0.0138468	0.0144146	18681	1.217	0.0229916	3.02697e-153	0.0275976	0.0283906	33915	1.158	0.0438931	3.45729e-160	0.0502932	0.0513486	2151	1.287	0.0025039	2.18502e-29	0.00308853	0.00336202	10503	1.257	0.0125195	1.65905e-114	0.0154407	0.0160394	22086	1.202	0.0275429	4.28659e-159	0.0326662	0.0335261	40862	1.164	0.052582	2.06108e-209
		PBMC-4	284519	761	1.28	0.00209015	5.58658e-11	0.00248824	0.00287139	3926	1.32	0.0104507	6.27283e-63	0.0133733	0.0142341	7863	1.202	0.0229916	7.53489e-58	0.0270368	0.0282451	14391	1.152	0.0438931	6.42258e-65	0.0497777	0.0513917	1003	1.408	0.0025039	8.60155e-25	0.00331078	0.00374992	4510	1.266	0.0125195	3.1174e-53	0.0153956	0.016317	9490	1.211	0.0275429	3.54207e-75	0.0326978	0.0340209	17303	1.157	0.052582	2.43963e-82
		PBMC-5	165800	407	1.174	0.00209015	0.00150095	0.00222229	0.0027049	2272	1.311	0.0104507	1.80442e-35	0.0131492	0.0142744	4615	1.211	0.0229916	3.1897e-37	0.0270482	0.0286379	8230	1.131	0.0438931	4.35398e-29	0.0485975	0.0506945	569	1.371	0.0025039	7.85304e-13	0.00315605	0.00372523	2637	1.27	0.0125195	1.0993e-32	0.015308	0.0165185	5481	1.2	0.0275429	2.00059e-40	0.0322025	0.0339297	10113	1.16	0.052582	8.90767e-51
		PBMC-6	370616	982	1.268	0.00209015	7.79422e-13	0.00248669	0.00282045	5047	1.303	0.0104507	2.16528e-73	0.0132472	0.0139962	10270	1.205	0.0229916	4.9026e-77	0.0271845	0.0282441	18740	1.152	0.0438931	1.24224e-83	0.0498612	0.0512747	1359	1.464	0.0025039	4.54226e-40	0.00347481	0.00386675	6050	1.304	0.0125195	3.36619e-88	0.0159186	0.0167373	12622	1.236	0.0275429	6.08964e-121	0.0334752	0.0346458	22885	1.174	0.052582	4.06142e-131
		PBMC-7	323564	835	1.235	0.00209015	3.7596e-09	0.00240874	0.00276152	4503	1.332	0.0104507	4.71087e-76	0.013516	0.0143264	8926	1.2	0.0229916	3.31167e-64	0.0270249	0.0281566	16272	1.146	0.0438931	1.275e-67	0.0495394	0.0510485	1136	1.402	0.0025039	3.26604e-27	0.00331001	0.00372076	5163	1.275	0.0125195	7.22304e-64	0.0155277	0.0163943	10683	1.199	0.0275429	4.3387e-76	0.0324036	0.0336381	19774	1.162	0.052582	5.7006e-100
		PBMC-8	260902	679	1.245	0.00209015	3.12619e-08	0.00241064	0.00280556	3719	1.364	0.0104507	2.69906e-73	0.013803	0.0147166	7484	1.248	0.0229916	5.35355e-78	0.0280479	0.0293328	13409	1.171	0.0438931	2.82314e-74	0.0505506	0.0522489	863	1.321	0.0025039	5.01455e-15	0.00309105	0.00353561	4234	1.296	0.0125195	1.02061e-59	0.0157469	0.0167205	8836	1.23	0.0275429	4.41465e-81	0.0331763	0.0345683	16149	1.177	0.052582	9.17882e-96
		PBMC-9	300045	746	1.19	0.00209015	3.84423e-06	0.00231125	0.00267105	4086	1.303	0.0104507	9.42235e-60	0.0132063	0.0140391	8104	1.175	0.0229916	2.37021e-46	0.0264321	0.0275956	14764	1.121	0.0438931	3.35069e-44	0.0484347	0.0499859	1029	1.37	0.0025039	7.49607e-22	0.00322345	0.00364521	4671	1.243	0.0125195	1.90256e-47	0.0151277	0.016017	9592	1.161	0.0275429	2.46162e-47	0.0313419	0.0326042	17587	1.115	0.052582	5.82856e-48
		PBMC-10	171068	470	1.314	0.00209015	1.21267e-08	0.00250494	0.00300704	2463	1.378	0.0104507	4.39519e-52	0.0138386	0.0149735	4901	1.246	0.0229916	3.56192e-51	0.027864	0.0294509	8835	1.177	0.0438931	1.7977e-52	0.0506021	0.0527054	587	1.37	0.0025039	3.57528e-13	0.0031598	0.00372001	2712	1.266	0.0125195	9.65676e-33	0.0152667	0.0164564	5779	1.227	0.0275429	1.84508e-52	0.0329307	0.0346489	10531	1.171	0.052582	3.42472e-59
		PBMC-11	371269	1003	1.293	0.00209015	5.84109e-15	0.00253713	0.0028738	5304	1.367	0.0104507	4.51934e-105	0.0139069	0.014673	10532	1.234	0.0229916	7.80417e-99	0.0278359	0.0289066	19043	1.169	0.0438931	4.02035e-102	0.0505842	0.0520061	1310	1.409	0.0025039	5.85998e-32	0.00334024	0.00372445	5845	1.258	0.0125195	9.73751e-65	0.0153453	0.0161489	12229	1.196	0.0275429	1.08806e-84	0.0323666	0.0335175	22499	1.152	0.052582	1.3937e-101
		PBMC-12	288792	784	1.299	0.00209015	1.96623e-12	0.00252826	0.00291134	3928	1.301	0.0104507	5.23713e-57	0.0131822	0.0140306	7863	1.184	0.0229916	2.51789e-49	0.0266367	0.0278273	14420	1.138	0.0438931	2.75103e-54	0.0491405	0.0507328	1027	1.42	0.0025039	2.0128e-26	0.00334235	0.00378009	4515	1.249	0.0125195	1.25942e-47	0.0151848	0.0160932	9534	1.199	0.0275429	4.94415e-68	0.0323647	0.0336715	17219	1.134	0.052582	5.27219e-62
		PBMC-13	268216	727	1.297	0.00209015	1.68645e-11	0.00251727	0.0029146	3789	1.352	0.0104507	1.14339e-70	0.0136834	0.0145804	7614	1.235	0.0229916	1.97952e-72	0.0277623	0.0290231	13803	1.172	0.0438931	1.31739e-77	0.0506291	0.0523051	941	1.401	0.0025039	9.6696e-23	0.00328812	0.00373945	4294	1.279	0.0125195	9.15749e-55	0.0155379	0.0164916	8841	1.197	0.0275429	3.28505e-62	0.0322898	0.0336448	16389	1.162	0.052582	4.94209e-83
		PBMC-14	240369	658	1.31	0.00209015	3.11448e-11	0.00253252	0.00295453	3455	1.375	0.0104507	1.30148e-71	0.0139017	0.0148575	6776	1.226	0.0229916	1.1385e-60	0.0275319	0.0288595	12264	1.162	0.0438931	3.05941e-62	0.0501452	0.0519087	952	1.582	0.0025039	1.19778e-39	0.00371341	0.00421982	3956	1.315	0.0125195	1.16694e-61	0.0159532	0.0169746	8149	1.231	0.0275429	1.23666e-75	0.0331821	0.0346333	14892	1.178	0.052582	1.97952e-89
		PBMC-15	456251	1108	1.162	0.00209015	1.05673e-06	0.00228774	0.00257561	5917	1.241	0.0104507	1.80271e-58	0.0126424	0.0133012	12132	1.157	0.0229916	1.78595e-56	0.0261257	0.0270616	22293	1.113	0.0438931	2.50889e-58	0.0482375	0.0494908	1640	1.436	0.0025039	1.5041e-43	0.00342292	0.00377245	6887	1.206	0.0125195	6.38886e-52	0.0147429	0.0154528	14795	1.177	0.0275429	1.02455e-85	0.0319152	0.0329454	27323	1.139	0.052582	6.4886e-104
		PBMC-16	251942	634	1.204	0.00209015	5.62547e-06	0.00232458	0.00271991	3434	1.304	0.0104507	7.78564e-51	0.013181	0.0140905	6918	1.194	0.0229916	8.56887e-48	0.0268241	0.0281043	12563	1.136	0.0438931	1.33603e-46	0.0490179	0.0507218	890	1.411	0.0025039	2.26936e-22	0.00330463	0.00377202	4064	1.288	0.0125195	5.73528e-55	0.0156424	0.0166302	8327	1.2	0.0275429	2.29345e-60	0.0323566	0.0337567	15327	1.157	0.052582	1.79092e-73
		PBMC-17	306550	784	1.224	0.00209015	4.2204e-08	0.00238179	0.00274271	4415	1.378	0.0104507	4.84974e-92	0.0139834	0.0148302	8779	1.246	0.0229916	6.57037e-90	0.0280505	0.0292346	15964	1.186	0.0438931	1.23412e-102	0.0512924	0.0528687	1103	1.437	0.0025039	5.48748e-30	0.00338922	0.00381646	4934	1.286	0.0125195	3.0022e-65	0.0156527	0.016547	10321	1.222	0.0275429	2.50492e-89	0.0330325	0.0343128	18938	1.175	0.052582	1.84837e-109
		PBMC-18	241662	671	1.328	0.00209015	1.82212e-12	0.00257072	0.00299455	3428	1.357	0.0104507	1.01323e-65	0.0137174	0.0146645	6800	1.224	0.0229916	7.19566e-60	0.0274827	0.0288055	12420	1.171	0.0438931	6.57529e-69	0.0505171	0.0522819	875	1.446	0.0025039	6.75071e-25	0.00338519	0.00386836	3927	1.298	0.0125195	4.89239e-56	0.0157496	0.016762	8218	1.235	0.0275429	2.32416e-78	0.0332871	0.0347365	14973	1.178	0.052582	5.88087e-90
		PBMC-19	230511	654	1.357	0.00209015	9.53799e-14	0.00262414	0.00306286	3459	1.436	0.0104507	1.11563e-90	0.0145134	0.0155104	6864	1.295	0.0229916	3.62972e-96	0.0290872	0.0304793	12551	1.24	0.0438931	5.08551e-126	0.0535258	0.0553827	879	1.523	0.0025039	1.4735e-31	0.00356575	0.00407339	3847	1.333	0.0125195	7.74802e-66	0.01617	0.0172203	7946	1.252	0.0275429	2.3512e-85	0.0337302	0.035224	14732	1.215	0.052582	3.1556e-123
		PBMC-20	253262	680	1.285	0.00209015	3.10355e-10	0.00248717	0.00289428	3554	1.343	0.0104507	1.04275e-63	0.0135784	0.0144986	7097	1.219	0.0229916	4.71692e-60	0.027383	0.0286725	12931	1.163	0.0438931	4.02691e-66	0.0502037	0.0519222	917	1.446	0.0025039	5.40704e-26	0.00339055	0.00386243	4075	1.285	0.0125195	4.39064e-54	0.0156036	0.0165876	8676	1.244	0.0275429	3.6697e-88	0.033552	0.0349727	15877	1.192	0.052582	9.45519e-109
		PBMC-21	203123	537	1.265	0.00209015	1.49896e-07	0.00242507	0.00287674	2872	1.353	0.0104507	2.65415e-54	0.0136303	0.0146621	5722	1.225	0.0229916	3.34063e-51	0.0274549	0.0288989	10472	1.175	0.0438931	1.32475e-60	0.0505973	0.0525255	761	1.496	0.0025039	1.55978e-25	0.00348546	0.00402186	3355	1.319	0.0125195	6.80776e-54	0.0159673	0.0170808	6884	1.23	0.0275429	5.74813e-64	0.0331081	0.0346868	12527	1.173	0.052582	1.34902e-71
		PBMC-22	419611	1091	1.244	0.00209015	3.1867e-12	0.0024482	0.00275879	5748	1.311	0.0104507	8.8374e-87	0.0133489	0.0140547	11527	1.195	0.0229916	8.68132e-79	0.0269782	0.0279697	20915	1.136	0.0438931	7.00889e-76	0.0491872	0.0505065	1519	1.446	0.0025039	6.55201e-42	0.00344055	0.0038064	6596	1.256	0.0125195	6.44724e-72	0.0153451	0.0161002	13733	1.188	0.0275429	1.76642e-88	0.0321916	0.0332707	25160	1.14	0.052582	1.30472e-97
		PBMC-23	201890	585	1.38632	0.00209015	5.52082e-14	0.00266784	0.00314185	3202	1.51761	0.0104507	2.56676e-109	0.0153196	0.0164146	5925	1.27645	0.0229916	1.09504e-74	0.0286157	0.0300932	10433	1.17733	0.0438931	4.60724e-62	0.050715	0.0526512	845	1.67157	0.0025039	2.84171e-43	0.0039085	0.00447678	3792	1.50026	0.0125195	6.85928e-123	0.0181948	0.0193841	7264	1.30632	0.0275429	1.25603e-108	0.0351718	0.0368015	12784	1.20425	0.052582	1.02167e-97
		PBMC-24	193593	535	1.32217	0.00209015	6.39705e-10	0.00253457	0.00300757	2994	1.47984	0.0104507	3.31997e-91	0.0149204	0.016025	5628	1.26443	0.0229916	5.28514e-66	0.0283274	0.0298294	9839	1.15788	0.0438931	7.38639e-48	0.0498489	0.0518108	865	1.78447	0.0025039	1.05804e-54	0.0041759	0.00477536	3597	1.4841	0.0125195	6.18914e-111	0.0179833	0.0191916	6977	1.30848	0.0275429	1.13957e-105	0.0352136	0.0368794	12356	1.21381	0.052582	2.34685e-102
		PBMC-25	453432	1256	1.32526	0.00209015	1.21697e-21	0.00261909	0.00292729	7249	1.52974	0.0104507	1.62128e-253	0.0156239	0.0163562	13287	1.27451	0.0229916	3.96382e-163	0.0288142	0.0297982	23227	1.16704	0.0438931	3.93492e-122	0.050585	0.0518705	1931	1.7008	0.0025039	2.43457e-102	0.00407116	0.00445248	8325	1.46651	0.0125195	5.11409e-240	0.0179712	0.0187549	16227	1.29932	0.0275429	4.70059e-231	0.0352482	0.0363318	28479	1.19447	0.052582	2.01465e-197
		PBMC-26	345438	957	1.32545	0.00209015	7.51296e-17	0.00259785	0.00295136	5379	1.48999	0.0104507	1.40823e-167	0.0151613	0.0159899	9938	1.25129	0.0229916	1.63562e-105	0.0282144	0.0293321	17536	1.15655	0.0438931	1.27314e-82	0.0500348	0.0515018	1422	1.64404	0.0025039	2.00178e-67	0.00390572	0.00433569	6043	1.39732	0.0125195	6.7946e-136	0.0170591	0.0179364	11935	1.25442	0.0275429	1.20895e-129	0.0339437	0.0351648	21063	1.15961	0.052582	2.65117e-103
		PBMC-27	201313	547	1.29998	0.00209015	3.89648e-09	0.00249447	0.00295436	3189	1.51578	0.0104507	3.01357e-108	0.0153001	0.0163959	5944	1.28421	0.0229916	1.89288e-78	0.028791	0.0302749	10310	1.16678	0.0438931	4.173e-55	0.0502548	0.0521857	797	1.58113	0.0025039	2.00426e-33	0.00368938	0.00424307	3618	1.43552	0.0125195	8.24685e-95	0.0173962	0.0185618	6961	1.25542	0.0275429	6.07333e-77	0.0337841	0.0353853	12353	1.16698	0.052582	1.94402e-66
		PBMC-28	209988	564	1.28501	0.00209015	9.46402e-09	0.00246901	0.00291663	2831	1.29002	0.0104507	4.69746e-39	0.0129928	0.0139841	5698	1.18021	0.0229916	6.73541e-35	0.0264441	0.0278388	10246	1.11164	0.0438931	4.41189e-27	0.0478757	0.0497233	759	1.44354	0.0025039	1.37257e-21	0.00336231	0.00388053	3332	1.26743	0.0125195	4.43072e-40	0.0153374	0.0164112	6906	1.19405	0.0275429	7.93912e-48	0.0321289	0.0336592	12436	1.12629	0.052582	8.05623e-41
		PBMC-29	186409	453	1.16266	0.00209015	0.00165635	0.00221172	0.00266426	2460	1.26276	0.0104507	3.84773e-29	0.0126836	0.0137252	4995	1.16546	0.0229916	1.22348e-26	0.0260675	0.0275391	9096	1.1117	0.0438931	2.9717e-24	0.0478223	0.0497837	655	1.40332	0.0025039	2.01089e-16	0.00325022	0.00379295	2936	1.25806	0.0125195	1.48769e-33	0.01519	0.0163258	5991	1.16687	0.0275429	3.00222e-32	0.031343	0.0329496	11003	1.12255	0.052582	1.95442e-34
		PBMC-30	174795	447	1.22349	0.00209015	3.46015e-05	0.00232594	0.00280536	2358	1.29083	0.0104507	5.59851e-33	0.0129545	0.0140419	4726	1.17597	0.0229916	4.52235e-28	0.026282	0.0278085	8604	1.12144	0.0438931	1.26236e-26	0.0482138	0.0502479	632	1.44401	0.0025039	2.49254e-18	0.00333968	0.0039083	2826	1.29138	0.0125195	2.01815e-39	0.0155814	0.0167697	5723	1.18873	0.0275429	4.24365e-38	0.0319118	0.0335861	10382	1.12957	0.052582	6.19238e-36
		PBMC-31	260211	659	1.21166	0.00209015	1.67232e-06	0.00234308	0.00273325	3570	1.31279	0.0104507	3.11938e-55	0.0132762	0.014174	7055	1.17924	0.0229916	2.05626e-42	0.0264919	0.0277439	12809	1.12148	0.0438931	7.57529e-39	0.0483973	0.0500636	1006	1.54403	0.0025039	6.21123e-38	0.00363127	0.00411207	4139	1.27052	0.0125195	2.38012e-50	0.0154291	0.0163944	8543	1.19199	0.0275429	1.05907e-57	0.0321497	0.0335229	15597	1.13993	0.052582	6.11197e-61
		PBMC-32	295558	758	1.22701	0.00209015	4.71865e-08	0.0023855	0.00275364	4016	1.30018	0.0104507	7.14744e-58	0.0131736	0.0140117	8003	1.17771	0.0229916	3.80846e-47	0.0264954	0.0276691	14585	1.12426	0.0438931	8.6779e-46	0.0485692	0.0501343	1032	1.3945	0.0025039	3.57797e-24	0.00328223	0.003711	4695	1.26884	0.0125195	2.83027e-56	0.0154375	0.0163424	9664	1.18715	0.0275429	3.41435e-62	0.0320592	0.0333449	17633	1.13461	0.052582	4.86723e-64
		PBMC-33	313510	816	1.24526	0.00209015	1.30978e-09	0.00242745	0.00278741	4376	1.33561	0.0104507	2.2166e-75	0.0135503	0.0143749	8626	1.19671	0.0229916	1.91563e-60	0.0269445	0.0280928	15483	1.12514	0.0438931	3.96536e-49	0.0486301	0.0501502	1081	1.37707	0.0025039	1.41563e-23	0.00324587	0.0036595	4935	1.25733	0.0125195	6.93628e-55	0.0153083	0.0161829	10251	1.18715	0.0275429	7.23168e-66	0.0320777	0.033326	18749	1.13734	0.052582	1.86982e-70
		PBMC-34	160689	424	1.26242	0.00209015	3.37077e-06	0.00239371	0.00290177	2270	1.35174	0.0104507	4.43103e-43	0.0135553	0.0147156	4404	1.19204	0.0229916	1.78061e-30	0.0266141	0.0282169	7894	1.11922	0.0438931	8.74714e-24	0.0480742	0.050194	564	1.40177	0.0025039	2.86288e-14	0.0032266	0.00381131	2522	1.25364	0.0125195	3.23501e-28	0.0150928	0.0163146	5167	1.16746	0.0275429	3.417e-28	0.0312981	0.0330294	9432	1.1163	0.052582	3.68894e-27
		PBMC-35	234309	599	1.2231	0.00209015	1.78652e-06	0.00235603	0.00276933	3259	1.33091	0.0104507	2.23139e-55	0.0134387	0.0143914	6402	1.18838	0.0229916	4.51976e-42	0.0266665	0.027991	11560	1.12402	0.0438931	1.56029e-36	0.0484631	0.0502212	798	1.36018	0.0025039	1.20855e-16	0.00317389	0.00365004	3718	1.26746	0.0125195	1.46455e-44	0.0153658	0.0163821	7636	1.18322	0.0275429	9.3956e-48	0.0318741	0.0333163	14083	1.14306	0.052582	2.16521e-57
		PBMC-36	134585	376	1.33664	0.00209015	7.40911e-08	0.00251883	0.00309048	1867	1.3274	0.0104507	6.44475e-32	0.0132542	0.0145114	3667	1.18507	0.0229916	4.21825e-24	0.0263834	0.0281305	6683	1.1313	0.0438931	4.41526e-24	0.0485018	0.0508304	487	1.44516	0.0025039	1.55223e-14	0.00330476	0.00395398	2125	1.26117	0.0125195	3.07379e-25	0.01513	0.0164695	4455	1.20182	0.0275429	1.18152e-33	0.0321523	0.0340714	8076	1.1412	0.052582	6.64794e-33
		PBMC-37	170720	409	1.1462	0.00209015	0.00684958	0.00216939	0.00263923	2228	1.24877	0.0104507	2.66405e-24	0.0125176	0.0136002	4510	1.14901	0.0229916	2.66137e-20	0.0256619	0.0271893	8317	1.1099	0.0438931	1.05504e-21	0.0477008	0.049749	618	1.44573	0.0025039	4.49954e-18	0.00334061	0.00391638	2689	1.25811	0.0125195	7.60788e-31	0.0151656	0.0163528	5415	1.15161	0.0275429	6.79205e-25	0.0308923	0.0325608	9980	1.11176	0.052582	1.02601e-26
		PBMC-38	244480	624	1.22114	0.00209015	1.22114e-06	0.00235622	0.00276043	3384	1.32446	0.0104507	1.22397e-55	0.0133822	0.0143126	6623	1.17826	0.0229916	1.56738e-39	0.0264502	0.0277414	11911	1.10996	0.0438931	2.23576e-30	0.0478697	0.0495805	845	1.38037	0.0025039	4.68293e-19	0.00322754	0.00369699	3830	1.25132	0.0125195	2.28845e-41	0.0151774	0.016166	8057	1.19652	0.0275429	9.26346e-57	0.0322515	0.0336709	14481	1.12647	0.052582	2.28249e-47
		PBMC-39	142704	346	1.16001	0.00209015	0.00699821	0.00217609	0.00269366	1936	1.29814	0.0104507	1.63689e-28	0.0129727	0.0141802	3815	1.16276	0.0229916	3.68146e-20	0.0259029	0.0275837	6839	1.09184	0.0438931	2.23056e-13	0.0468218	0.0490454	506	1.41611	0.0025039	1.2921e-13	0.00324402	0.00386802	2311	1.29353	0.0125195	6.20889e-33	0.0155458	0.0168627	4727	1.20265	0.0275429	7.97702e-36	0.032202	0.0340661	8632	1.15037	0.052582	3.92325e-39
		PBMC-40	137020	375	1.30939	0.00209015	5.55737e-07	0.00246713	0.0030279	1971	1.37643	0.0104507	8.17332e-42	0.0137609	0.0150293	3866	1.22718	0.0229916	1.16309e-35	0.0273444	0.0291053	6846	1.1383	0.0438931	6.30115e-27	0.0488158	0.0511303	492	1.43405	0.0025039	4.0163e-14	0.0032809	0.00392182	2206	1.28598	0.0125195	3.30667e-30	0.01544	0.0167802	4567	1.21014	0.0275429	7.10746e-37	0.0323867	0.0342949	8295	1.15132	0.052582	4.4192e-38
		PBMC-41	211509	544	1.23053	0.00209015	2.68625e-06	0.00236062	0.00279718	3000	1.3572	0.0104507	9.20743e-58	0.0136842	0.0146968	5958	1.22519	0.0229916	3.36418e-53	0.027468	0.028883	10728	1.15556	0.0438931	1.04013e-50	0.0497899	0.0516649	746	1.40861	0.0025039	7.07498e-19	0.00327885	0.00378898	3441	1.29948	0.0125195	9.14711e-50	0.0157339	0.016817	6916	1.18718	0.0275429	4.7775e-45	0.0319445	0.0334651	12648	1.13725	0.052582	4.43958e-48
		PBMC-42	86156	241	1.3383	0.00209015	1.46076e-05	0.00245562	0.00317301	1145	1.27166	0.0104507	3.70258e-15	0.0125358	0.0140769	2286	1.15404	0.0229916	1.23173e-11	0.0254703	0.0276283	4308	1.13918	0.0438931	9.8537e-18	0.0485564	0.0514787	320	1.48336	0.0025039	3.25912e-11	0.00331899	0.00414337	1346	1.24788	0.0125195	2.85989e-15	0.0148053	0.0164732	2797	1.17868	0.0275429	8.60306e-18	0.0312909	0.0336695	5192	1.14607	0.052582	4.74767e-23
		PBMC-43	240971	632	1.2548	0.00209015	3.50694e-08	0.00242244	0.00283511	3275	1.30047	0.0104507	1.38158e-47	0.0131323	0.0140611	6574	1.18657	0.0229916	1.92664e-42	0.0266345	0.0279395	11937	1.12858	0.0438931	3.74419e-40	0.0486741	0.0504109	826	1.36898	0.0025039	8.23451e-18	0.00319835	0.00366931	3856	1.27816	0.0125195	3.25983e-49	0.0155047	0.0165109	7960	1.19933	0.0275429	1.78162e-57	0.032323	0.0337543	14420	1.13806	0.052582	3.92011e-55
		PBMC-44	178047	479	1.28713	0.00209015	1.01027e-07	0.00245502	0.002942	2435	1.30863	0.0104507	1.94079e-37	0.0131418	0.0142264	4797	1.17183	0.0229916	2.31849e-27	0.0261951	0.027705	8847	1.13205	0.0438931	1.20375e-31	0.0486843	0.0507086	628	1.40866	0.0025039	3.63429e-16	0.00325709	0.00381359	2824	1.2669	0.0125195	3.84734e-34	0.0152857	0.0164521	5863	1.19557	0.0275429	1.99335e-41	0.0321054	0.0337689	10730	1.14611	0.052582	7.72946e-46
		PBMC-45	304009	809	1.27317	0.00209015	3.61346e-11	0.00248109	0.00285071	4174	1.31377	0.0104507	1.47976e-64	0.0133192	0.0141498	8314	1.18947	0.0229916	1.16277e-54	0.026771	0.0279338	15213	1.14007	0.0438931	4.87063e-59	0.0492689	0.0508223	1097	1.44113	0.0025039	3.16137e-30	0.0033984	0.00382804	4927	1.29452	0.0125195	1.47384e-68	0.0157609	0.0166619	10154	1.21266	0.0275429	1.9944e-81	0.0327644	0.0340451	18333	1.14686	0.052582	9.8224e-78
		PBMC-46	231170	624	1.29144	0.00209015	7.53758e-10	0.0024919	0.00291934	3288	1.36098	0.0104507	3.62217e-64	0.0137445	0.0147143	6299	1.18514	0.0229916	3.30714e-40	0.0265884	0.0279201	11380	1.12154	0.0438931	9.90286e-35	0.0483494	0.0501176	843	1.45639	0.0025039	8.07815e-25	0.00340503	0.00390088	3655	1.2629	0.0125195	1.37877e-42	0.0153063	0.0163277	7514	1.18013	0.0275429	1.16551e-45	0.031785	0.0332352	13796	1.13497	0.052582	9.3587e-51
		PBMC-47	250216	627	1.19888	0.00209015	9.69493e-06	0.00231373	0.00270961	3374	1.29028	0.0104507	2.58847e-46	0.0130361	0.0139439	6820	1.18549	0.0229916	1.48376e-43	0.0266219	0.027902	12397	1.12877	0.0438931	9.84705e-42	0.0486981	0.0504027	921	1.47003	0.0025039	3.34827e-28	0.00344731	0.00392594	3937	1.25679	0.0125195	5.41898e-44	0.0152504	0.0162297	8110	1.17678	0.0275429	1.44513e-47	0.0317215	0.0331133	14901	1.13257	0.052582	5.97457e-53
		PBMC-48	139025	369	1.26986	0.00209015	9.07111e-06	0.00239057	0.0029389	1951	1.34282	0.0104507	8.0842e-36	0.0134217	0.0146656	3846	1.20322	0.0229916	1.81477e-29	0.0268082	0.0285397	6979	1.14368	0.0438931	2.70192e-29	0.0490576	0.0513604	494	1.41911	0.0025039	1.70679e-13	0.00324733	0.00388029	2220	1.27548	0.0125195	1.31949e-28	0.0153159	0.0166411	4594	1.19974	0.0275429	5.1593e-34	0.0321109	0.0339974	8341	1.14101	0.052582	7.48078e-34
		PBMC-49	205266	525	1.22367	0.00209015	6.87263e-06	0.00234377	0.00278578	2879	1.34208	0.0104507	8.6866e-52	0.0135214	0.0145438	5693	1.2063	0.0229916	6.69781e-44	0.0270286	0.0284543	10298	1.14298	0.0438931	4.88784e-42	0.0492286	0.0511222	731	1.42227	0.0025039	2.07478e-19	0.00330813	0.00382851	3200	1.24522	0.0125195	1.94196e-33	0.015058	0.0161348	6671	1.17995	0.0275429	1.16244e-40	0.0317364	0.0332755	12094	1.12051	0.052582	1.4187e-36
		PBMC-50	186547	508	1.30286	0.00209015	9.71846e-09	0.00249177	0.00297024	2600	1.33364	0.0104507	4.27791e-45	0.0134104	0.0144798	5144	1.19934	0.0229916	1.37123e-37	0.0268364	0.028328	9215	1.12541	0.0438931	4.71356e-30	0.0484187	0.0503908	649	1.38944	0.0025039	1.69569e-15	0.00321688	0.00375676	2893	1.23872	0.0125195	4.02352e-29	0.0149523	0.0160791	5989	1.16562	0.0275429	7.96928e-32	0.0313092	0.0329144	10920	1.11326	0.052582	9.31253e-30
		PBMC-51	373628	978	1.25234	0.00209015	1.0867e-11	0.00245627	0.00278667	5119	1.31099	0.0104507	1.3706e-77	0.0133305	0.0140787	10163	1.18308	0.0229916	1.48315e-62	0.0266816	0.0277275	18401	1.12203	0.0438931	1.82012e-55	0.0485578	0.0499482	1376	1.47083	0.0025039	2.1721e-41	0.0034911	0.00388228	5898	1.26089	0.0125195	9.30314e-67	0.0153885	0.0161905	12207	1.1862	0.0275429	2.30761e-77	0.0321038	0.0332465	21968	1.11819	0.052582	9.46631e-63
		PBMC-52	211848	579	1.30761	0.00209015	5.9065e-10	0.00251524	0.00296472	2925	1.32116	0.0104507	1.53049e-47	0.0133145	0.014313	5876	1.20639	0.0229916	2.82463e-45	0.0270417	0.028445	10511	1.13038	0.0438931	1.90365e-36	0.0486949	0.050549	755	1.42333	0.0025039	4.58891e-20	0.00331457	0.00382691	3300	1.24423	0.0125195	3.00072e-34	0.0150542	0.0161136	6845	1.17311	0.0275429	5.41755e-39	0.031562	0.0330727	12531	1.12493	0.052582	2.46092e-40
		PBMC-53	292184	751	1.22972	0.00209015	3.94883e-08	0.00238994	0.00276063	3904	1.27852	0.0104507	8.94266e-50	0.0129482	0.0137843	7826	1.16497	0.0229916	1.42244e-40	0.0262021	0.0273763	14254	1.11143	0.0438931	6.66775e-37	0.048006	0.0495716	1027	1.40377	0.0025039	6.17474e-25	0.00330354	0.00373621	4531	1.23865	0.0125195	1.31516e-44	0.0150624	0.0159619	9450	1.17426	0.0275429	9.23851e-54	0.0317041	0.0329905	17134	1.11523	0.052582	3.80354e-47
		PBMC-54	407510	1058	1.24214	0.00209015	9.46105e-12	0.00244234	0.00275731	5472	1.28487	0.0104507	1.09841e-71	0.0130767	0.013786	11018	1.17597	0.0229916	3.87633e-63	0.0265415	0.02754	20140	1.12596	0.0438931	4.22825e-64	0.0487586	0.050092	1404	1.37598	0.0025039	5.08602e-30	0.00326772	0.00363003	6651	1.30365	0.0125195	1.33513e-96	0.0159343	0.0167148	13460	1.19921	0.0275429	9.22033e-96	0.0324833	0.0335831	24443	1.14072	0.052582	2.20787e-95
		PBMC-55	279425	684	1.17115	0.00209015	5.33152e-05	0.00226805	0.00263816	3717	1.27286	0.0104507	6.24466e-46	0.0128808	0.013734	7492	1.16617	0.0229916	1.97943e-39	0.0262164	0.0274179	13581	1.10731	0.0438931	6.01229e-33	0.047809	0.0494072	934	1.33495	0.0025039	3.29861e-17	0.00313195	0.00356361	4280	1.22346	0.0125195	8.09504e-38	0.0148651	0.0157794	8944	1.16213	0.0275429	5.56972e-45	0.031359	0.0326679	16297	1.10919	0.052582	8.20595e-41
		PBMC-56	176201	484	1.31419	0.00209015	7.84249e-09	0.00250786	0.00300245	2444	1.32723	0.0104507	3.38757e-41	0.0133296	0.0144275	4755	1.17374	0.0229916	1.24394e-27	0.0262346	0.0277535	8609	1.11313	0.0438931	1.47755e-23	0.047857	0.0498758	675	1.52995	0.0025039	4.93267e-25	0.00354776	0.00413045	2853	1.29332	0.0125195	3.56409e-40	0.0156076	0.0167919	5760	1.18687	0.0275429	1.09949e-37	0.0318645	0.0335308	10418	1.12445	0.052582	1.34489e-33
		PBMC-57	195764	542	1.32461	0.00209015	3.61885e-10	0.00254071	0.00301148	2745	1.34172	0.0104507	2.29995e-49	0.0135058	0.0145527	5341	1.18664	0.0229916	7.84485e-35	0.0265657	0.0280141	9846	1.14586	0.0438931	1.10996e-41	0.0493312	0.0512726	696	1.4199	0.0025039	1.78957e-18	0.00329646	0.00382901	3050	1.24446	0.0125195	8.0949e-32	0.015036	0.0161384	6324	1.17287	0.0275429	4.61405e-36	0.0315254	0.0330969	11651	1.13186	0.052582	2.14492e-41
		PBMC-58	402506	1099	1.30632	0.00209015	1.88358e-17	0.00257153	0.00289648	5531	1.31487	0.0104507	2.01186e-85	0.013384	0.0141058	10912	1.17913	0.0229916	1.59829e-64	0.0266106	0.0276165	19679	1.11387	0.0438931	2.83448e-52	0.048227	0.0495619	1457	1.44567	0.0025039	3.01028e-40	0.00343663	0.00381022	6257	1.24167	0.0125195	3.46276e-62	0.0151652	0.015932	12842	1.15838	0.0275429	3.42299e-61	0.0313643	0.0324527	23423	1.10671	0.052582	1.64696e-55
		PBMC-59	503259	1338	1.272	0.00209015	2.23534e-17	0.00251828	0.00280484	7012	1.33322	0.0104507	2.8842e-118	0.0136112	0.0142608	13850	1.19698	0.0229916	4.1506e-96	0.0270704	0.0279763	24887	1.12664	0.0438931	1.57771e-79	0.0488543	0.0500543	1762	1.39829	0.0025039	1.11435e-40	0.00333986	0.00366826	8009	1.27116	0.0125195	4.97514e-96	0.0155703	0.0162638	16718	1.2061	0.0275429	9.71614e-126	0.032726	0.0337183	30356	1.14714	0.052582	7.367e-128
		PBMC-60	428802	1133	1.26414	0.00209015	2.65646e-14	0.0024908	0.00280047	5961	1.33019	0.0104507	2.63695e-99	0.0135532	0.0142564	11821	1.19902	0.0229916	8.34913e-84	0.0270795	0.0280619	21473	1.14088	0.0438931	2.01774e-83	0.0494258	0.0507337	1530	1.42501	0.0025039	2.93823e-39	0.00339181	0.00375111	6593	1.22811	0.0125195	2.39093e-59	0.0150092	0.0157481	13938	1.18014	0.0275429	3.9996e-83	0.0319757	0.0330396	25515	1.13162	0.052582	3.40337e-88
		PBMC-61	250989	661	1.26	0.00209015	9.96147e-09	0.00243685	0.00284194	3389	1.29202	0.0104507	5.63967e-47	0.0130547	0.0139618	6672	1.1562	0.0229916	1.03721e-31	0.025957	0.0272196	12234	1.1105	0.0438931	1.91555e-31	0.047904	0.0495928	827	1.31593	0.0025039	3.51199e-14	0.00307453	0.00352699	3828	1.21823	0.0125195	1.04886e-32	0.0147758	0.0157387	7999	1.1571	0.0275429	2.93401e-38	0.0311861	0.0325645	14569	1.10392	0.052582	1.42779e-33
		PBMC-62	314238	840	1.27892	0.00209015	6.75258e-12	0.00249561	0.00285992	4372	1.33129	0.0104507	9.72814e-74	0.0135064	0.0143287	8589	1.18881	0.0229916	4.35715e-56	0.0267655	0.0279088	15539	1.12659	0.0438931	2.58195e-50	0.0486943	0.0502136	1066	1.35482	0.0025039	3.16036e-21	0.00319204	0.00360187	4803	1.22086	0.0125195	2.10271e-41	0.0148585	0.0157196	10068	1.16325	0.0275429	5.3574e-51	0.0314264	0.0326611	18562	1.12339	0.052582	1.34331e-57
		PBMC-63	355475	962	1.29476	0.00209015	1.33207e-14	0.00253812	0.00288255	4867	1.3101	0.0104507	1.51011e-73	0.0133121	0.0140789	9607	1.17546	0.0229916	5.01532e-55	0.0264952	0.0275642	17560	1.12543	0.0438931	1.10962e-55	0.0486886	0.0501161	1294	1.45381	0.0025039	5.78474e-37	0.00344487	0.00384369	5656	1.2709	0.0125195	3.12144e-68	0.0155023	0.0163278	11566	1.18131	0.0275429	4.3965e-70	0.0319559	0.0331252	21196	1.13399	0.052582	5.5899e-76
		PBMC-64	405433	1142	1.34763	0.00209015	6.17401e-22	0.00265593	0.00298472	5605	1.32285	0.0104507	3.61327e-90	0.0134676	0.0141889	11144	1.19551	0.0229916	1.0472e-76	0.0269855	0.0279946	20225	1.13651	0.0438931	2.32498e-74	0.0492168	0.0505595	1413	1.39189	0.0025039	3.56617e-32	0.00330608	0.00367139	6358	1.2526	0.0125195	4.78816e-68	0.0153018	0.0160691	13115	1.17446	0.0275429	4.91311e-74	0.0318056	0.0328973	24076	1.12935	0.052582	9.95974e-81
		PBMC-65	236649	592	1.19685	0.00209015	2.07837e-05	0.00230434	0.00271119	3147	1.27246	0.0104507	4.77479e-39	0.0128405	0.0137678	6417	1.17939	0.0229916	8.38343e-39	0.0264654	0.0277784	11594	1.11617	0.0438931	1.20526e-32	0.0481261	0.0498697	812	1.37036	0.0025039	1.22247e-17	0.00319963	0.00367515	3787	1.27821	0.0125195	2.35719e-48	0.0155008	0.0165163	7771	1.19224	0.0275429	9.17356e-53	0.0321233	0.0335635	14010	1.12589	0.052582	1.63452e-45
		PBMC-66	212872	578	1.29907	0.00209015	1.58748e-09	0.00249864	0.00294557	3015	1.35526	0.0104507	1.75969e-57	0.0136657	0.0146744	5949	1.2155	0.0229916	2.63204e-49	0.0272503	0.0286553	10689	1.14399	0.0438931	4.27965e-44	0.0492893	0.0511495	778	1.45963	0.0025039	2.85781e-23	0.00340286	0.00392035	3353	1.25814	0.0125195	4.67957e-38	0.0152266	0.0162892	6991	1.19237	0.0275429	1.05549e-47	0.0320883	0.0336072	12653	1.13042	0.052582	6.33526e-44
[truncated: 26 more columns]
