# Supplementary material for: Novel approach reveals genomic landscapes of single-strand DNA breaks with nucleotide resolution in human cells
Source: Nat Commun. 2019 Dec 20;10:5799. doi: 10.1038/s41467-019-13602-7 (PMC6925131; doi:10.1038/s41467-019-13602-7)
Supplement: Supplementary file 18 — Supplementary Data 17 [file 41467_2019_13602_MOESM18_ESM.xlsx]

## Sheet: Sheet1
D17: Overlap between SSBs and indels
D17.1 SSiNGLe-SMS
Method	Cell Type	Number of reads detecting SSB	Number of SSBs	Overlap with INDELs (Precise)																		Overlap with INDELs ( +/- 2bp)																		Overlap with INDELs ( +/- 5bp)
				Rare (MAF<0.5%)						Low (0.5%≤MAF≤5%)						Common (MAF>5%)						Rare (MAF<0.5%)						Low (0.5%≤MAF≤5%)						Common (MAF>5%)						Rare (MAF<0.5%)						Low (0.5%≤MAF≤5%)
				Number of SSBs overlapping indels	Odds Ratio	Expected_proportion	P-value	95% Confidence Interval_Low	95% Confidence Interval_High	Number of SSBs overlapping indels	Odds Ratio	Expected_proportion	P-value	95% Confidence Interval_Low	95% Confidence Interval_High	Number of SSBs overlapping indels	Odds Ratio	Expected_proportion	P-value	95% Confidence Interval_Low	95% Confidence Interval_High	Number of SSBs overlapping indels	Odds Ratio	Expected_proportion	P-value	95% Confidence Interval_Low	95% Confidence Interval_High	Number of SSBs overlapping indels	Odds Ratio	Expected_proportion	P-value	95% Confidence Interval_Low	95% Confidence Interval_High	Number of SSBs overlapping indels	Odds Ratio	Expected_proportion	P-value	95% Confidence Interval_Low	95% Confidence Interval_High	Number of SSBs overlapping indels	Odds Ratio	Expected_proportion	P-value	95% Confidence Interval_Low	95% Confidence Interval_High	Number of SSBs overlapping indels	Odds Ratio	Expected_proportion	P-value
SSiNGLe-SMS	K562 (out untailed and DMSO)	≥1	4624990	8238		0.00178039	0.964809	0.00174297	0.00182004	3789	0.968852	0.000845583	0.0519251	0.000793375	0.000845743	3463	0.801589	0.000934092	<2.2E-16	0.000724035	0.000774111	16165	0.392627	0.00890195	<2.2E-16	0.00344156	0.00354935	7145	0.365397	0.00422792	<2.2E-16	0.00150928	0.00158108	6688	0.309618	0.00467046	<2.2E-16	0.00141163	0.00148111	27737	0.306225	0.0195843	<2.2E-16	0.00592704	0.00606799	12178	0.283084	0.00930142	<2.2E-16
		≥2	29941	55	1.03177	0.00178039	0.783822	0.00138413	0.00239038	24	0.947957	0.000845583	0.920603	0.000513651	0.00119245	20	0.715112	0.000934092	0.154571	0.000408066	0.00103145	102	0.382691	0.00890195	<2.2E-16	0.00277858	0.00413399	53	0.418681	0.00422792	1.9796e-13	0.00132623	0.00231477	39	0.278894	0.00467046	<2.2E-16	0.000926408	0.00178022	174	0.296739	0.0195843	<2.2E-16	0.00498199	0.00673884	95	0.341121	0.00930142	<2.2E-16
		≥3	754	0	0	0.00178039	0.649137	0	0.00488046	0	0	0.000845583	1	0	0.00488046	1	1.41984	0.000934092	0.505711	3.35774e-05	0.00736708	0	0	0.00890195	0.0026922	0	0.00488046	0	0	0.00422792	0.084509	0	0.00488046	1	0.283968	0.00467046	0.2778	3.35774e-05	0.00736708	3	0.203162	0.0195843	0.00051126	0.000821273	0.0115833	2	0.285174	0.00930142	0.0555605
	PBMC	≥1	7383146	13766	1.04725	0.00178039	7.35942e-08	0.00183353	0.0018959	6369	1.02017	0.000845583	0.110634	0.000841592	0.000884082	6388	0.926262	0.000934092	5.90934e-10	0.000844134	0.000886687	26682	0.405968	0.00890195	<2.2E-16	0.00357075	0.00365745	12051	0.38606	0.00422792	<2.2E-16	0.00160324	0.00166161	12584	0.364937	0.00467046	<2.2E-16	0.0016748	0.00173444	45700	0.316058	0.0195843	<2.2E-16	0.00613333	0.00624661	20344	0.296241	0.00930142	<2.2E-16
		≥2	63205	124	1.10193	0.00178039	0.277583	0.00163204	0.00233868	69	1.29104	0.000845583	0.0396131	0.000849493	0.0013814	57	0.965458	0.000934092	0.845202	0.000683105	0.00116827	232	0.412336	0.00890195	<2.2E-16	0.00321414	0.00417351	114	0.426606	0.00422792	5.08433e-26	0.00148802	0.00216635	110	0.372633	0.00467046	<2.2E-16	0.00143058	0.00209724	431	0.348191	0.0195843	<2.2E-16	0.00619232	0.00749174	189	0.321485	0.00930142	<2.2E-16
		≥3	4677	4	0.480372	0.00178039	0.162844	0.000233074	0.00218832	3	0.758573	0.000845583	1	0.000132299	0.0018734	5	1.14449	0.000934092	0.631603	0.00034721	0.00249305	9	0.216167	0.00890195	1.95368e-09	0.000880283	0.00364978	7	0.354001	0.00422792	0.00209772	0.00060195	0.0030813	7	0.320458	0.00467046	0.000515595	0.00060195	0.0030813	35	0.382114	0.0195843	1.4877e-11	0.00521786	0.0103924	16	0.367793	0.00930142	2.82141e-06
D17.2 SSiNGLe-ILM
Method	Cell_Type	Sample ID	Number of SSBs	Overlap with Common Indels																								Overlap with Low Indels
				Precise						Extend +/- 2bp						Extend +/- 5bp						Extend +/- 10bp						Precise						Extend +/- 2bp						Extend +/- 5bp						Extend +/- 10bp
				Number of SSBs overlapping Indels	Odds Ratio	Expected proportion	P-value	95% Confidence Interval_Low	95% Confidence Interval_High	Number of SSBs overlapping Indels	Odds Ratio	Expected proportion	P-value	95% Confidence Interval_Low	95% Confidence Interval_High	Number of SSBs overlapping Indels	Odds Ratio	Expected proportion	P-value	95% Confidence Interval_Low	95% Confidence Interval_High	Number of SSBs overlapping Indels	Odds Ratio	Expected proportion	P-value	95% Confidence Interval_Low	95% Confidence Interval_High	Number of SSBs overlapping Indels	Odds Ratio	Expected proportion	P-value	95% Confidence Interval_Low	95% Confidence Interval_High	Number of SSBs overlapping Indels	Odds Ratio	Expected proportion	P-value	95% Confidence Interval_Low	95% Confidence Interval_High	Number of SSBs overlapping Indels	Odds Ratio	Expected proportion	P-value	95% Confidence Interval_Low	95% Confidence Interval_High	Number of SSBs overlapping Indels	Odds Ratio	Expected proportion	P-value
SSiNGLe-ILM	K562	Imatinib _6h.B1	341644	384	1.203	0.000934092	0.000414162	0.00101441	0.00124214	675	0.423	0.00467046	3.8279e-150	0.00182962	0.00213041	1108	0.316	0.010275	4.94065645841247e-324	0.00305525	0.00343953	1805	0.269	0.0196159	4.94065645841247e-324	0.00504293	0.00553207	282	0.976	0.000845583	0.723895	0.000731917	0.000927551	521	0.360693	0.00422792	<2.2E-16	0.00139691	0.00166161	943	0.297	0.00930142	<2.2E-16	0.00258702	0.00294186	1624	0.268	0.0177573	<2.2E-16
		Imatinib _12h.B1	352396	457	1.388	0.000934092	2.75535e-11	0.00118072	0.00142128	764	0.464	0.00467046	7.34584e-131	0.00201714	0.00232717	1153	0.318	0.010275	4.94065645841247e-324	0.00308602	0.003466	1926	0.279	0.0196159	4.94065645841247e-324	0.00522468	0.00571439	340	1.141	0.000845583	0.0161436	0.000865024	0.00107297	607	0.40741	0.00422792	<2.2E-16	0.00158828	0.00186501	1010	0.308	0.00930142	<2.2E-16	0.00269227	0.00304817	1718	0.275	0.0177573	<2.2E-16
		Imatinib _24h.B1	422750	675	1.709	0.000934092	1.36987e-37	0.00147858	0.00172171	1111	0.563	0.00467046	6.53962e-100	0.00247594	0.002787	1660	0.382	0.010275	4.94065645841247e-324	0.00374037	0.00411982	2557	0.308	0.0196159	9.88131291682493e-324	0.00581697	0.00628682	393	1.099	0.000845583	0.0639347	0.000840015	0.00102619	761	0.42577	0.00422792	<2.2E-16	0.00167458	0.00193256	1276	0.325	0.00930142	<2.2E-16	0.0028552	0.00318833	2138	0.285	0.0177573	<2.2E-16
		Imatinib _36h.B1	490883	590	1.287	0.000934092	3.77824e-09	0.00110693	0.00130287	1089	0.475	0.00467046	2.48153e-173	0.00208876	0.00235407	1717	0.34	0.010275	4.94065645841247e-324	0.00333454	0.00366692	2677	0.278	0.0196159	9.88131291682493e-324	0.00524932	0.00566342	488	1.176	0.000845583	0.000485811	0.000907908	0.00108632	946	0.455813	0.00422792	<2.2E-16	0.00180638	0.00205383	1579	0.346	0.00930142	<2.2E-16	0.00306017	0.00337904	2531	0.29	0.0177573	<2.2E-16
		Imatinib _48h.B1	274927	340	1.324	0.000934092	6.70153e-07	0.00110879	0.00137529	606	0.472	0.00467046	4.25667e-99	0.00203237	0.0023867	920	0.326	0.010275	4.94065645841247e-324	0.0031339	0.00356936	1438	0.267	0.0196159	4.94065645841247e-324	0.00496426	0.00550721	253	1.088	0.000845583	0.178465	0.000810377	0.00104084	467	0.401766	0.00422792	<2.2E-16	0.00154816	0.00185976	803	0.314	0.00930142	<2.2E-16	0.00272249	0.00312965	1337	0.274	0.0177573	<2.2E-16
		10074_G5_6h.B1	449737	526	1.252	0.000934092	6.23985e-07	0.0010718	0.00127386	936	0.446	0.00467046	7.68746e-180	0.00195013	0.00221878	1420	0.307	0.010275	4.94065645841247e-324	0.00299553	0.00332572	2324	0.263	0.0196159	4.94065645841247e-324	0.00496	0.00538134	348	0.915	0.000845583	0.100588	0.000694641	0.000859472	687	0.361303	0.00422792	<2.2E-16	0.00141553	0.00164609	1157	0.277	0.00930142	<2.2E-16	0.00242667	0.00272503	1979	0.248	0.0177573	<2.2E-16
		10074_G5_12h.B1	239116	353	1.58	0.000934092	1.2236e-15	0.00132636	0.00163846	565	0.506	0.00467046	1.39436e-74	0.00217223	0.00256573	848	0.345	0.010275	1.81920156233162e-311	0.00331207	0.00379288	1342	0.286	0.0196159	4.94065645841247e-324	0.00531682	0.00591993	208	1.029	0.000845583	0.672833	0.000755707	0.000996398	403	0.39863	0.00422792	<2.2E-16	0.00152494	0.00185807	659	0.296	0.00930142	<2.2E-16	0.00254981	0.00297435	1138	0.268	0.0177573	<2.2E-16
		10074_G5_24h.B1	173289	195	1.205	0.000934092	0.0105647	0.000972953	0.00129469	321	0.397	0.00467046	2.81307e-85	0.00165543	0.00206631	483	0.271	0.010275	4.82301e-294	0.00254449	0.00304687	806	0.237	0.0196159	4.94065645841247e-324	0.00433626	0.00498286	150	1.024	0.000845583	0.772257	0.000732673	0.00101567	282	0.384903	0.00422792	<2.2E-16	0.00144306	0.0018286	460	0.285	0.00930142	<2.2E-16	0.00241774	0.00290819	735	0.239	0.0177573	<2.2E-16
		10074_G5_36h.B1	731556	934	1.367	0.000934092	1.01775e-19	0.0011962	0.00136125	1638	0.479	0.00467046	1.31008e-252	0.00213204	0.00235005	2549	0.339	0.010275	4.94065645841247e-324	0.00335061	0.00362205	3994	0.278	0.0196159	9.88131291682493e-324	0.00529202	0.00563111	690	1.115	0.000845583	0.00456484	0.000874152	0.00101624	1343	0.434212	0.00422792	<2.2E-16	0.00173901	0.00193659	2296	0.337	0.00930142	<2.2E-16	0.00301163	0.00326936	3726	0.287	0.0177573	<2.2E-16
		10074_G5_48h.B1	321331	352	1.173	0.000934092	0.00352079	0.000984035	0.001216	629	0.419	0.00467046	1.63717e-143	0.00180761	0.00211645	968	0.293	0.010275	4.94065645841247e-324	0.00282592	0.00320807	1534	0.243	0.0196159	4.94065645841247e-324	0.00453849	0.0050183	267	0.983	0.000845583	0.808155	0.000734266	0.000936749	523	0.384966	0.00422792	<2.2E-16	0.00149118	0.00177314	894	0.299	0.00930142	<2.2E-16	0.002603	0.00297042	1497	0.262	0.0177573	<2.2E-16
		YM_155_6h.B1	353192	371	1.125	0.000934092	0.0256403	0.000946288	0.00116287	664	0.403	0.00467046	3.18583e-168	0.00173982	0.00202844	1039	0.286	0.010275	4.94065645841247e-324	0.00276581	0.00312591	1752	0.253	0.0196159	4.94065645841247e-324	0.00473143	0.0051977	295	0.988	0.000845583	0.862114	0.00074267	0.00093615	576	0.385732	0.00422792	<2.2E-16	0.00150046	0.00176951	949	0.289	0.00930142	<2.2E-16	0.00251888	0.00286321	1617	0.258	0.0177573	<2.2E-16
		YM_155_12h.B1	394839	673	1.825	0.000934092	8.24388e-46	0.00157823	0.00183816	1070	0.58	0.00467046	1.67105e-85	0.0025502	0.00287709	1573	0.388	0.010275	4.94065645841247e-324	0.0037898	0.00418534	2396	0.309	0.0196159	4.94065645841247e-324	0.00582842	0.00631547	348	1.042	0.000845583	0.427285	0.000791227	0.000978966	650	0.389374	0.00422792	<2.2E-16	0.00152219	0.00177769	1110	0.302	0.00930142	<2.2E-16	0.00264851	0.00298139	1919	0.274	0.0177573	<2.2E-16
		YM_155_24h.B1	522405	694	1.422	0.000934092	1.58245e-18	0.00123152	0.00143102	1207	0.495	0.00467046	3.47807e-169	0.00218208	0.00244442	1956	0.364	0.010275	4.94065645841247e-324	0.0035804	0.00391358	3034	0.296	0.0196159	4.94065645841247e-324	0.00560349	0.00601753	480	1.087	0.000845583	0.0704288	0.00083849	0.00100478	970	0.439175	0.00422792	<2.2E-16	0.00174187	0.0019773	1669	0.343	0.00930142	<2.2E-16	0.00304361	0.00335162	2727	0.294	0.0177573	<2.2E-16
		YM_155_36h.B1	369528	435	1.26	0.000934092	3.12147e-06	0.0010692	0.0012931	783	0.454	0.00467046	2.80675e-143	0.00197322	0.00227251	1205	0.317	0.010275	4.94065645841247e-324	0.00307965	0.00345004	1908	0.263	0.0196159	4.94065645841247e-324	0.0049348	0.0053997	307	0.983	0.000845583	0.798918	0.000740478	0.00092907	625	0.400043	0.00422792	<2.2E-16	0.00156143	0.00182918	1049	0.305	0.00930142	<2.2E-16	0.00266977	0.00301561	1769	0.27	0.0177573	<2.2E-16
		YM_155_48h.B1	622180	641	1.103	0.000934092	0.0143193	0.000952062	0.00111314	1203	0.414	0.00467046	6.31669e-282	0.00182589	0.00204584	1887	0.295	0.010275	4.94065645841247e-324	0.00289777	0.00317266	3038	0.249	0.0196159	9.88131291682493e-324	0.00471113	0.00505917	486	0.924	0.000845583	0.0810173	0.000713236	0.000853728	968	0.367987	0.00422792	<2.2E-16	0.00145941	0.00165692	1670	0.289	0.00930142	<2.2E-16	0.00255707	0.00281582	2865	0.259	0.0177573	<2.2E-16
		Talazoparib _6h.B1	383946	399	1.113	0.000934092	0.034551	0.000939775	0.00114629	727	0.405	0.00467046	1.26928e-180	0.00175846	0.00203614	1132	0.287	0.010275	4.94065645841247e-324	0.00277929	0.00312494	1872	0.249	0.0196159	4.94065645841247e-324	0.0046578	0.0051011	314	0.967	0.000845583	0.578686	0.000729889	0.000913426	589	0.362843	0.00422792	<2.2E-16	0.00141275	0.00166301	1028	0.288	0.00930142	<2.2E-16	0.00251647	0.00284603	1734	0.254	0.0177573	<2.2E-16
		Talazoparib _12h.B1	300743	519	1.847	0.000934092	5.4516e-37	0.00158054	0.00188064	775	0.552	0.00467046	1.74587e-75	0.0023989	0.00276469	1103	0.357	0.010275	4.94065645841247e-324	0.00345467	0.00389015	1715	0.291	0.0196159	4.94065645841247e-324	0.00543653	0.00597814	246	0.967	0.000845583	0.637893	0.000718977	0.000926785	481	0.378288	0.00422792	<2.2E-16	0.00145972	0.00174877	814	0.291	0.00930142	<2.2E-16	0.00252409	0.00289886	1377	0.258	0.0177573	<2.2E-16
		Talazoparib _24h.B1	147970	167	1.208	0.000934092	0.0170638	0.000963999	0.00131324	301	0.436	0.00467046	8.69893e-63	0.00181105	0.0022772	485	0.319	0.010275	1.24091e-212	0.00299286	0.00358226	794	0.274	0.0196159	4.94065645841247e-324	0.00500006	0.00575143	125	0.999	0.000845583	1	0.000703223	0.00100642	261	0.417196	0.00422792	<2.2E-16	0.00155651	0.00199113	434	0.315	0.00930142	<2.2E-16	0.00266389	0.00322192	719	0.274	0.0177573	<2.2E-16
		Talazoparib _36h.B1	398351	492	1.322	0.000934092	2.74979e-09	0.00112841	0.00134913	949	0.51	0.00467046	7.95696e-121	0.00223331	0.00253865	1476	0.361	0.010275	4.94065645841247e-324	0.00351896	0.00389886	2225	0.285	0.0196159	4.94065645841247e-324	0.00535644	0.00582185	402	1.193	0.000845583	0.000533493	0.000912952	0.00111274	780	0.463129	0.00422792	<2.2E-16	0.00182317	0.0021003	1327	0.358	0.00930142	<2.2E-16	0.00315466	0.00351509	2143	0.303	0.0177573	<2.2E-16
		Talazoparib _48h.B1	819154	825	1.078	0.000934092	0.0313858	0.000939607	0.00107823	1553	0.406	0.00467046	4.94065645841247e-324	0.00180281	0.00199245	2554	0.303	0.010275	4.94065645841247e-324	0.00299827	0.00324097	4106	0.256	0.0196159	9.88131291682493e-324	0.0048607	0.0051678	735	1.061	0.000845583	0.110316	0.00083359	0.000964515	1429	0.41261	0.00422792	<2.2E-16	0.00165527	0.00183725	2430	0.319	0.00930142	<2.2E-16	0.00284985	0.00308663	4020	0.276	0.0177573	<2.2E-16
		SN_38 _6h.B1	413699	475	1.229	0.000934092	1.32876e-05	0.00104728	0.00125616	849	0.439	0.00467046	7.97262e-170	0.0019166	0.00219488	1292	0.304	0.010275	4.94065645841247e-324	0.0029553	0.00329781	2152	0.265	0.0196159	9.88131291682493e-324	0.00498491	0.00542577	329	0.94	0.000845583	0.272873	0.000711672	0.000885971	653	0.373338	0.00422792	<2.2E-16	0.00145977	0.00170418	1099	0.286	0.00930142	<2.2E-16	0.00250195	0.00281812	1818	0.247	0.0177573	<2.2E-16
		SN_38 _12h.B1	361743	541	1.601	0.000934092	2.70599e-24	0.00137224	0.00162693	844	0.5	0.00467046	3.07609e-115	0.00217854	0.00249581	1231	0.331	0.010275	4.94065645841247e-324	0.0032158	0.00359816	1962	0.276	0.0196159	4.94065645841247e-324	0.00518699	0.00566847	367	1.2	0.000845583	0.000660069	0.000913424	0.00112377	619	0.404729	0.00422792	<2.2E-16	0.0015791	0.0018513	1022	0.304	0.00930142	<2.2E-16	0.00265486	0.0030036	1736	0.27	0.0177573	<2.2E-16
		SN_38 _24h.B1	395883	621	1.679	0.000934092	1.11711e-32	0.00144777	0.00169691	964	0.521	0.00467046	4.18369e-114	0.00228392	0.00259356	1449	0.356	0.010275	4.94065645841247e-324	0.00347444	0.00385323	2254	0.29	0.0196159	4.94065645841247e-324	0.00546158	0.0059329	372	1.111	0.000845583	0.0430312	0.000846636	0.00104013	697	0.416428	0.00422792	<2.2E-16	0.00163243	0.00189619	1137	0.309	0.00930142	<2.2E-16	0.00270775	0.00304372	1934	0.275	0.0177573	<2.2E-16
		SN_38 _36h.B1	694510	843	1.299	0.000934092	2.9716e-13	0.00113328	0.00129853	1563	0.482	0.00467046	2.57656e-237	0.00214042	0.00236478	2494	0.349	0.010275	4.94065645841247e-324	0.00345169	0.00373451	3849	0.283	0.0196159	9.88131291682493e-324	0.00536878	0.00571943	669	1.139	0.000845583	0.000953471	0.00089168	0.00103907	1418	0.482916	0.00422792	<2.2E-16	0.00193693	0.00215071	2305	0.357	0.00930142	<2.2E-16	0.00318498	0.00345696	3714	0.301	0.0177573	<2.2E-16
		SN_38 _48h.B1	740009	832	1.204	0.000934092	2.01986e-07	0.00104924	0.00120333	1512	0.437	0.00467046	1.01673e-304	0.00194161	0.00214875	2420	0.318	0.010275	4.94065645841247e-324	0.00314142	0.00340295	3879	0.267	0.0196159	9.88131291682493e-324	0.00507857	0.00540898	709	1.133	0.000845583	0.00111154	0.000888892	0.00103125	1357	0.433727	0.00422792	<2.2E-16	0.00173756	0.00193389	2240	0.325	0.00930142	<2.2E-16	0.0029031	0.0031548	3666	0.279	0.0177573	<2.2E-16
		Etoposide _6h.B1	485551	532	1.173	0.000934092	0.000323502	0.00100457	0.00119279	945	0.417	0.00467046	4.18625e-218	0.00182423	0.00207426	1413	0.283	0.010275	4.94065645841247e-324	0.00276053	0.00306565	2295	0.241	0.0196159	9.88131291682493e-324	0.0045356	0.00492352	400	0.974	0.000845583	0.621488	0.000745071	0.000908592	764	0.372162	0.00422792	<2.2E-16	0.00146394	0.00168902	1267	0.281	0.00930142	<2.2E-16	0.00246786	0.00275694	2102	0.244	0.0177573	<2.2E-16
		Etoposide _12h.B1	236285	213	0.965	0.000934092	0.637273	0.000784495	0.00103092	390	0.353	0.00467046	4.3187e-136	0.0014909	0.00182262	627	0.258	0.010275	4.94065645841247e-324	0.00245015	0.00286935	1049	0.226	0.0196159	4.94065645841247e-324	0.00417547	0.0047159	172	0.861	0.000845583	0.0514568	0.000623241	0.000845171	343	0.343346	0.00422792	<2.2E-16	0.00130215	0.00161355	559	0.254	0.00930142	<2.2E-16	0.00217391	0.00257003	1013	0.241	0.0177573	<2.2E-16
		Etoposide _24h.B1	329948	478	1.551	0.000934092	3.42081e-19	0.00132182	0.00158449	772	0.501	0.00467046	1.58572e-104	0.00217778	0.00251059	1163	0.343	0.010275	4.94065645841247e-324	0.00332543	0.00373296	1814	0.28	0.0196159	4.94065645841247e-324	0.00524837	0.00575605	316	1.133	0.000845583	0.0287453	0.000855073	0.0010693	575	0.412189	0.00422792	<2.2E-16	0.00160326	0.001891	933	0.304	0.00930142	<2.2E-16	0.00264939	0.00301486	1586	0.271	0.0177573	<2.2E-16
		Etoposide _36h.B1	497082	627	1.35	0.000934092	6.74767e-13	0.0011646	0.001364	1113	0.479	0.00467046	3.5265e-172	0.00210957	0.00237441	1785	0.349	0.010275	4.94065645841247e-324	0.00342656	0.00376118	2812	0.288	0.0196159	9.88131291682493e-324	0.0054504	0.00586942	470	1.118	0.000845583	0.0167681	0.000861993	0.00103494	994	0.472968	0.00422792	<2.2E-16	0.00187739	0.00212781	1594	0.345	0.00930142	<2.2E-16	0.00305144	0.00336782	2489	0.282	0.0177573	<2.2E-16
		Etoposide _48h.B1	471823	461	1.046	0.000934092	0.32857	0.000889933	0.00107041	912	0.414	0.00467046	2.19998e-214	0.00180961	0.00206243	1449	0.299	0.010275	4.94065645841247e-324	0.00291518	0.0032331	2388	0.258	0.0196159	4.94065645841247e-324	0.00486072	0.00526783	462	1.158	0.000845583	0.00205652	0.000891955	0.00107262	847	0.424598	0.00422792	<2.2E-16	0.00167639	0.00192013	1390	0.317	0.00930142	<2.2E-16	0.00279337	0.00310482	2263	0.27	0.0177573	<2.2E-16
		Romidespin _6h.B1	229184	254	1.186	0.000934092	0.0076173	0.000976226	0.0012532	449	0.419	0.00467046	9.64623e-103	0.00178223	0.00214879	704	0.299	0.010275	4.94065645841247e-324	0.00284933	0.00330691	1137	0.253	0.0196159	4.94065645841247e-324	0.00467752	0.00525726	200	1.032	0.000845583	0.640361	0.000755946	0.00100228	384	0.396297	0.00422792	<2.2E-16	0.00151222	0.0018516	669	0.314	0.00930142	<2.2E-16	0.0027023	0.00314852	1120	0.275	0.0177573	<2.2E-16
		Romidespin _12h.B1	315328	508	1.725	0.000934092	1.4448e-29	0.00147405	0.00175727	799	0.543	0.00467046	1.27705e-82	0.0023614	0.00271558	1192	0.368	0.010275	4.94065645841247e-324	0.00356899	0.00400059	1854	0.3	0.0196159	4.94065645841247e-324	0.00561571	0.00615262	289	1.084	0.000845583	0.168038	0.000813916	0.00102844	517	0.387794	0.00422792	<2.2E-16	0.00150136	0.00178705	853	0.291	0.00930142	<2.2E-16	0.00252683	0.00289265	1442	0.258	0.0177573	<2.2E-16
		Romidespin _24h.B1	342630	430	1.344	0.000934092	4.80645e-09	0.00113923	0.00137933	787	0.492	0.00467046	5.01757e-113	0.00213941	0.00246298	1245	0.354	0.010275	4.94065645841247e-324	0.00343493	0.00384085	1999	0.297	0.0196159	4.94065645841247e-324	0.005582	0.00609498	317	1.094	0.000845583	0.112395	0.00082618	0.0010328	655	0.452157	0.00422792	<2.2E-16	0.00176819	0.0020637	1115	0.35	0.00930142	<2.2E-16	0.00306629	0.00345066	1837	0.302	0.0177573	<2.2E-16
		Romidespin _36h.B1	704276	761	1.157	0.000934092	8.11911e-05	0.00100516	0.00116007	1486	0.452	0.00467046	1.74792e-273	0.00200415	0.00221992	2443	0.338	0.010275	4.94065645841247e-324	0.00333283	0.0036089	3836	0.278	0.0196159	9.88131291682493e-324	0.00527616	0.00562138	721	1.211	0.000845583	6.21463e-07	0.000950408	0.00110124	1430	0.480249	0.00422792	<2.2E-16	0.00192667	0.00213837	2363	0.361	0.00930142	<2.2E-16	0.0032215	0.00349305	3762	0.301	0.0177573	<2.2E-16
		Romidespin _48h.B1	432354	473	1.171	0.000934092	0.000773313	0.000997675	0.00119713	914	0.453	0.00467046	4.46766e-168	0.00197929	0.00225546	1432	0.322	0.010275	4.94065645841247e-324	0.00314302	0.00348789	2268	0.267	0.0196159	4.94065645841247e-324	0.00503254	0.00546553	420	1.149	0.000845583	0.00510858	0.000880771	0.00106887	794	0.434365	0.00422792	<2.2E-16	0.00171103	0.00196864	1329	0.33	0.00930142	<2.2E-16	0.00291104	0.00324341	2240	0.292	0.0177573	<2.2E-16
		DMSO _6h.B1	279405	289	1.107	0.000934092	0.0829132	0.000918566	0.00116066	516	0.395	0.00467046	3.80102e-137	0.00169098	0.00201305	821	0.286	0.010275	4.94065645841247e-324	0.00274107	0.00314612	1366	0.249	0.0196159	4.94065645841247e-324	0.00463369	0.00515458	234	0.99	0.000845583	0.922209	0.000733654	0.000951902	422	0.357233	0.00422792	<2.2E-16	0.00136976	0.00166144	731	0.281	0.00930142	<2.2E-16	0.00243025	0.00281273	1198	0.241	0.0177573	<2.2E-16
		DMSO _12h.B1	237841	443	1.994	0.000934092	6.85981e-39	0.0016933	0.0020442	686	0.618	0.00467046	6.52e-43	0.00267273	0.00310808	980	0.401	0.010275	7.35616e-251	0.00386692	0.00438608	1543	0.331	0.0196159	4.94065645841247e-324	0.0061688	0.00681837	241	1.198	0.000845583	0.00590802	0.000889434	0.00114954	422	0.419662	0.00422792	<2.2E-16	0.00160916	0.00195176	700	0.316	0.00930142	<2.2E-16	0.00272941	0.00316913	1189	0.282	0.0177573	<2.2E-16
		DMSO _24h.B1	530502	719	1.451	0.000934092	4.62256e-21	0.00125811	0.00145804	1227	0.495	0.00467046	2.20177e-171	0.00218542	0.00244587	1894	0.347	0.010275	4.94065645841247e-324	0.00341148	0.00373439	3008	0.289	0.0196159	9.88131291682493e-324	0.00546981	0.00587582	487	1.086	0.000845583	0.0725891	0.000838299	0.00100323	937	0.417759	0.00422792	<2.2E-16	0.00165505	0.00188295	1592	0.323	0.00930142	<2.2E-16	0.00285552	0.00315181	2614	0.277	0.0177573	<2.2E-16
		DMSO _36h.B1	826219	964	1.249	0.000934092	2.5861e-11	0.0010943	0.00124275	1821	0.472	0.00467046	2.2346e-294	0.00210404	0.00230751	2861	0.337	0.010275	4.94065645841247e-324	0.00333724	0.00359179	4442	0.274	0.0196159	9.88131291682493e-324	0.00521975	0.00553633	826	1.182	0.000845583	2.65796e-06	0.000932741	0.00107027	1643	0.470344	0.00422792	<2.2E-16	0.00189366	0.00208701	2725	0.355	0.00930142	<2.2E-16	0.00317567	0.00342415	4253	0.29	0.0177573	<2.2E-16
		DMSO _48h.B1	557060	605	1.163	0.000934092	0.000294371	0.00100127	0.0011761	1114	0.428	0.00467046	1.08707e-238	0.00188417	0.00212063	1802	0.315	0.010275	4.94065645841247e-324	0.00308742	0.00338747	2850	0.261	0.0196159	4.94065645841247e-324	0.00493047	0.00530699	490	1.04	0.000845583	0.381055	0.000803479	0.000961023	933	0.396144	0.00422792	<2.2E-16	0.00156919	0.00178578	1633	0.315	0.00930142	<2.2E-16	0.00279118	0.00307695	2714	0.274	0.0177573	<2.2E-16
		Imatinib _6h.B2	405065	510	1.348	0.000934092	1.19592e-10	0.0011522	0.00137315	841	0.445	0.00467046	6.64275e-163	0.00193837	0.00222124	1272	0.306	0.010275	4.94065645841247e-324	0.00297027	0.00331738	2089	0.263	0.0196159	4.94065645841247e-324	0.00493893	0.00538259	347	1.013	0.000845583	0.807765	0.000768912	0.000951655	638	0.372537	0.00422792	<2.2E-16	0.00145528	0.00170205	1101	0.292	0.00930142	<2.2E-16	0.00256008	0.00288326	1852	0.257	0.0177573	<2.2E-16
		Imatinib _12h.B2	198480	290	1.564	0.000934092	1.0894e-12	0.00129787	0.00163917	454	0.49	0.00467046	8.528e-67	0.002082	0.00250751	651	0.319	0.010275	2.67766e-284	0.00303315	0.00354139	1105	0.284	0.0196159	4.94065645841247e-324	0.00524469	0.0059045	179	1.067	0.000845583	0.374543	0.00077462	0.00104401	326	0.388485	0.00422792	<2.2E-16	0.00146913	0.00183064	571	0.309	0.00930142	<2.2E-16	0.00264601	0.00312243	935	0.265	0.0177573	<2.2E-16
		Imatinib _24h.B2	292702	343	1.255	0.000934092	4.94185e-05	0.00105116	0.00130257	620	0.454	0.00467046	6.90791e-114	0.00195488	0.00229149	983	0.327	0.010275	4.94065645841247e-324	0.003152	0.00357466	1545	0.269	0.0196159	4.94065645841247e-324	0.0050191	0.00554758	279	1.127	0.000845583	0.0485741	0.000844655	0.00107179	538	0.434741	0.00422792	<2.2E-16	0.00168612	0.00199997	855	0.314	0.00930142	<2.2E-16	0.00272878	0.00312329	1400	0.269	0.0177573	<2.2E-16
		Imatinib _36h.B2	172497	247	1.533	0.000934092	3.17332e-10	0.00125899	0.00162191	451	0.56	0.00467046	2.2909e-42	0.00237905	0.00286698	697	0.393	0.010275	5.07686e-188	0.00374675	0.00435141	1059	0.313	0.0196159	4.94065645841247e-324	0.00577604	0.00651918	176	1.207	0.000845583	0.0144706	0.000875194	0.00118259	381	0.522417	0.00422792	<2.2E-16	0.0019927	0.00244176	636	0.396	0.00930142	<2.2E-16	0.00340647	0.00398445	1013	0.331	0.0177573	<2.2E-16
		Imatinib _48h.B2	240999	296	1.315	0.000934092	6.53325e-06	0.00109234	0.00137631	533	0.474	0.00467046	1.63011e-86	0.00202801	0.00240737	846	0.342	0.010275	7.37432995735374e-318	0.00327817	0.00375467	1323	0.28	0.0196159	4.94065645841247e-324	0.00519854	0.00579275	234	1.148	0.000845583	0.038562	0.000850578	0.00110359	468	0.459308	0.00422792	<2.2E-16	0.00177009	0.00212589	805	0.359	0.00930142	<2.2E-16	0.00311382	0.00357878	1260	0.294	0.0177573	<2.2E-16
		10074_G5_6h.B2	343081	357	1.114	0.000934092	0.0441421	0.000935464	0.00115425	616	0.384	0.00467046	2.7095e-175	0.0016566	0.00194291	986	0.28	0.010275	4.94065645841247e-324	0.00269758	0.00305881	1572	0.234	0.0196159	4.94065645841247e-324	0.00435876	0.00481369	297	1.024	0.000845583	0.680879	0.000770056	0.000969899	545	0.375728	0.00422792	<2.2E-16	0.00145805	0.00172757	946	0.296	0.00930142	<2.2E-16	0.00258465	0.00293856	1591	0.261	0.0177573	<2.2E-16
		10074_G5_12h.B2	292961	376	1.374	0.000934092	4.18211e-09	0.00115705	0.00141987	616	0.45	0.00467046	1.4647e-115	0.00194003	0.00227528	922	0.306	0.010275	4.94065645841247e-324	0.00294757	0.0033567	1425	0.248	0.0196159	4.94065645841247e-324	0.0046154	0.00512273	245	0.989	0.000845583	0.898823	0.000734876	0.000947776	454	0.366539	0.00422792	<2.2E-16	0.0014105	0.00169889	761	0.279	0.00930142	<2.2E-16	0.00241653	0.00278865	1282	0.246	0.0177573	<2.2E-16
		10074_G5_24h.B2	458579	675	1.576	0.000934092	4.02064e-28	0.00136305	0.0015872	1047	0.489	0.00467046	1.14842e-152	0.00214707	0.00242556	1546	0.328	0.010275	4.94065645841247e-324	0.00320557	0.00354332	2416	0.269	0.0196159	9.88131291682493e-324	0.00506096	0.00548222	402	1.037	0.000845583	0.461299	0.000793044	0.000966604	737	0.380125	0.00422792	<2.2E-16	0.00149327	0.00172737	1266	0.297	0.00930142	<2.2E-16	0.0026109	0.00291684	2192	0.269	0.0177573	<2.2E-16
		10074_G5_36h.B2	126089	170	1.443	0.000934092	5.87688e-06	0.0011533	0.00156669	320	0.543	0.00467046	7.62677e-34	0.00226771	0.00283134	491	0.379	0.010275	1.33659e-145	0.00355779	0.00425348	760	0.307	0.0196159	4.94065645841247e-324	0.00560768	0.00647025	155	1.454	0.000845583	9.85909e-06	0.00104348	0.00143862	281	0.527112	0.00422792	<2.2E-16	0.00197585	0.00250463	443	0.378	0.00930142	<2.2E-16	0.0031943	0.00385564	700	0.313	0.0177573	<2.2E-16
		10074_G5_48h.B2	144540	181	1.341	0.000934092	0.000148184	0.00107655	0.00144842	318	0.471	0.00467046	4.34678e-53	0.00196512	0.00245536	479	0.323	0.010275	3.86219e-205	0.00302422	0.0036239	761	0.268	0.0196159	4.94065645841247e-324	0.00489839	0.00565162	146	1.195	0.000845583	0.0334078	0.000852967	0.00118777	275	0.450006	0.00422792	<2.2E-16	0.00168452	0.00214101	464	0.345	0.00930142	<2.2E-16	0.00292511	0.00351547	769	0.3	0.0177573	<2.2E-16
		YM_155_6h.B2	336625	388	1.234	0.000934092	6.07999e-05	0.00104083	0.00127313	679	0.432	0.00467046	7.79115e-143	0.00186833	0.0021745	1031	0.298	0.010275	4.94065645841247e-324	0.00287889	0.00325525	1678	0.254	0.0196159	4.94065645841247e-324	0.00474965	0.00522848	281	0.987	0.000845583	0.858798	0.000740033	0.000938236	533	0.374502	0.00422792	<2.2E-16	0.00145187	0.00172355	897	0.286	0.00930142	<2.2E-16	0.00249335	0.00284467	1526	0.255	0.0177573	<2.2E-16
		YM_155_12h.B2	242604	299	1.319	0.000934092	4.36369e-06	0.00109678	0.00138027	504	0.445	0.00467046	3.88466e-98	0.00190019	0.00226679	761	0.305	0.010275	4.94065645841247e-324	0.00291818	0.00336742	1242	0.261	0.0196159	4.94065645841247e-324	0.00483933	0.0054115	222	1.082	0.000845583	0.234989	0.000798694	0.00104362	398	0.388024	0.00422792	<2.2E-16	0.00148341	0.00180975	658	0.292	0.00930142	<2.2E-16	0.00250919	0.00292731	1112	0.258	0.0177573	<2.2E-16
		YM_155_24h.B2	190975	206	1.155	0.000934092	0.0429658	0.000936459	0.00123637	406	0.455	0.00467046	2.42326e-74	0.00192433	0.00234288	622	0.317	0.010275	7.88808e-276	0.00300638	0.00352282	973	0.26	0.0196159	4.94065645841247e-324	0.00478051	0.00542447	201	1.245	0.000845583	0.0027403	0.000912074	0.00120839	380	0.470631	0.00422792	<2.2E-16	0.0017949	0.00220003	585	0.329	0.00930142	<2.2E-16	0.00282033	0.0033214	942	0.278	0.0177573	<2.2E-16
		YM_155_36h.B2	558023	712	1.366	0.000934092	2.29902e-15	0.00118397	0.00137313	1281	0.492	0.00467046	3.86221e-183	0.00217173	0.00242469	1958	0.341	0.010275	4.94065645841247e-324	0.00335536	0.00366746	3084	0.282	0.0196159	4.94065645841247e-324	0.00533382	0.00572465	545	1.155	0.000845583	0.000985969	0.000896411	0.00106216	1013	0.429369	0.00422792	<2.2E-16	0.00170535	0.00193055	1707	0.329	0.00930142	<2.2E-16	0.00291581	0.00320741	2790	0.282	0.0177573	<2.2E-16
		YM_155_48h.B2	113708	111	1.045	0.000934092	0.62723	0.000803117	0.00117546	203	0.382	0.00467046	1.3389e-59	0.0015483	0.00204821	336	0.288	0.010275	6.35676e-183	0.00264779	0.00328785	554	0.248	0.0196159	4.94065645841247e-324	0.00447569	0.00529414	103	1.071	0.000845583	0.474828	0.000739425	0.00109848	191	0.397298	0.00422792	<2.2E-16	0.00145012	0.00193535	333	0.315	0.00930142	<2.2E-16	0.00262281	0.00326007	542	0.268	0.0177573	<2.2E-16
		Talazoparib _6h.B2	299100	323	1.156	0.000934092	0.0100453	0.000965389	0.00120426	600	0.43	0.00467046	2.70824e-128	0.00184884	0.00217297	886	0.288	0.010275	4.94065645841247e-324	0.00277062	0.00316355	1435	0.245	0.0196159	4.94065645841247e-324	0.00455323	0.0050519	227	0.898	0.000845583	0.108538	0.000663449	0.000864315	438	0.346363	0.00422792	<2.2E-16	0.00133053	0.00160806	758	0.272	0.00930142	<2.2E-16	0.00235725	0.00272104	1337	0.252	0.0177573	<2.2E-16
		Talazoparib _12h.B2	309229	516	1.786	0.000934092	2.16962e-33	0.00152788	0.00181892	768	0.532	0.00467046	2.93846e-85	0.00231122	0.00266539	1115	0.351	0.010275	4.94065645841247e-324	0.00339753	0.00382334	1697	0.28	0.0196159	4.94065645841247e-324	0.00523048	0.00575453	244	0.933	0.000845583	0.292835	0.000693183	0.000894481	481	0.367907	0.00422792	<2.2E-16	0.00141966	0.00170078	815	0.283	0.00930142	<2.2E-16	0.00245794	0.00282266	1386	0.252	0.0177573	<2.2E-16
		Talazoparib _24h.B2	139655	237	1.817	0.000934092	4.84084e-17	0.00148799	0.00192719	383	0.587	0.00467046	3.48819e-30	0.00247498	0.00303093	559	0.39	0.010275	8.68779e-155	0.00367832	0.00434797	837	0.306	0.0196159	4.94065645841247e-324	0.00559524	0.00641216	129	1.092	0.000845583	0.310956	0.000771248	0.00109746	243	0.411551	0.00422792	<2.2E-16	0.00152824	0.00197286	409	0.315	0.00930142	<2.2E-16	0.00265202	0.00322622	674	0.272	0.0177573	<2.2E-16
		Talazoparib _36h.B2	482256	623	1.383	0.000934092	1.38148e-14	0.00119244	0.00139732	1235	0.548	0.00467046	4.64715e-122	0.0024202	0.00270759	1972	0.398	0.010275	4.94065645841247e-324	0.00391095	0.00427327	2965	0.313	0.0196159	4.94065645841247e-324	0.0059295	0.00637284	517	1.268	0.000845583	1.91768e-07	0.000981658	0.00116851	1077	0.528216	0.00422792	<2.2E-16	0.00210199	0.00237056	1785	0.398	0.00930142	<2.2E-16	0.00353191	0.0038768	2797	0.327	0.0177573	<2.2E-16
		Talazoparib _48h.B2	104335	133	1.365	0.000934092	0.000558519	0.00106742	0.00151053	228	0.468	0.00467046	3.24178e-39	0.00191105	0.00248772	349	0.326	0.010275	5.62885e-147	0.00300372	0.00371432	556	0.272	0.0196159	4.94065645841247e-324	0.00489622	0.00578959	100	1.133	0.000845583	0.201297	0.0007799	0.00116561	196	0.444324	0.00422792	<2.2E-16	0.00162496	0.00216047	314	0.324	0.00930142	<2.2E-16	0.00268625	0.00336092	522	0.282	0.0177573	<2.2E-16
		SN_38 _6h.B2	92454	87	1.007	0.000934092	0.91425	0.000753776	0.0011606	172	0.398	0.00467046	5.76725e-46	0.00159294	0.00215981	282	0.297	0.010275	2.60271e-144	0.00270497	0.00342709	468	0.258	0.0196159	2.17210034382617e-315	0.0046147	0.00554072	63	0.806	0.000845583	0.0893914	0.00052366	0.000871749	132	0.337693	0.00422792	<2.2E-16	0.00119471	0.00169289	235	0.273	0.00930142	<2.2E-16	0.00222753	0.00288791	387	0.236	0.0177573	<2.2E-16
		SN_38 _12h.B2	239731	380	1.697	0.000934092	2.40482e-21	0.00142983	0.00175263	599	0.535	0.00467046	1.62555e-65	0.00230274	0.00270671	842	0.342	0.010275	4.10735521179088e-316	0.00327939	0.00375728	1355	0.288	0.0196159	4.94065645841247e-324	0.00535597	0.00596041	219	1.08	0.000845583	0.246285	0.000796578	0.00104279	418	0.412407	0.00422792	<2.2E-16	0.00158058	0.00191889	679	0.305	0.00930142	<2.2E-16	0.00262355	0.00305329	1143	0.269	0.0177573	<2.2E-16
		SN_38 _24h.B2	237799	306	1.378	0.000934092	8.9683e-08	0.00114672	0.00143925	543	0.489	0.00467046	6.10218e-80	0.00209559	0.00248359	808	0.331	0.010275	4.94065645841247e-324	0.00316791	0.00363998	1283	0.275	0.0196159	4.94065645841247e-324	0.00510483	0.00569795	199	0.99	0.000845583	0.915722	0.000724644	0.000961478	396	0.393875	0.00422792	<2.2E-16	0.00150539	0.00183749	693	0.313	0.00930142	<2.2E-16	0.00270155	0.00313916	1170	0.277	0.0177573	<2.2E-16
		SN_38 _36h.B2	120504	149	1.324	0.000934092	0.000948918	0.00104601	0.00145156	301	0.535	0.00467046	9.48363e-34	0.0022239	0.00279615	490	0.396	0.010275	1.39278e-130	0.00371478	0.00444191	730	0.309	0.0196159	4.94065645841247e-324	0.00562755	0.00651226	113	1.109	0.000845583	0.275185	0.000772881	0.0011273	246	0.482844	0.00422792	<2.2E-16	0.00179449	0.0023128	419	0.374	0.00930142	<2.2E-16	0.00315256	0.00382581	670	0.313	0.0177573	<2.2E-16
		SN_38 _48h.B2	122491	134	1.171	0.000934092	0.0681314	0.000916661	0.00129551	256	0.447	0.00467046	8.53618e-50	0.00184197	0.00236195	422	0.335	0.010275	3.00162e-166	0.00312474	0.00378941	633	0.263	0.0196159	4.94065645841247e-324	0.00477386	0.00558529	115	1.11	0.000845583	0.258015	0.000775173	0.00112683	233	0.44991	0.00422792	<2.2E-16	0.00166595	0.00216247	397	0.348	0.00930142	<2.2E-16	0.00293048	0.0035755	628	0.289	0.0177573	<2.2E-16
		Etoposide _6h.B2	154910	200	1.382	0.000934092	1.21567e-05	0.00111843	0.0014828	324	0.448	0.00467046	1.88305e-62	0.00187017	0.00233186	484	0.304	0.010275	1.50605e-234	0.00285259	0.00341505	739	0.243	0.0196159	4.94065645841247e-324	0.00443346	0.0051263	130	0.992	0.000845583	1	0.000701193	0.0009964	250	0.381711	0.00422792	<2.2E-16	0.00142011	0.00182659	410	0.285	0.00930142	<2.2E-16	0.00239697	0.00291532	694	0.252	0.0177573	<2.2E-16
		Etoposide _12h.B2	333791	567	1.819	0.000934092	1.85714e-38	0.00156181	0.00184429	851	0.546	0.00467046	5.14025e-86	0.00238126	0.00272647	1206	0.352	0.010275	4.94065645841247e-324	0.00341232	0.00382245	1815	0.277	0.0196159	4.94065645841247e-324	0.00519086	0.00569285	291	1.031	0.000845583	0.591948	0.000774541	0.000977892	552	0.391145	0.00422792	<2.2E-16	0.00151873	0.00179749	902	0.291	0.00930142	<2.2E-16	0.00252901	0.00288429	1510	0.255	0.0177573	<2.2E-16
		Etoposide _24h.B2	86809	133	1.64	0.000934092	1.11847e-07	0.00128295	0.00181545	217	0.535	0.00467046	1.24428e-24	0.00217853	0.00285488	298	0.334	0.010275	6.84558e-119	0.00305465	0.00384475	473	0.278	0.0196159	7.6089e-277	0.00496987	0.0059611	101	1.376	0.000845583	0.00232803	0.000947765	0.00141355	169	0.460464	0.00422792	<2.2E-16	0.00166457	0.0022631	286	0.354	0.00930142	<2.2E-16	0.00292431	0.00369864	457	0.296	0.0177573	<2.2E-16
		Etoposide _36h.B2	810987	901	1.189	0.000934092	3.90762e-07	0.00103966	0.00118592	1732	0.457	0.00467046	1.70254e-307	0.00203636	0.00223856	2815	0.338	0.010275	9.88131291682493e-324	0.00334424	0.00360149	4489	0.282	0.0196159	9.88131291682493e-324	0.00537491	0.0056991	724	1.056	0.000845583	0.146517	0.000828913	0.000960173	1477	0.430765	0.00422792	<2.2E-16	0.00172961	0.00191645	2558	0.339	0.00930142	<2.2E-16	0.0030333	0.00327863	4216	0.293	0.0177573	<2.2E-16
		Etoposide _48h.B2	808459	911	1.206	0.000934092	3.77846e-08	0.00105488	0.0012024	1642	0.435	0.00467046	4.94065645841247e-324	0.00193406	0.00213159	2575	0.31	0.010275	4.94065645841247e-324	0.00306341	0.00331031	4119	0.26	0.0196159	9.88131291682493e-324	0.00494084	0.00525248	729	1.066	0.000845583	0.0850473	0.000837465	0.000969585	1410	0.41251	0.00422792	<2.2E-16	0.00165428	0.00183744	2333	0.31	0.00930142	<2.2E-16	0.00276997	0.00300508	3924	0.273	0.0177573	<2.2E-16
		Romidespin _6h.B2	232194	493	2.273	0.000934092	4.04245e-58	0.00194009	0.00231896	728	0.671	0.00467046	1.16014e-30	0.00291198	0.00337118	960	0.402	0.010275	1.19658e-243	0.00387753	0.00440391	1408	0.309	0.0196159	4.94065645841247e-324	0.00575214	0.00638807	222	1.131	0.000845583	0.0685901	0.000834505	0.00109041	413	0.4207	0.00422792	<2.2E-16	0.00161139	0.00195861	674	0.312	0.00930142	<2.2E-16	0.00268799	0.00313005	1123	0.272	0.0177573	<2.2E-16
		Romidespin _12h.B2	349365	513	1.572	0.000934092	1.44859e-21	0.00134413	0.00160101	799	0.49	0.00467046	2.67656e-116	0.00213132	0.00245104	1164	0.324	0.010275	4.94065645841247e-324	0.00314338	0.00352845	1829	0.267	0.0196159	4.94065645841247e-324	0.0049986	0.00548009	330	1.117	0.000845583	0.0477144	0.000845437	0.00105213	612	0.414329	0.00422792	<2.2E-16	0.0016158	0.00189606	983	0.302	0.00930142	<2.2E-16	0.00264074	0.00299494	1590	0.256	0.0177573	<2.2E-16
		Romidespin _24h.B2	338819	462	1.46	0.000934092	1.72927e-14	0.00124211	0.00149366	777	0.491	0.00467046	3.65531e-112	0.00213499	0.00246013	1209	0.347	0.010275	4.94065645841247e-324	0.00337028	0.00377484	1872	0.282	0.0196159	4.94065645841247e-324	0.00527824	0.00578042	355	1.239	0.000845583	9.42466e-05	0.000941636	0.00116256	672	0.46911	0.00422792	<2.2E-16	0.00183635	0.00213899	1112	0.353	0.00930142	<2.2E-16	0.00309219	0.00348036	1878	0.312	0.0177573	<2.2E-16
		Romidespin _36h.B2	381948	500	1.401	0.000934092	7.74481e-13	0.0011969	0.00142893	906	0.508	0.00467046	4.52921e-117	0.00222025	0.00253147	1478	0.377	0.010275	4.94065645841247e-324	0.0036752	0.00407166	2205	0.294	0.0196159	4.94065645841247e-324	0.00553522	0.0060184	400	1.239	0.000845583	3.315e-05	0.000947181	0.00115503	807	0.499739	0.00422792	<2.2E-16	0.00196971	0.00226363	1314	0.37	0.00930142	<2.2E-16	0.00325703	0.00363108	2084	0.307	0.0177573	<2.2E-16
		Romidespin _48h.B2	224642	257	1.225	0.000934092	0.00165623	0.0010085	0.00129271	461	0.439	0.00467046	4.38952e-93	0.00186924	0.0022481	746	0.323	0.010275	6.5432433599896e-317	0.00308714	0.0035675	1213	0.275	0.0196159	4.94065645841247e-324	0.00510082	0.00571145	236	1.242	0.000845583	0.0012219	0.00092085	0.00119341	432	0.454848	0.00422792	<2.2E-16	0.00174612	0.00211304	720	0.345	0.00930142	<2.2E-16	0.00297557	0.00344759	1160	0.291	0.0177573	<2.2E-16
		DMSO _6h.B2	269378	287	1.141	0.000934092	0.027247	0.000945764	0.001196	509	0.405	0.00467046	1.01233e-127	0.00172907	0.00206087	765	0.276	0.010275	4.94065645841247e-324	0.00264243	0.00304813	1207	0.228	0.0196159	4.94065645841247e-324	0.00423197	0.00474017	224	0.983	0.000845583	0.842331	0.000726244	0.000947813	418	0.367018	0.00422792	<2.2E-16	0.00140661	0.00170772	682	0.272	0.00930142	<2.2E-16	0.0023455	0.00272884	1148	0.24	0.0177573	<2.2E-16
		DMSO _12h.B2	353138	520	1.576	0.000934092	4.72814e-22	0.00134873	0.00160458	829	0.503	0.00467046	5.37955e-111	0.00219059	0.00251271	1231	0.339	0.010275	4.94065645841247e-324	0.00329417	0.00368583	1940	0.28	0.0196159	4.94065645841247e-324	0.00525247	0.00574291	326	1.092	0.000845583	0.117876	0.000825689	0.00102895	583	0.390479	0.00422792	<2.2E-16	0.0015197	0.00179041	943	0.287	0.00930142	<2.2E-16	0.00250281	0.00284612	1614	0.257	0.0177573	<2.2E-16
		DMSO _24h.B2	400216	547	1.463	0.000934092	5.25411e-17	0.00125468	0.00148616	898	0.48	0.00467046	1.96874e-138	0.00209956	0.00239529	1359	0.33	0.010275	4.94065645841247e-324	0.00321779	0.00358079	2129	0.271	0.0196159	4.94065645841247e-324	0.0050966	0.00554986	389	1.149	0.000845583	0.0070741	0.000877814	0.00107348	709	0.419011	0.00422792	<2.2E-16	0.00164363	0.00190675	1199	0.322	0.00930142	<2.2E-16	0.00282892	0.0031701	1967	0.277	0.0177573	<2.2E-16
		DMSO _36h.B2	308518	404	1.402	0.000934092	1.20511e-10	0.00118496	0.00144352	774	0.537	0.00467046	5.79165e-83	0.00233532	0.00269167	1224	0.386	0.010275	4.94065645841247e-324	0.00374859	0.00419552	1850	0.306	0.0196159	4.94065645841247e-324	0.00572701	0.00627515	348	1.334	0.000845583	2.61781e-07	0.00101262	0.00125286	688	0.52745	0.00422792	<2.2E-16	0.00206664	0.00240285	1137	0.396	0.00930142	<2.2E-16	0.00347459	0.00390553	1712	0.312	0.0177573	<2.2E-16
		DMSO _48h.B2	412664	519	1.346	0.000934092	9.10695e-11	0.00115185	0.00137061	894	0.464	0.00467046	3.86731e-153	0.00202685	0.00231304	1407	0.332	0.010275	4.94065645841247e-324	0.00323399	0.00359215	2212	0.273	0.0196159	4.94065645841247e-324	0.00513978	0.00558779	420	1.204	0.000845583	0.000217296	0.000922798	0.00111987	797	0.45681	0.00422792	<2.2E-16	0.00179969	0.00207008	1319	0.344	0.00930142	<2.2E-16	0.00302637	0.00337327	2151	0.294	0.0177573	<2.2E-16
		Etoposide _6h.non_formaldehyde	759873	790	1.113	0.000934092	0.00300368	0.000968439	0.0011147	1401	0.395	0.00467046	4.94065645841247e-324	0.00174852	0.00194277	2121	0.272	0.010275	4.94065645841247e-324	0.00267387	0.00291245	3440	0.231	0.0196159	9.88131291682493e-324	0.00437737	0.00468057	630	0.98	0.000845583	0.635784	0.000765624	0.000896401	1168	0.363559	0.00422792	<2.2E-16	0.00145026	0.00162777	1952	0.276	0.00930142	<2.2E-16	0.00245628	0.00268524	3305	0.245	0.0177573	<2.2E-16
		Etoposide _12h.non_formaldehyde	389532	458	1.259	0.000934092	2.01658e-06	0.0010706	0.00128847	830	0.456	0.00467046	2.45141e-149	0.00198839	0.00228062	1187	0.297	0.010275	4.94065645841247e-324	0.00287658	0.00322537	1869	0.245	0.0196159	4.94065645841247e-324	0.00458347	0.00502008	328	0.996	0.000845583	0.978007	0.000753398	0.000938229	626	0.380106	0.00422792	<2.2E-16	0.0014837	0.00173791	1076	0.297	0.00930142	<2.2E-16	0.00259989	0.00293215	1806	0.261	0.0177573	<2.2E-16
		Etoposide _24h.non_formaldehyde	293516	325	1.185	0.000934092	0.0027625	0.000990199	0.00123435	560	0.409	0.00467046	7.90095e-137	0.00175327	0.0020725	887	0.294	0.010275	4.94065645841247e-324	0.00282663	0.00322725	1422	0.247	0.0196159	4.94065645841247e-324	0.00459671	0.00510256	231	0.931	0.000845583	0.29456	0.000688817	0.000895265	424	0.341671	0.00422792	<2.2E-16	0.0013104	0.00158871	764	0.28	0.00930142	<2.2E-16	0.00242182	0.00279396	1291	0.248	0.0177573	<2.2E-16
		Etoposide _36h.non_formaldehyde	667367	746	1.197	0.000934092	1.82987e-06	0.00103908	0.00120095	1415	0.454	0.00467046	6.59426e-257	0.00201133	0.00223357	2169	0.316	0.010275	4.94065645841247e-324	0.00311494	0.00338957	3374	0.258	0.0196159	9.88131291682493e-324	0.00488693	0.00522876	613	1.086	0.000845583	0.0431806	0.000847281	0.000994177	1146	0.406157	0.00422792	<2.2E-16	0.00161928	0.00181948	1942	0.313	0.00930142	<2.2E-16	0.00278212	0.00304211	3207	0.271	0.0177573	<2.2E-16
		Etoposide _48h.non_formaldehyde	577211	780	1.447	0.000934092	2.47539e-22	0.0012582	0.00144951	1544	0.573	0.00467046	4.77642e-129	0.00254332	0.00281157	2505	0.422	0.010275	4.94065645841247e-324	0.00417188	0.00451279	3758	0.332	0.0196159	9.88131291682493e-324	0.00630475	0.00672146	592	1.213	0.000845583	5.25218e-06	0.000944694	0.00111162	1223	0.501147	0.00422792	<2.2E-16	0.00200183	0.00224083	2120	0.395	0.00930142	<2.2E-16	0.00351841	0.00383228	3337	0.326	0.0177573	<2.2E-16
		Romidespin _6h.non_formaldehyde	470581	528	1.201	0.000934092	4.02303e-05	0.00102839	0.00122187	952	0.433	0.00467046	5.88284e-198	0.00189666	0.00215559	1535	0.317	0.010275	4.94065645841247e-324	0.00310101	0.003429	2463	0.267	0.0196159	4.94065645841247e-324	0.00502978	0.00544426	398	1	0.000845583	0.979995	0.000764733	0.000933037	766	0.385006	0.00422792	<2.2E-16	0.00151461	0.00174714	1318	0.301	0.00930142	<2.2E-16	0.0026518	0.00295596	2185	0.261	0.0177573	<2.2E-16
		Romidespin _12h.non_formaldehyde	210219	260	1.324	0.000934092	1.5109e-05	0.0010911	0.00139653	450	0.458	0.00467046	1.07814e-80	0.00194757	0.0023476	656	0.304	0.010275	4.91395221025475e-318	0.00288663	0.00336835	1067	0.259	0.0196159	4.94065645841247e-324	0.00477635	0.00538874	202	1.136	0.000845583	0.0715905	0.000833004	0.00110287	361	0.406171	0.00422792	<2.2E-16	0.00154479	0.00190369	602	0.308	0.00930142	<2.2E-16	0.00263975	0.00310149	1015	0.272	0.0177573	<2.2E-16
		Romidespin _24h.non_formaldehyde	439467	446	1.086	0.000934092	0.0838447	0.000922894	0.00111351	802	0.391	0.00467046	1.48118e-218	0.00170091	0.00195561	1266	0.28	0.010275	4.94065645841247e-324	0.00272445	0.00304368	2051	0.238	0.0196159	4.94065645841247e-324	0.00446764	0.00487296	325	0.875	0.000845583	0.0146987	0.000661332	0.000824431	643	0.346065	0.00422792	<2.2E-16	0.00135229	0.00158064	1150	0.281	0.00930142	<2.2E-16	0.00246791	0.00277232	1933	0.248	0.0177573	<2.2E-16
		Romidespin _36h.non_formaldehyde	465576	551	1.267	0.000934092	8.55616e-08	0.00108676	0.00128649	1036	0.476	0.00467046	1.58752e-163	0.00209188	0.00236477	1605	0.336	0.010275	4.94065645841247e-324	0.003281	0.00361991	2521	0.276	0.0196159	4.94065645841247e-324	0.00520601	0.00562978	370	0.94	0.000845583	0.246062	0.000715819	0.000879925	739	0.375429	0.00422792	<2.2E-16	0.00147497	0.00170587	1271	0.293	0.00930142	<2.2E-16	0.0025821	0.00288404	2120	0.256	0.0177573	<2.2E-16
		Romidespin _48h.non_formaldehyde	543233	667	1.314	0.000934092	1.37505e-11	0.00113646	0.00132459	1265	0.499	0.00467046	7.86657e-173	0.00220222	0.00246044	1978	0.354	0.010275	4.94065645841247e-324	0.00348272	0.00380493	3063	0.287	0.0196159	4.94065645841247e-324	0.00544107	0.00584116	478	1.041	0.000845583	0.375164	0.000802823	0.000962411	957	0.416677	0.00422792	<2.2E-16	0.0016519	0.00187681	1654	0.327	0.00930142	<2.2E-16	0.00289996	0.00319485	2711	0.281	0.0177573	<2.2E-16
		DMSO _6h.non_formaldehyde	445233	494	1.188	0.000934092	0.000190912	0.00101388	0.00121177	908	0.437	0.00467046	9.25253e-185	0.001909	0.00217631	1354	0.296	0.010275	4.94065645841247e-324	0.00288149	0.00320724	2248	0.257	0.0196159	4.94065645841247e-324	0.00484296	0.00526161	319	0.847	0.000845583	0.00277043	0.000640027	0.000799544	679	0.360708	0.00422792	<2.2E-16	0.00141256	0.0016441	1187	0.287	0.00930142	<2.2E-16	0.00251668	0.00282189	2047	0.259	0.0177573	<2.2E-16
		DMSO _12h.non_formaldehyde	430128	492	1.225	0.000934092	1.24249e-05	0.00104504	0.00124946	849	0.423	0.00467046	6.99479e-189	0.00184339	0.00211105	1306	0.296	0.010275	4.94065645841247e-324	0.00287408	0.00320529	2123	0.252	0.0196159	4.94065645841247e-324	0.00472848	0.00514971	326	0.896	0.000845583	0.0490868	0.000677891	0.000844781	649	0.356879	0.00422792	<2.2E-16	0.00139506	0.00162944	1162	0.29	0.00930142	<2.2E-16	0.0025486	0.0028612	1923	0.252	0.0177573	<2.2E-16
		DMSO _24h.non_formaldehyde	502173	623	1.328	0.000934092	1.22274e-11	0.00114514	0.0013419	1105	0.471	0.00467046	3.20049e-180	0.00207272	0.00233395	1668	0.323	0.010275	4.94065645841247e-324	0.0031643	0.0034846	2602	0.264	0.0196159	9.88131291682493e-324	0.00498477	0.00538393	408	0.961	0.000845583	0.437228	0.000735563	0.000895225	796	0.374915	0.00422792	<2.2E-16	0.00147697	0.00169906	1372	0.294	0.00930142	<2.2E-16	0.00258964	0.0028804	2313	0.259	0.0177573	<2.2E-16
		DMSO _36h.non_formaldehyde	428694	589	1.471	0.000934092	1.1122e-18	0.00126528	0.00148943	1103	0.551	0.00467046	2.45508e-107	0.00242349	0.00272916	1729	0.393	0.010275	4.94065645841247e-324	0.00384565	0.00422746	2583	0.307	0.0196159	4.94065645841247e-324	0.00579579	0.00626147	386	1.065	0.000845583	0.216809	0.000812849	0.000994824	866	0.477798	0.00422792	<2.2E-16	0.00188789	0.00215909	1482	0.372	0.00930142	<2.2E-16	0.00328351	0.00363728	2357	0.31	0.0177573	<2.2E-16
		DMSO _48h.non_formaldehyde	612366	736	1.287	0.000934092	4.85848e-11	0.00111667	0.0012919	1309	0.458	0.00467046	3.29751e-232	0.00202348	0.00225649	1986	0.316	0.010275	4.94065645841247e-324	0.00310229	0.00338876	3094	0.258	0.0196159	4.94065645841247e-324	0.00487648	0.00523329	481	0.929	0.000845583	0.108503	0.000716866	0.000858882	942	0.363842	0.00422792	<2.2E-16	0.00144169	0.00163967	1652	0.29	0.00930142	<2.2E-16	0.00256936	0.00283085	2849	0.262	0.0177573	<2.2E-16
		Romidespin _6h.Deep.seq.Freq4	129320	197	1.631	0.000934092	1.99711e-10	0.00131818	0.00175138	341	0.565	0.00467046	2.00893e-31	0.00236471	0.0029317	461	0.347	0.010275	3.85957e-168	0.00324728	0.00390489	683	0.269	0.0196159	4.94065645841247e-324	0.00489369	0.00569168	104	0.951	0.000845583	0.666598	0.000657141	0.000974348	184	0.336531	0.00422792	<2.2E-16	0.00122478	0.00164374	324	0.269	0.00930142	<2.2E-16	0.00224029	0.00279322	569	0.248	0.0177573	<2.2E-16
		Romidespin _24h.Deep.seq.Freq4	180535	246	1.459	0.000934092	2.13478e-08	0.00119774	0.00154382	422	0.5	0.00467046	4.05574e-58	0.00211999	0.00257122	640	0.345	0.010275	9.12573e-236	0.00327609	0.00383008	992	0.28	0.0196159	4.94065645841247e-324	0.00515898	0.00584661	183	1.199	0.000845583	0.0167987	0.000872165	0.00117154	354	0.463784	0.00422792	<2.2E-16	0.00176204	0.00217589	560	0.333	0.00930142	<2.2E-16	0.00285062	0.00336932	933	0.291	0.0177573	<2.2E-16
		Romidespin _48h.Deep.seq.Freq4	96169	114	1.269	0.000934092	0.0130092	0.000977916	0.00142387	215	0.479	0.00467046	1.05446e-34	0.00194705	0.00255489	322	0.326	0.010275	2.28654e-135	0.00299302	0.00373398	506	0.268	0.0196159	1.12695716709079e-316	0.00481411	0.00573926	103	1.267	0.000845583	0.0196171	0.000874292	0.00129879	180	0.442701	0.00422792	<2.2E-16	0.00160845	0.00216569	298	0.333	0.00930142	<2.2E-16	0.0027573	0.00347062	490	0.287	0.0177573	<2.2E-16
		DMSO _6h.Deep.seq.Freq4	101738	141	1.484	0.000934092	9.52599e-06	0.00116673	0.00163427	240	0.505	0.00467046	9.68431e-33	0.00207026	0.00267667	346	0.331	0.010275	1.79171e-140	0.00305246	0.00377809	524	0.263	0.0196159	4.94065645841247e-324	0.00471987	0.00560967	89	1.035	0.000845583	0.746016	0.00070259	0.0010764	169	0.392896	0.00422792	<2.2E-16	0.00142029	0.00193106	257	0.272	0.00930142	<2.2E-16	0.00222699	0.0028541	416	0.23	0.0177573	<2.2E-16
		DMSO _24h.Deep.seq.Freq4	59854	68	1.216	0.000934092	0.107968	0.000882329	0.00144006	113	0.404	0.00467046	1.47908e-29	0.00155616	0.00226938	180	0.293	0.010275	2.5907e-95	0.00258455	0.00347936	293	0.25	0.0196159	8.16535e-211	0.00435187	0.00548745	68	1.344	0.000845583	0.0199295	0.000882329	0.00144006	115	0.454442	0.00422792	<2.2E-16	0.00158652	0.00230584	189	0.339	0.00930142	<2.2E-16	0.0027241	0.00364049	302	0.284	0.0177573	<2.2E-16
		DMSO _48h.Deep.seq.Freq4	227354	335	1.577	0.000934092	8.62591e-15	0.00131999	0.00163988	506	0.477	0.00467046	1.01155e-80	0.00203607	0.002428	759	0.325	0.010275	7.95455571117324e-319	0.00310545	0.00358416	1122	0.252	0.0196159	4.94065645841247e-324	0.00465111	0.00523169	198	1.03	0.000845583	0.664998	0.000753844	0.00100094	354	0.368277	0.00422792	<2.2E-16	0.00139916	0.00172785	620	0.293	0.00930142	<2.2E-16	0.00251683	0.00295006	1043	0.258	0.0177573	<2.2E-16
		Romidespin _6h.Deep.seq	5629195	6081	1.156	0.000934092	1.64275e-28	0.00105329	0.00110774	6081	0.231	0.00467046	9.88131291682493e-324	0.00105329	0.00110774	17366	0.3	0.010275	1.48219693752374e-323	0.00303934	0.00313115	28819	0.261	0.0196159	2.47032822920623e-323	0.00506077	0.00517886	4757	0.999	0.000845583	0.976863	0.000821223	0.00086941	9037	0.37971	0.00422792	<2.2E-16	0.00157248	0.0016388	15279	0.292	0.00930142	<2.2E-16	0.00267143	0.00275757	26066	0.261	0.0177573	<2.2E-16
		Romidespin _24h.Deep.seq	5693291	7649	1.438	0.000934092	1.19317e-197	0.00131359	0.00137394	7649	0.288	0.00467046	9.88131291682493e-324	0.00131359	0.00137394	21257	0.363	0.010275	1.97626258336499e-323	0.00368376	0.00378413	33186	0.297	0.0196159	2.47032822920623e-323	0.0057666	0.00589184	5719	1.188	0.000845583	8.37965e-37	0.000978661	0.00103088	11194	0.465046	0.00422792	<2.2E-16	0.00192995	0.0020029	18744	0.354	0.00930142	<2.2E-16	0.00324541	0.00333969	30312	0.3	0.0177573	<2.2E-16
		Romidespin _48h.Deep.seq	6570868	7118	1.16	0.000934092	2.88059e-34	0.00105826	0.00110872	7118	0.232	0.00467046	9.88131291682493e-324	0.00105826	0.00110872	21408	0.317	0.010275	1.48219693752374e-323	0.00321459	0.00330188	34089	0.264	0.0196159	2.47032822920623e-323	0.00513311	0.00524312	6224	1.12	0.000845583	1.45909e-18	0.000923834	0.00097103	12079	0.434792	0.00422792	<2.2E-16	0.00180566	0.00187131	20359	0.333	0.00930142	<2.2E-16	0.00305602	0.00314116	33502	0.287	0.0177573	<2.2E-16
		DMSO _6h.Deep.seq	5868644	6380	1.164	0.000934092	2.80041e-32	0.00106063	0.00111413	6380	0.233	0.00467046	9.88131291682493e-324	0.00106063	0.00111413	17919	0.297	0.010275	1.48219693752374e-323	0.00300887	0.00309832	29261	0.254	0.0196159	2.47032822920623e-323	0.00492916	0.00504331	4864	0.98	0.000845583	0.16399	0.000805691	0.000852427	9177	0.369859	0.00422792	<2.2E-16	0.00153193	0.00159604	15590	0.286	0.00930142	<2.2E-16	0.00261501	0.00269847	26409	0.253	0.0177573	<2.2E-16
		DMSO _24h.Deep.seq	6554873	7049	1.422	0.000934092	6.42097e-31	0.00105044	0.00110077	7049	0.284	0.00467046	1.48219693752374e-323	0.00105044	0.00110077	20532	0.377	0.010275	1.97626258336499e-323	0.00308969	0.0031754	32848	0.316	0.0196159	2.47032822920623e-323	0.00495732	0.00506559	6034	1.089	0.000845583	7.45036e-11	0.000897465	0.000944051	11723	0.423007	0.00422792	<2.2E-16	0.00175624	0.00182108	19705	0.323	0.00930142	<2.2E-16	0.00296439	0.00304837	32311	0.278	0.0177573	<2.2E-16
		DMSO _48h.Deep.seq	5306031	7191	1.174	0.000934092	2.7968e-194	0.00132413	0.00138692	7191	0.235	0.00467046	9.88131291682493e-324	0.00132413	0.00138692	18806	0.279	0.010275	1.48219693752374e-323	0.00349388	0.0035952	29826	0.232	0.0196159	1.97626258336499e-323	0.00555771	0.00568513	5028	1.121	0.000845583	2.14878e-15	0.000921599	0.00097415	9578	0.426952	0.00422792	<2.2E-16	0.00176918	0.0018416	15951	0.323	0.00930142	<2.2E-16	0.0029598	0.00305315	26552	0.282	0.0177573	<2.2E-16
	PBMC	PBMC-1	425567	562	1.414	0.000934092	7.79057e-15	0.00121372	0.00143435	944	0.475	0.00467046	1.53224e-150	0.00207909	0.00236418	1381	0.316	0.010275	4.94065645841247e-324	0.00307643	0.00342056	2187	0.262	0.0196159	4.94065645841247e-324	0.0049264	0.00535843	385	1.07	0.000845583	0.187236	0.000816589	0.000999667	698	0.387937	0.00422792	<2.2E-16	0.00152082	0.00176638	1169	0.295	0.00930142	<2.2E-16	0.00259189	0.00290878	1941	0.257	0.0177573	<2.2E-16
		PBMC-2	353822	463	1.401	0.000934092	5.47172e-12	0.00119214	0.00143328	791	0.479	0.00467046	1.53379e-123	0.00208264	0.00239677	1186	0.326	0.010275	4.94065645841247e-324	0.00316418	0.00354796	1914	0.276	0.0196159	4.94065645841247e-324	0.00517046	0.0056567	300	1.003	0.000845583	0.953868	0.000754677	0.000949415	570	0.381034	0.00422792	<2.2E-16	0.00148152	0.00174871	963	0.293	0.00930142	<2.2E-16	0.00255271	0.00289893	1586	0.252	0.0177573	<2.2E-16
		PBMC-3	667369	739	1.185	0.000934092	6.4728e-06	0.00102896	0.00119008	1311	0.421	0.00467046	2.16614e-294	0.00185962	0.0020736	2029	0.296	0.010275	4.94065645841247e-324	0.00290962	0.00317532	3306	0.253	0.0196159	9.88131291682493e-324	0.00478674	0.00512514	587	1.04	0.000845583	0.332752	0.000809876	0.00095366	1161	0.411471	0.00422792	<2.2E-16	0.00164111	0.00184259	1866	0.301	0.00930142	<2.2E-16	0.00267078	0.00292567	3093	0.261	0.0177573	<2.2E-16
		PBMC-4	284519	411	1.546	0.000934092	1.50697e-16	0.00130833	0.00159107	703	0.529	0.00467046	1.2472e-79	0.00229174	0.00266018	1034	0.354	0.010275	4.94065645841247e-324	0.00341641	0.00386221	1573	0.282	0.0196159	4.94065645841247e-324	0.00525946	0.00580794	243	1.01	0.000845583	0.871857	0.000750093	0.000968426	451	0.37492	0.00422792	<2.2E-16	0.0014423	0.00173827	752	0.284	0.00930142	<2.2E-16	0.00245773	0.00283863	1299	0.257	0.0177573	<2.2E-16
		PBMC-5	165800	244	1.575	0.000934092	3.55065e-11	0.00129289	0.0016682	402	0.519	0.00467046	2.81724e-49	0.0021936	0.00267328	602	0.353	0.010275	3.94521e-210	0.00334706	0.00393227	944	0.29	0.0196159	4.94065645841247e-324	0.00533709	0.00606757	144	1.027	0.000845583	0.735278	0.000732505	0.00102244	259	0.369478	0.00422792	<2.2E-16	0.00137778	0.00176423	418	0.271	0.00930142	<2.2E-16	0.00228545	0.00277443	707	0.24	0.0177573	<2.2E-16
		PBMC-6	370616	500	1.444	0.000934092	8.27568e-15	0.0012335	0.00147262	877	0.507	0.00467046	2.74054e-114	0.00221246	0.00252806	1302	0.342	0.010275	4.94065645841247e-324	0.00332512	0.00370884	2023	0.278	0.0196159	4.94065645841247e-324	0.00522379	0.00570095	329	1.05	0.000845583	0.380919	0.000794405	0.000988957	659	0.420567	0.00422792	<2.2E-16	0.00164504	0.00191908	1055	0.306	0.00930142	<2.2E-16	0.00267763	0.00302344	1721	0.262	0.0177573	<2.2E-16
		PBMC-7	323564	481	1.591	0.000934092	2.55322e-21	0.00135676	0.00162544	796	0.527	0.00467046	3.08966e-91	0.00229233	0.00263687	1167	0.351	0.010275	4.94065645841247e-324	0.00340306	0.00381932	1831	0.288	0.0196159	4.94065645841247e-324	0.00540328	0.00592334	293	1.071	0.000845583	0.238159	0.00080485	0.00101533	544	0.39766	0.00422792	<2.2E-16	0.00154305	0.00182855	873	0.29	0.00930142	<2.2E-16	0.00252226	0.00288289	1510	0.263	0.0177573	<2.2E-16
		PBMC-8	260902	380	1.559	0.000934092	6.66966e-16	0.0013138	0.00161042	627	0.515	0.00467046	3.78407e-78	0.00221895	0.00259864	899	0.335	0.010275	4.94065645841247e-324	0.0032245	0.00367812	1417	0.277	0.0196159	4.94065645841247e-324	0.00515273	0.00572066	231	1.047	0.000845583	0.479288	0.000774927	0.00100717	428	0.388007	0.00422792	<2.2E-16	0.00148882	0.00180334	691	0.285	0.00930142	<2.2E-16	0.00245492	0.00285327	1199	0.259	0.0177573	<2.2E-16
		PBMC-9	300045	402	1.434	0.000934092	8.44232e-12	0.00121209	0.00147729	673	0.48	0.00467046	2.68852e-104	0.00207688	0.00241884	1044	0.339	0.010275	4.94065645841247e-324	0.00327192	0.00369671	1669	0.284	0.0196159	4.94065645841247e-324	0.0052995	0.00583512	264	1.041	0.000845583	0.509507	0.000776962	0.000992603	461	0.363403	0.00422792	<2.2E-16	0.00139946	0.00168318	790	0.283	0.00930142	<2.2E-16	0.00245273	0.00282286	1413	0.265	0.0177573	<2.2E-16
		PBMC-10	171068	227	1.421	0.000934092	5.73779e-07	0.00116003	0.00151113	375	0.469	0.00467046	5.3501e-63	0.00197604	0.00242532	577	0.328	0.010275	1.89323e-237	0.0031037	0.00365919	921	0.274	0.0196159	4.94065645841247e-324	0.00504254	0.00574203	138	0.954	0.000845583	0.617625	0.000677766	0.000953	261	0.360865	0.00422792	<2.2E-16	0.00134633	0.00172231	454	0.285	0.00930142	<2.2E-16	0.00241566	0.00290927	800	0.263	0.0177573	<2.2E-16
		PBMC-11	371269	489	1.41	0.000934092	5.454e-13	0.001203	0.0014391	842	0.486	0.00467046	1.06425e-125	0.00211744	0.00242621	1271	0.333	0.010275	4.94065645841247e-324	0.00323805	0.00361655	2004	0.275	0.0196159	4.94065645841247e-324	0.00516454	0.00563864	319	1.016	0.000845583	0.756162	0.000767538	0.000958821	584	0.372047	0.00422792	<2.2E-16	0.00144807	0.00170578	998	0.289	0.00930142	<2.2E-16	0.00252407	0.00285992	1712	0.26	0.0177573	<2.2E-16
		PBMC-12	288792	384	1.423	0.000934092	5.28813e-11	0.00120007	0.00146945	622	0.461	0.00467046	6.57264e-109	0.001988	0.00232971	960	0.324	0.010275	4.94065645841247e-324	0.00311753	0.00354092	1550	0.274	0.0196159	4.94065645841247e-324	0.00510395	0.00564042	235	0.962	0.000845583	0.586242	0.000713047	0.000924646	456	0.373468	0.00422792	<2.2E-16	0.00143747	0.00173066	804	0.299	0.00930142	<2.2E-16	0.00259511	0.00298299	1374	0.268	0.0177573	<2.2E-16
		PBMC-13	268216	398	1.589	0.000934092	7.92814e-18	0.00134175	0.00163695	652	0.52	0.00467046	3.99109e-78	0.00224804	0.00262459	956	0.347	0.010275	4.94065645841247e-324	0.00334227	0.00379714	1510	0.287	0.0196159	4.94065645841247e-324	0.00535012	0.00592022	233	1.027	0.000845583	0.665848	0.000760772	0.000987643	456	0.402118	0.00422792	<2.2E-16	0.00154775	0.00186341	758	0.304	0.00930142	<2.2E-16	0.0026287	0.00303432	1305	0.274	0.0177573	<2.2E-16
		PBMC-14	240369	433	1.928	0.000934092	5.11434e-35	0.00163583	0.00197916	664	0.591	0.00467046	8.6687e-50	0.00255653	0.00298044	926	0.375	0.010275	3.58658e-280	0.00360868	0.00410822	1433	0.304	0.0196159	4.94065645841247e-324	0.00565781	0.00627753	216	1.063	0.000845583	0.361599	0.000782811	0.00102672	420	0.41328	0.00422792	<2.2E-16	0.00158431	0.00192252	687	0.307	0.00930142	<2.2E-16	0.00264862	0.00307971	1134	0.266	0.0177573	<2.2E-16
		PBMC-15	456251	516	1.211	0.000934092	2.44924e-05	0.00103552	0.00123282	936	0.439	0.00467046	3.32405e-187	0.00192229	0.00218711	1448	0.309	0.010275	4.94065645841247e-324	0.00301255	0.00334119	2299	0.257	0.0196159	4.94065645841247e-324	0.00483549	0.00524862	386	1.001	0.000845583	0.979681	0.000763752	0.000934741	699	0.362366	0.00422792	<2.2E-16	0.00142064	0.00164986	1190	0.28	0.00930142	<2.2E-16	0.00246229	0.00276051	2080	0.257	0.0177573	<2.2E-16
		PBMC-16	251942	329	1.398	0.000934092	7.33206e-09	0.00116862	0.00145476	551	0.468	0.00467046	2.25585e-92	0.00200837	0.00237726	815	0.315	0.010275	4.94065645841247e-324	0.00301689	0.0034644	1328	0.269	0.0196159	4.94065645841247e-324	0.00499203	0.00556156	249	1.169	0.000845583	0.0163589	0.000869417	0.00111894	440	0.413072	0.00422792	<2.2E-16	0.00158717	0.00191733	753	0.321	0.00930142	<2.2E-16	0.00277938	0.00320975	1217	0.272	0.0177573	<2.2E-16
		PBMC-17	306550	369	1.289	0.000934092	2.90944e-06	0.00108408	0.00133294	611	0.427	0.00467046	6.07578e-133	0.00183836	0.00215747	990	0.314	0.010275	4.94065645841247e-324	0.00303172	0.00343674	1576	0.262	0.0196159	4.94065645841247e-324	0.00489098	0.00540062	288	1.111	0.000845583	0.0764611	0.000834149	0.00105444	513	0.395813	0.00422792	<2.2E-16	0.00153187	0.0018246	853	0.299	0.00930142	<2.2E-16	0.00259919	0.00297547	1468	0.27	0.0177573	<2.2E-16
		PBMC-18	241662	343	1.519	0.000934092	4.11407e-13	0.00127318	0.00157766	549	0.486	0.00467046	3.68439e-82	0.00208588	0.00246975	821	0.331	0.010275	4.94065645841247e-324	0.00316922	0.00363743	1335	0.282	0.0196159	4.94065645841247e-324	0.00523261	0.00582784	214	1.047	0.000845583	0.484028	0.000770899	0.0010124	410	0.401281	0.00422792	<2.2E-16	0.00153644	0.00186887	684	0.304	0.00930142	<2.2E-16	0.0026225	0.00305036	1136	0.265	0.0177573	<2.2E-16
		PBMC-19	230511	290	1.347	0.000934092	1.23756e-06	0.00111751	0.00141141	512	0.476	0.00467046	4.4929e-82	0.00203309	0.0024219	768	0.324	0.010275	9.88131291682493e-324	0.00310058	0.0035755	1151	0.255	0.0196159	4.94065645841247e-324	0.00470958	0.00528948	200	1.026	0.000845583	0.693516	0.000751593	0.000996513	345	0.353998	0.00422792	<2.2E-16	0.00134299	0.0016631	612	0.285	0.00930142	<2.2E-16	0.00244901	0.00287359	1027	0.251	0.0177573	<2.2E-16
		PBMC-20	253262	362	1.53	0.000934092	3.62264e-14	0.00128597	0.00158432	592	0.5	0.00467046	7.44154e-81	0.00215317	0.00253337	876	0.337	0.010275	4.94065645841247e-324	0.00323394	0.00369528	1367	0.275	0.0196159	4.94065645841247e-324	0.00511591	0.00569064	239	1.116	0.000845583	0.0937792	0.000827876	0.00107115	447	0.417456	0.00422792	<2.2E-16	0.00160525	0.00193626	709	0.301	0.00930142	<2.2E-16	0.00259743	0.00301302	1170	0.26	0.0177573	<2.2E-16
		PBMC-21	203123	349	1.839	0.000934092	3.56747e-25	0.00154275	0.00190805	542	0.571	0.00467046	8.56947e-47	0.00244866	0.00290239	766	0.367	0.010275	3.38738e-244	0.0035092	0.00404734	1187	0.298	0.0196159	4.94065645841247e-324	0.00551689	0.00618483	188	1.095	0.000845583	0.221668	0.000798017	0.00106765	336	0.391249	0.00422792	<2.2E-16	0.00148213	0.00184067	551	0.292	0.00930142	<2.2E-16	0.00249111	0.00294855	942	0.261	0.0177573	<2.2E-16
		PBMC-22	419611	595	1.518	0.000934092	1.51779e-21	0.00130639	0.00153654	982	0.501	0.00467046	1.71209e-132	0.00219632	0.00249115	1494	0.347	0.010275	4.94065645841247e-324	0.00338246	0.00374532	2284	0.277	0.0196159	4.94065645841247e-324	0.00522275	0.0056704	376	1.06	0.000845583	0.264576	0.000807808	0.000991332	701	0.395134	0.00422792	<2.2E-16	0.00154929	0.00179886	1201	0.308	0.00930142	<2.2E-16	0.00270278	0.00302849	2000	0.268	0.0177573	<2.2E-16
		PBMC-23	201890	211	1.1189	0.000934092	0.10876	0.000908914	0.00119597	404	0.428457	0.00467046	1.42542e-87	0.00181086	0.00220584	615	0.296468	0.010275	2.1245715956882e-313	0.00281051	0.00329636	995	0.251246	0.0196159	4.94065645841247e-324	0.0046276	0.0052436	179	1.04853	0.000845583	0.515038	0.000761535	0.00102638	321	0.376066	0.00422792	4.17153e-97	0.00142089	0.00177361	564	0.300341	0.00930142	6.14798e-280	0.00256806	0.0030336	959	0.267503	0.0177573	4.94065645841247e-324
		PBMC-24	193593	207	1.1447	0.000934092	0.0530292	0.000928608	0.00122517	382	0.422488	0.00467046	4.95689e-86	0.00178044	0.00218113	612	0.307666	0.010275	5.58875e-289	0.00291609	0.00342151	928	0.244371	0.0196159	4.94065645841247e-324	0.00449074	0.00511135	146	0.891881	0.000845583	0.171228	0.000636828	0.000886832	301	0.367748	0.00422792	3.4161e-96	0.00138422	0.00174059	515	0.286002	0.00930142	3.145e-282	0.00243567	0.00289987	885	0.257441	0.0177573	4.94065645841247e-324
		PBMC-25	453432	479	1.1309	0.000934092	0.00803984	0.000963934	0.00115531	885	0.417899	0.00467046	8.81185e-203	0.00182541	0.00208459	1399	0.300278	0.010275	4.94065645841247e-324	0.00292601	0.00325111	2224	0.250042	0.0196159	4.94065645841247e-324	0.00470353	0.00511246	336	0.876336	0.000845583	0.015188	0.000663916	0.000824605	659	0.343753	0.00422792	1.53243e-243	0.00134457	0.0015686	1163	0.275752	0.00930142	4.94065645841247e-324	0.00241975	0.00271643	1992	0.247401	0.0177573	4.94065645841247e-324
		PBMC-26	345438	373	1.156	0.000934092	0.00582019	0.000973026	0.00119506	673	0.417143	0.00467046	1.95358e-155	0.00180395	0.00210101	1011	0.284838	0.010275	4.94065645841247e-324	0.00274931	0.00311255	1630	0.240552	0.0196159	4.94065645841247e-324	0.00449283	0.00495283	278	0.95174	0.000845583	0.429318	0.000712976	0.000905108	545	0.373164	0.00422792	9.2006e-167	0.0014481	0.00171578	915	0.284775	0.00930142	4.94065645841247e-324	0.00248015	0.0028259	1551	0.252852	0.0177573	4.94065645841247e-324
		PBMC-27	201313	213	1.1327	0.000934092	0.0736704	0.000920786	0.00121	382	0.406286	0.00467046	3.33533e-95	0.00171216	0.0020975	592	0.286199	0.010275	9.88131291682493e-324	0.00270886	0.00318702	960	0.243103	0.0196159	4.94065645841247e-324	0.00447242	0.00507936	142	0.834181	0.000845583	0.0288318	0.000594158	0.00083134	286	0.336022	0.00422792	3.24928e-112	0.00126088	0.00159509	515	0.275034	0.00930142	7.12977e-305	0.00234225	0.00278867	903	0.252604	0.0177573	4.94065645841247e-324
		PBMC-28	209988	330	1.6824	0.000934092	2.59668e-18	0.00140663	0.0017504	556	0.566918	0.00467046	1.80223e-49	0.00243249	0.00287696	796	0.368923	0.010275	1.26668e-250	0.00353235	0.00406288	1202	0.29181	0.0196159	4.94065645841247e-324	0.00540592	0.00605611	184	1.03626	0.000845583	0.62539	0.000754245	0.00101233	375	0.422387	0.00422792	1.6762e-84	0.00160976	0.00197585	617	0.315894	0.00930142	2.01821e-275	0.00271126	0.00317915	1030	0.276228	0.0177573	4.94065645841247e-324
		PBMC-29	186409	303	1.7401	0.000934092	8.3688e-19	0.00144769	0.001819	481	0.552482	0.00467046	3.02101e-47	0.00235513	0.00282125	690	0.360246	0.010275	5.55535e-230	0.00343092	0.00398776	1098	0.30028	0.0196159	4.94065645841247e-324	0.00554792	0.00624813	180	1.14196	0.000845583	0.0793702	0.000829756	0.00111736	313	0.397147	0.00422792	6.89848e-83	0.00149835	0.00187563	527	0.303945	0.00930142	2.58587e-255	0.00259116	0.00307873	910	0.274915	0.0177573	4.94065645841247e-324
		PBMC-30	174795	277	1.6965	0.000934092	4.91878e-16	0.00140369	0.00178257	462	0.565918	0.00467046	1.27141e-41	0.00240782	0.0028951	681	0.379171	0.010275	5.38452e-201	0.00360934	0.00419928	1065	0.310607	0.0196159	4.94065645841247e-324	0.00573339	0.00646884	138	0.933671	0.000845583	0.458677	0.000663314	0.000932681	261	0.353171	0.00422792	9.36615e-92	0.00131762	0.00168559	440	0.270629	0.00930142	4.86714e-269	0.00228775	0.00276346	766	0.246788	0.0177573	4.94065645841247e-324
		PBMC-31	260211	335	1.3783	0.000934092	2.2174e-08	0.00115331	0.00143283	586	0.482183	0.00467046	6.14031e-90	0.00207353	0.00244173	869	0.325021	0.010275	4.94065645841247e-324	0.00312155	0.00356882	1392	0.272712	0.0196159	4.94065645841247e-324	0.00507283	0.00563728	233	1.05895	0.000845583	0.380435	0.000784177	0.00101802	416	0.37813	0.00422792	1.04615e-123	0.00144885	0.00175982	745	0.307809	0.00930142	4.94065645841247e-324	0.0026614	0.00307592	1235	0.267279	0.0177573	4.94065645841247e-324
		PBMC-32	295558	437	1.5829	0.000934092	3.63908e-19	0.00134325	0.00162379	758	0.549119	0.00467046	3.75012e-75	0.0023855	0.00275364	1082	0.356289	0.010275	4.94065645841247e-324	0.00344633	0.00388524	1675	0.28891	0.0196159	4.94065645841247e-324	0.00539978	0.00594448	257	1.02833	0.000845583	0.635083	0.00076651	0.000982553	505	0.404131	0.00422792	4.94409e-127	0.00156295	0.00186422	853	0.310282	0.00930142	4.94065645841247e-324	0.00269587	0.00308612	1484	0.282758	0.0177573	4.94065645841247e-324
		PBMC-33	313510	475	1.622	0.000934092	1.3665e-22	0.00138199	0.00165757	749	0.511529	0.00467046	7.33421e-95	0.00222121	0.00256625	1100	0.341475	0.010275	4.94065645841247e-324	0.00330469	0.0037219	1744	0.283587	0.0196159	4.94065645841247e-324	0.00530545	0.00582939	280	1.05621	0.000845583	0.356586	0.000791595	0.00100403	501	0.377972	0.00422792	9.51827e-149	0.00146125	0.00174416	861	0.295259	0.00930142	4.94065645841247e-324	0.00256615	0.00293579	1446	0.259741	0.0177573	4.94065645841247e-324
		PBMC-34	160689	251	1.6722	0.000934092	5.59798e-14	0.00137487	0.00176752	394	0.524989	0.00467046	1.50066e-46	0.00221603	0.00270607	591	0.357947	0.010275	3.59049e-200	0.00338781	0.00398614	915	0.290286	0.0196159	4.94065645841247e-324	0.00533216	0.00607431	131	0.964115	0.000845583	0.731223	0.000681663	0.000967323	265	0.390062	0.00422792	1.04459e-73	0.00145669	0.00185993	449	0.300408	0.00930142	4.7207e-223	0.00254202	0.00306461	789	0.276513	0.0177573	4.94065645841247e-324
		PBMC-35	234309	384	1.7545	0.000934092	6.69671e-24	0.00147914	0.00181111	636	0.581177	0.00467046	3.76524e-51	0.00250774	0.00293344	898	0.372997	0.010275	3.57544e-275	0.00358638	0.00409111	1383	0.300901	0.0196159	4.94065645841247e-324	0.00559629	0.00622095	228	1.15077	0.000845583	0.0359471	0.000850907	0.00110784	436	0.44012	0.00422792	1.31273e-87	0.00169034	0.00204374	698	0.320271	0.00930142	2.91316e-302	0.00276234	0.00320804	1128	0.271109	0.0177573	4.94065645841247e-324
		PBMC-36	134585	229	1.8216	0.000934092	1.24207e-16	0.00148842	0.00193654	379	0.602952	0.00467046	6.35546e-27	0.00254	0.00311389	547	0.395556	0.010275	7.98838e-146	0.00373145	0.00441888	811	0.307196	0.0196159	4.94065645841247e-324	0.00561941	0.00645395	109	0.957797	0.000845583	0.707402	0.000665056	0.000976895	209	0.367302	0.00422792	2.27378e-67	0.00134964	0.00177814	377	0.301159	0.00930142	1.1515e-186	0.00252588	0.00309828	625	0.261522	0.0177573	4.94065645841247e-324
		PBMC-37	170720	316	1.9816	0.000934092	7.25133e-28	0.00165266	0.00206651	485	0.608272	0.00467046	8.9564e-33	0.00259398	0.00310495	681	0.388222	0.010275	1.04383e-189	0.00369551	0.0042995	1012	0.302195	0.0196159	4.94065645841247e-324	0.00556918	0.00630342	155	1.07372	0.000845583	0.359809	0.000770664	0.00106255	256	0.354674	0.00422792	4.37444e-89	0.00132157	0.00169475	458	0.288424	0.00930142	4.40861e-247	0.00244294	0.0029397	799	0.263564	0.0177573	4.94065645841247e-324
		PBMC-38	244480	414	1.8129	0.000934092	2.3612e-28	0.0015343	0.00186448	679	0.594657	0.00467046	9.53882e-50	0.00257258	0.00299399	986	0.39251	0.010275	2.09859e-266	0.00378567	0.0042923	1470	0.306524	0.0196159	4.94065645841247e-324	0.00571014	0.00632718	214	1.03518	0.000845583	0.601689	0.000762013	0.00100073	407	0.393754	0.00422792	1.32616e-109	0.00150705	0.00183446	656	0.288477	0.00930142	4.94065645841247e-324	0.00248206	0.00289636	1109	0.255454	0.0177573	4.94065645841247e-324
		PBMC-39	142704	255	1.913	0.000934092	7.26083e-21	0.00157447	0.00202	413	0.619661	0.00467046	4.29194e-26	0.00262203	0.00318667	589	0.401695	0.010275	7.83179e-151	0.00380139	0.00447385	879	0.31401	0.0196159	4.94065645841247e-324	0.00576022	0.00657925	99	0.820432	0.000845583	0.0499975	0.000563875	0.000844544	209	0.346405	0.00422792	4.64545e-77	0.00127285	0.00167698	352	0.26519	0.00930142	4.35006e-224	0.00221593	0.0027379	644	0.254141	0.0177573	4.94065645841247e-324
		PBMC-40	137020	287	2.2424	0.000934092	1.36131e-33	0.00185945	0.00235117	437	0.682869	0.00467046	1.99765e-17	0.00289768	0.00350228	595	0.42262	0.010275	1.62732e-133	0.00400115	0.00470494	877	0.326292	0.0196159	4.94065645841247e-324	0.0059851	0.00683704	126	1.0875	0.000845583	0.352274	0.000766086	0.00109477	236	0.407382	0.00422792	4.95808e-59	0.00150978	0.00195648	381	0.298945	0.00930142	1.57857e-191	0.00250872	0.00307388	647	0.265916	0.0177573	4.94065645841247e-324
		PBMC-41	211509	355	1.7968	0.000934092	6.75381e-24	0.00150846	0.00186225	600	0.607383	0.00467046	1.82628e-40	0.00261457	0.00307274	836	0.384676	0.010275	7.02263e-238	0.0036896	0.00422923	1266	0.305138	0.0196159	4.94065645841247e-324	0.00566126	0.00632351	190	1.06235	0.000845583	0.389684	0.000775157	0.00103545	356	0.398102	0.00422792	1.49917e-93	0.00151295	0.00186722	593	0.301423	0.00930142	5.30908e-292	0.0025828	0.00303832	1009	0.26865	0.0177573	4.94065645841247e-324
		PBMC-42	86156	156	1.9384	0.000934092	6.82158e-14	0.00153788	0.00211782	237	0.588983	0.00467046	4.67907e-19	0.00241212	0.00312366	353	0.398755	0.010275	8.56373e-93	0.00368165	0.00454671	541	0.320112	0.0196159	9.07005e-237	0.00576272	0.00682955	86	1.18047	0.000845583	0.127123	0.000798498	0.00123261	148	0.406303	0.00422792	8.88846e-38	0.0014524	0.00201763	246	0.306973	0.00930142	1.27635e-117	0.00251002	0.00323467	405	0.264724	0.0177573	4.76162e-260
		PBMC-43	240971	314	1.395	0.000934092	1.98656e-08	0.00116298	0.00145535	578	0.513574	0.00467046	1.10106e-72	0.00220725	0.00260213	866	0.34976	0.010275	0	0.00335878	0.00384087	1326	0.280524	0.0196159	4.94065645841247e-324	0.00521126	0.0058062	203	0.996265	0.000845583	1	0.000730558	0.000966565	369	0.362189	0.00422792	8.61962e-122	0.00137913	0.00169566	641	0.285986	0.00930142	4.94065645841247e-324	0.00245835	0.0028739	1136	0.265484	0.0177573	4.94065645841247e-324
		PBMC-44	178047	246	1.4791	0.000934092	6.79532e-09	0.00121448	0.00156539	402	0.483428	0.00467046	1.07269e-61	0.0020427	0.00248942	621	0.339449	0.010275	2.86083e-237	0.0032193	0.00377274	990	0.28346	0.0196159	4.94065645841247e-324	0.00522019	0.00591671	161	1.06939	0.000845583	0.391694	0.000770021	0.00105514	287	0.38126	0.00422792	3.05971e-84	0.00143095	0.00180945	502	0.303124	0.00930142	1.24926e-244	0.00257851	0.00307686	893	0.28245	0.0177573	4.94065645841247e-324
		PBMC-45	304009	394	1.3875	0.000934092	6.14693e-10	0.00117126	0.00143043	655	0.461312	0.00467046	1.62978e-114	0.00199284	0.00232585	1001	0.320454	0.010275	4.94065645841247e-324	0.00309213	0.00350276	1640	0.27501	0.0196159	4.94065645841247e-324	0.00513728	0.00566138	259	1.00753	0.000845583	0.900656	0.000751379	0.00096222	478	0.37189	0.00422792	1.2537e-147	0.00143461	0.00171967	813	0.287511	0.00930142	4.94065645841247e-324	0.00249379	0.00286431	1402	0.259708	0.0177573	4.94065645841247e-324
		PBMC-46	231170	268	1.2411	0.000934092	0.000579861	0.00102473	0.00130666	510	0.472366	0.00467046	1.62037e-83	0.00201901	0.00240598	783	0.329646	0.010275	1.19778804849523e-318	0.00315436	0.00363246	1241	0.273673	0.0196159	4.94065645841247e-324	0.00507452	0.00567467	166	0.84922	0.000845583	0.0346857	0.000613033	0.000835966	357	0.365267	0.00422792	1.63156e-115	0.00138836	0.00171298	599	0.278578	0.00930142	4.94065645841247e-324	0.00238803	0.00280693	1051	0.256033	0.0177573	4.94065645841247e-324
		PBMC-47	250216	343	1.4675	0.000934092	2.15704e-11	0.00122965	0.00152373	590	0.504867	0.00467046	2.15517e-78	0.00217171	0.00255589	884	0.343839	0.010275	4.94065645841247e-324	0.00330423	0.00377328	1406	0.286458	0.0196159	4.94065645841247e-324	0.00533	0.00591983	235	1.1107	0.000845583	0.113473	0.000822985	0.00106719	457	0.431991	0.00422792	1.21991e-96	0.00166292	0.00200163	722	0.310222	0.00930142	4.94065645841247e-324	0.00267911	0.00310354	1174	0.264227	0.0177573	4.94065645841247e-324
		PBMC-48	139025	208	1.6017	0.000934092	2.80483e-10	0.00129983	0.00171368	343	0.528252	0.00467046	7.62208e-40	0.00221324	0.00274222	506	0.354222	0.010275	7.54096e-176	0.00332988	0.00397036	787	0.288584	0.0196159	4.94065645841247e-324	0.00527322	0.00606932	123	1.0463	0.000845583	0.611568	0.000735352	0.00105552	223	0.37939	0.00422792	1.31793e-66	0.00140053	0.00182874	403	0.311647	0.00930142	9.30558e-186	0.00262297	0.00319559	674	0.273018	0.0177573	4.94065645841247e-324
		PBMC-49	205266	275	1.4343	0.000934092	1.59137e-08	0.00118613	0.00150766	468	0.488168	0.00467046	1.92678e-69	0.00207826	0.00249593	700	0.331893	0.010275	7.28946e-281	0.00316261	0.00367199	1109	0.275426	0.0196159	4.94065645841247e-324	0.00509019	0.00572939	172	0.990957	0.000845583	0.939473	0.000717429	0.000972882	320	0.368728	0.00422792	2.10489e-101	0.00139292	0.00173931	555	0.290688	0.00930142	2.30082e-294	0.00248378	0.00293806	933	0.25597	0.0177573	4.94065645841247e-324
		PBMC-50	186547	254	1.4577	0.000934092	1.48115e-08	0.00119937	0.0015396	435	0.499277	0.00467046	2.91263e-60	0.00211806	0.00256133	626	0.326591	0.010275	2.49195e-260	0.00309835	0.00362871	1013	0.276829	0.0196159	4.94065645841247e-324	0.0051018	0.00577424	182	1.15379	0.000845583	0.0558	0.000839083	0.00112804	336	0.426015	0.00422792	3.44152e-74	0.00161384	0.00200421	557	0.321009	0.00930142	2.1349e-240	0.00274332	0.00324401	923	0.278636	0.0177573	4.94065645841247e-324
		PBMC-51	373628	523	1.4986	0.000934092	4.0435e-18	0.00128245	0.00152496	862	0.493978	0.00467046	6.63713e-122	0.0021558	0.00246621	1318	0.343316	0.010275	4.94065645841247e-324	0.00333999	0.00372292	2047	0.279299	0.0196159	4.94065645841247e-324	0.00524453	0.00572061	369	1.16797	0.000845583	0.00341098	0.000889446	0.00109365	670	0.42414	0.00422792	5.77694e-148	0.00166011	0.00193417	1086	0.312494	0.00930142	4.94065645841247e-324	0.00273654	0.00308451	1810	0.272812	0.0177573	4.94065645841247e-324
		PBMC-52	211848	293	1.4807	0.000934092	2.70253e-10	0.00122931	0.00155071	511	0.51646	0.00467046	3.21074e-63	0.0022077	0.00263032	757	0.347768	0.010275	1.49279e-273	0.00332368	0.00383669	1206	0.290211	0.0196159	4.94065645841247e-324	0.0053768	0.00602235	209	1.16672	0.000845583	0.0274073	0.000857384	0.00112968	387	0.432076	0.00422792	4.92485e-82	0.00164943	0.00201798	615	0.312106	0.00930142	1.36068e-281	0.00267839	0.00314143	1022	0.271676	0.0177573	4.94065645841247e-324
		PBMC-53	292184	401	1.4693	0.000934092	3.9213e-13	0.00124145	0.00151344	658	0.482181	0.00467046	9.41332e-101	0.00208337	0.00243063	973	0.324096	0.010275	4.94065645841247e-324	0.00312443	0.0035457	1617	0.282127	0.0196159	4.94065645841247e-324	0.00526839	0.00580985	252	1.01997	0.000845583	0.750228	0.0007593	0.000975738	478	0.386941	0.00422792	3.15583e-134	0.00149267	0.00178927	840	0.309082	0.00930142	4.94065645841247e-324	0.002684	0.00307577	1433	0.276194	0.0177573	4.94065645841247e-324
		PBMC-54	407510	555	1.458	0.000934092	5.26675e-17	0.00125103	0.00148001	880	0.462365	0.00467046	3.74041e-152	0.00201926	0.00230681	1406	0.335788	0.010275	4.94065645841247e-324	0.0032725	0.00363506	2179	0.27259	0.0196159	4.94065645841247e-324	0.00512549	0.0055758	364	1.05635	0.000845583	0.293206	0.000803849	0.000989825	693	0.402224	0.00422792	1.05809e-175	0.0015764	0.00183192	1122	0.296009	0.00930142	4.94065645841247e-324	0.00259474	0.00291901	1900	0.262567	0.0177573	4.94065645841247e-324
		PBMC-55	279425	375	1.4367	0.000934092	3.08792e-11	0.00120971	0.00148488	640	0.490405	0.00467046	4.71775e-93	0.00211656	0.00247472	954	0.332277	0.010275	4.94065645841247e-324	0.00320125	0.00363746	1487	0.271292	0.0196159	4.94065645841247e-324	0.00505523	0.00559839	246	1.04115	0.000845583	0.515101	0.000773832	0.000997487	467	0.395299	0.00422792	2.74587e-124	0.00152324	0.00182983	799	0.30742	0.00930142	4.94065645841247e-324	0.00266484	0.00306447	1315	0.265024	0.0177573	4.94065645841247e-324
		PBMC-56	176201	266	1.6162	0.000934092	3.2249e-13	0.00133377	0.00170222	429	0.521302	0.00467046	9.17812e-52	0.00220999	0.00267606	630	0.347976	0.010275	1.34867e-227	0.00330212	0.00386533	976	0.282379	0.0196159	4.94065645841247e-324	0.0051979	0.00589677	150	1.00676	0.000845583	0.902181	0.000720564	0.000998883	283	0.379885	0.00422792	1.01648e-83	0.00142455	0.00180439	504	0.30752	0.00930142	2.21038e-238	0.00261638	0.00312094	833	0.266232	0.0177573	4.94065645841247e-324
		PBMC-57	195764	273	1.4929	0.000934092	4.54118e-10	0.0012341	0.00157002	432	0.472488	0.00467046	6.09478e-71	0.00200372	0.00242471	676	0.336071	0.010275	6.00904e-264	0.0031981	0.00372305	1069	0.278379	0.0196159	4.94065645841247e-324	0.00513899	0.00579709	151	0.912195	0.000845583	0.276146	0.000653253	0.000904584	300	0.362462	0.00422792	4.84226e-99	0.00136405	0.00171589	518	0.284477	0.00930142	5.84009e-287	0.00242332	0.00288369	892	0.2566	0.0177573	4.94065645841247e-324
		PBMC-58	402506	531	1.4123	0.000934092	4.40246e-14	0.00120946	0.00143628	929	0.494178	0.00467046	4.25061e-131	0.00216215	0.00246117	1395	0.337302	0.010275	4.94065645841247e-324	0.00328657	0.00365221	2203	0.279019	0.0196159	4.94065645841247e-324	0.00524761	0.00570597	344	1.01072	0.000845583	0.828269	0.00076674	0.00094986	620	0.364328	0.00422792	1.36262e-200	0.00142156	0.00166641	1092	0.291676	0.00930142	4.94065645841247e-324	0.00255466	0.00287857	1871	0.261774	0.0177573	4.94065645841247e-324
		PBMC-59	503259	686	1.4593	0.000934092	1.12069e-20	0.00126307	0.00146897	1126	0.479057	0.00467046	1.23939e-174	0.00210876	0.00237186	1697	0.328177	0.010275	4.94065645841247e-324	0.00321373	0.00353607	2692	0.272693	0.0196159	4.94065645841247e-324	0.00514947	0.00555453	415	0.975214	0.000845583	0.627701	0.000747214	0.000907873	840	0.394786	0.00422792	5.31274e-223	0.00155822	0.00178582	1369	0.292458	0.00930142	4.94065645841247e-324	0.00257824	0.00286807	2310	0.258491	0.0177573	4.94065645841247e-324
		PBMC-60	428802	665	1.6603	0.000934092	1.64737e-33	0.00143527	0.00167321	1097	0.54776	0.00467046	5.99386e-109	0.0024093	0.00271407	1564	0.354975	0.010275	4.94065645841247e-324	0.00346913	0.00383237	2470	0.293651	0.0196159	4.94065645841247e-324	0.0055359	0.00599128	385	1.06181	0.000845583	0.237094	0.000810428	0.000992125	704	0.38832	0.00422792	5.34006e-195	0.00152282	0.00176756	1207	0.302623	0.00930142	4.94065645841247e-324	0.00265845	0.00297797	2045	0.268572	0.0177573	4.94065645841247e-324
		PBMC-61	250989	421	1.7957	0.000934092	5.63247e-28	0.00152106	0.00184535	673	0.574117	0.00467046	9.8489e-57	0.00248285	0.00289155	962	0.373025	0.010275	1.49985e-294	0.00359485	0.00408239	1476	0.299794	0.0196159	4.94065645841247e-324	0.00558533	0.00618763	230	1.08372	0.000845583	0.216456	0.000801808	0.00104271	431	0.406159	0.00422792	2.58768e-107	0.00155901	0.00188708	725	0.310552	0.00930142	4.94065645841247e-324	0.00268238	0.00310637	1180	0.26476	0.0177573	4.94065645841247e-324
		PBMC-62	314238	474	1.6148	0.000934092	3.61042e-22	0.00137575	0.0016504	763	0.519883	0.00467046	1.44472e-91	0.00225903	0.00260644	1128	0.349356	0.010275	4.94065645841247e-324	0.00338353	0.00380498	1846	0.299477	0.0196159	4.94065645841247e-324	0.00561031	0.00614792	262	0.986021	0.000845583	0.853896	0.000735887	0.000941025	484	0.364301	0.00422792	6.0947e-157	0.00140615	0.00168364	846	0.289443	0.00930142	4.94065645841247e-324	0.00251406	0.00287966	1468	0.263082	0.0177573	4.94065645841247e-324
		PBMC-63	355475	481	1.4486	0.000934092	1.60925e-14	0.00123495	0.00147953	812	0.489088	0.00467046	1.54196e-118	0.00213	0.00244674	1262	0.345516	0.010275	4.94065645841247e-324	0.00335731	0.00375121	2004	0.287395	0.0196159	4.94065645841247e-324	0.00539403	0.00588914	311	1.03465	0.000845583	0.544487	0.000780379	0.000977675	568	0.377931	0.00422792	1.4443e-168	0.00146923	0.00173472	975	0.294881	0.00930142	4.94065645841247e-324	0.00257354	0.00292026	1657	0.262505	0.0177573	4.94065645841247e-324
		PBMC-64	405433	541	1.4285	0.000934092	4.72426e-15	0.00122435	0.00145162	926	0.489026	0.00467046	5.18265e-135	0.00213937	0.00243577	1380	0.331266	0.010275	4.94065645841247e-324	0.00322681	0.00358788	2168	0.272603	0.0196159	4.94065645841247e-324	0.00512519	0.00557666	366	1.06759	0.000845583	0.213835	0.000812647	0.00100008	635	0.370449	0.00422792	1.75093e-197	0.00144684	0.00169282	1061	0.28135	0.00930142	4.94065645841247e-324	0.00246203	0.00277906	1818	0.252522	0.0177573	4.94065645841247e-324
		PBMC-65	236649	346	1.5652	0.000934092	7.76351e-15	0.00131216	0.00162442	568	0.513906	0.00467046	2.96568e-71	0.00220703	0.00260567	864	0.355326	0.010275	6.1414e-297	0.00341196	0.00390227	1369	0.29491	0.0196159	4.94065645841247e-324	0.00548334	0.00609874	214	1.06943	0.000845583	0.321977	0.00078723	0.00103384	421	0.420776	0.00422792	1.46657e-95	0.00161324	0.00195716	710	0.322556	0.00930142	6.98881e-303	0.00278386	0.00322889	1176	0.279851	0.0177573	4.94065645841247e-324
		PBMC-66	212872	320	1.6093	0.000934092	2.52662e-15	0.00134314	0.00167717	519	0.522022	0.00467046	5.62596e-62	0.00223304	0.00265686	748	0.34198	0.010275	9.77664e-281	0.00326691	0.00377446	1207	0.289054	0.0196159	4.94065645841247e-324	0.0053555	0.00599822	192	1.06666	0.000845583	0.370666	0.000778923	0.00103888	367	0.407775	0.00422792	1.09996e-90	0.00155228	0.00190959	589	0.297473	0.00930142	4.85579e-298	0.00254822	0.00299933	1024	0.270898	0.0177573	4.94065645841247e-324
[truncated: 26 more columns]
