# Supplementary material for: Novel approach reveals genomic landscapes of single-strand DNA breaks with nucleotide resolution in human cells
Source: Nat Commun. 2019 Dec 20;10:5799. doi: 10.1038/s41467-019-13602-7 (PMC6925131; doi:10.1038/s41467-019-13602-7)
Supplement: Supplementary file 19 — Supplementary Data 18 [file 41467_2019_13602_MOESM19_ESM.xlsx]

## Sheet: Sheet1
D18. Intersection between SSBs overlapping SNPs and regulatory regions, exons, introns, genes and various chromatin factors and histone modifications (SSiNGLe-ILM)
D18.1. Average odds ratios of enrichment in regulatory regions, exons, introns and genes for the SSBs overlapping SNPs
Date Set	Insulators	Promoter	Enhancer	Exon	Intron	Gene
SSBs overlapping common SNPs	1.1856	1.26912	1.25395	1.05837	1.29613	1.25623
SSBs overlapping low SNPs	1.24584	1.25286	1.26634	1.04465	1.27393	1.2405
SSBs overlapping rare SNPs	1.2068	1.24752	1.20887	1.01933	1.23649	1.21865
Average of K562 ( based on Illumina data (B1, B2 and non-formaldehyde)	2.35189	3.46484	2.24758	2.24095	1.19284	1.27421
D18.2.Average odds ratios of enrichment in various chromatin factors and histone modifications for the SSBs overlapping SNPs
Date Set	CTCF	Ezh2 (39875)	H2az	H3K27ac	H3K27me3	H3K36me3	H3K4me1	H3K4me2	H3K4me3	H3K79me2	H3K9ac	H3K9me1	H3K9me3	H4K20me1	HDAC1 (SC-6298)	HDAC2 (A300-705A)	HDAC6 (A301-341A)
SSBs overlapping common SNPs	1.81479	2.10206	2.10736	1.93725	2.10727	2.21778	2.05866	1.87345	1.95828	2.20185	1.9958	2.04957	2.29886	2.00497	1.87878	1.9702	2.00094
SSBs overlapping low SNPs	1.79235	2.08283	2.10001	1.90687	2.08378	2.15738	2.05024	1.85668	1.92116	2.1497	1.94953	2.02082	2.25396	1.98014	1.86539	1.95683	1.98974
SSBs overlapping rare SNPs	1.74989	2.02773	2.055	1.84356	2.02432	2.08387	1.98184	1.79424	1.86184	2.06658	1.88305	1.96143	2.21391	1.9298	1.82317	1.91032	1.95256
Average of K562 ( based on Illumina data (B1, B2 and non-formaldehyde)	1.88117	0.971252	1.21274	1.77656	0.938735	0.951164	1.27113	1.93558	1.73935	1.1208	1.60472	1.08511	0.601139	1.08013	1.41569	1.30083	1.13355
