# Supplementary material for: Novel approach reveals genomic landscapes of single-strand DNA breaks with nucleotide resolution in human cells
Source: Nat Commun. 2019 Dec 20;10:5799. doi: 10.1038/s41467-019-13602-7 (PMC6925131; doi:10.1038/s41467-019-13602-7)
Supplement: Supplementary file 20 — Supplementary Data 19 [file 41467_2019_13602_MOESM20_ESM.xlsx]

## Sheet: Sheet1
D19. Overlap between SSBs and Top2A cleavage cluster regions (CCRs)
Method	SampleID	Number of SSBs	Map.to.DMSO.CCR
			Number of SSBs mapped to CCRs	Odds.ratio	Expected.Ratio	Pvalue	95% Confidence Interval_Low	95% Confidence Interval_High
SSiNGLe-ILM	Imatinib _6h.B1	341644	8993	1.60996	0.0163499	<2.2E-16	0.0257885	0.026865
	Imatinib _12h.B1	352396	8713	1.51224	0.0163499	<2.2E-16	0.0242148	0.0252431
	Imatinib _24h.B1	422750	10450	1.51188	0.0163499	<2.2E-16	0.0242531	0.0251916
	Imatinib _36h.B1	490883	12494	1.55671	0.0163499	<2.2E-16	0.0250133	0.0258965
	Imatinib _48h.B1	274927	6982	1.55327	0.0163499	<2.2E-16	0.0248109	0.0259908
	10074_G5_6h.B1	449737	11950	1.62515	0.0163499	<2.2E-16	0.026103	0.0270453
	10074_G5_12h.B1	239116	5794	1.48202	0.0163499	<2.2E-16	0.0236183	0.0248551
	10074_G5_24h.B1	173289	4436	1.56568	0.0163499	<2.2E-16	0.0248603	0.0263533
	10074_G5_36h.B1	731556	18579	1.55331	0.0163499	<2.2E-16	0.0250372	0.0257596
	10074_G5_48h.B1	321331	8390	1.59696	0.0163499	<2.2E-16	0.0255615	0.0266674
	YM_155_6h.B1	353192	9220	1.59663	0.0163499	<2.2E-16	0.0255814	0.0266359
	YM_155_12h.B1	394839	9351	1.44851	0.0163499	<2.2E-16	0.023211	0.0241621
	YM_155_24h.B1	522405	13022	1.52459	0.0163499	<2.2E-16	0.0245059	0.0253534
	YM_155_36h.B1	369528	9531	1.57752	0.0163499	<2.2E-16	0.0252836	0.0263085
	YM_155_48h.B1	622180	16031	1.5759	0.0163499	<2.2E-16	0.0253736	0.0261626
	Talazoparib _6h.B1	383946	10077	1.60526	0.0163499	<2.2E-16	0.0257425	0.0267564
	Talazoparib _12h.B1	300743	7411	1.50718	0.0163499	<2.2E-16	0.0240911	0.0252026
	Talazoparib _24h.B1	147970	3711	1.53391	0.0163499	<2.2E-16	0.0242886	0.0258889
	Talazoparib _36h.B1	398351	10122	1.55412	0.0163499	<2.2E-16	0.0249233	0.0259032
	Talazoparib _48h.B1	819154	21247	1.58641	0.0163499	<2.2E-16	0.0255946	0.0262842
	SN_38 _6h.B1	413699	10763	1.59123	0.0163499	<2.2E-16	0.0255335	0.0265061
	SN_38 _12h.B1	361743	9212	1.55753	0.0163499	<2.2E-16	0.0249547	0.0259842
	SN_38 _24h.B1	395883	9975	1.5411	0.0163499	<2.2E-16	0.0247109	0.0256898
	SN_38 _36h.B1	694510	17531	1.54387	0.0163499	<2.2E-16	0.0248746	0.0256139
	SN_38 _48h.B1	740009	19034	1.57317	0.0163499	<2.2E-16	0.0253618	0.0260845
	Etoposide _6h.B1	485551	12750	1.60605	0.0163499	<2.2E-16	0.0258109	0.0267125
	Etoposide _12h.B1	236285	6338	1.64059	0.0163499	<2.2E-16	0.0261758	0.0274829
	Etoposide _24h.B1	329948	8230	1.52559	0.0163499	<2.2E-16	0.0244139	0.0254812
	Etoposide _36h.B1	497082	12909	1.58836	0.0163499	<2.2E-16	0.0255292	0.0264155
	Etoposide _48h.B1	471823	12151	1.57513	0.0163499	<2.2E-16	0.0253032	0.0262093
	Romidespin _6h.B1	229184	5743	1.53263	0.0163499	<2.2E-16	0.0244224	0.0257066
	Romidespin _12h.B1	315328	8229	1.59613	0.0163499	<2.2E-16	0.025543	0.026659
	Romidespin _24h.B1	342630	8780	1.5673	0.0163499	<2.2E-16	0.0250988	0.0261599
	Romidespin _36h.B1	704276	18283	1.58777	0.0163499	<2.2E-16	0.0255899	0.026334
	Romidespin _48h.B1	432354	11586	1.639	0.0163499	<2.2E-16	0.0263181	0.0272832
	DMSO _6h.B1	279405	7222	1.58091	0.0163499	<2.2E-16	0.0252625	0.0264429
	DMSO _12h.B1	237841	5809	1.49382	0.0163499	<2.2E-16	0.0238072	0.0250522
	DMSO _24h.B1	530502	13218	1.52392	0.0163499	<2.2E-16	0.0244982	0.025339
	DMSO _36h.B1	826219	20879	1.5456	0.0163499	<2.2E-16	0.0249332	0.0256112
	DMSO _48h.B1	557060	14439	1.58533	0.0163499	<2.2E-16	0.0255043	0.0263406
	Imatinib _6h.B2	405065	10245	1.54693	0.0163499	<2.2E-16	0.0248109	0.0257804
	Imatinib _12h.B2	198480	5079	1.56511	0.0163499	<2.2E-16	0.0248992	0.0262937
	Imatinib _24h.B2	292702	7561	1.57993	0.0163499	<2.2E-16	0.02526	0.0264128
	Imatinib _36h.B2	172497	4488	1.59131	0.0163499	<2.2E-16	0.0252717	0.02678
	Imatinib _48h.B2	240999	6293	1.59708	0.0163499	<2.2E-16	0.0254791	0.0267566
	10074_G5_6h.B2	343081	8929	1.5918	0.0163499	<2.2E-16	0.0254957	0.0265642
	10074_G5_12h.B2	292961	7460	1.55744	0.0163499	<2.2E-16	0.0248967	0.026041
	10074_G5_24h.B2	458579	11640	1.55247	0.0163499	<2.2E-16	0.0249294	0.0258421
	10074_G5_36h.B2	126089	3121	1.51391	0.0163499	<2.2E-16	0.0239018	0.0256249
	10074_G5_48h.B2	144540	3823	1.61771	0.0163499	<2.2E-16	0.0256282	0.0272897
	YM_155_6h.B2	336625	8545	1.55256	0.0163499	<2.2E-16	0.0248556	0.0259213
	YM_155_12h.B2	242604	6260	1.57819	0.0163499	<2.2E-16	0.0251761	0.026442
	YM_155_24h.B2	190975	5060	1.62053	0.0163499	<2.2E-16	0.0257799	0.0272258
	YM_155_36h.B2	558023	14223	1.55892	0.0163499	<2.2E-16	0.0250763	0.0259051
	YM_155_48h.B2	113708	2948	1.5857	0.0163499	<2.2E-16	0.0250101	0.0268663
	Talazoparib _6h.B2	299100	7816	1.59828	0.0163499	<2.2E-16	0.0255629	0.0267097
	Talazoparib _12h.B2	309229	7654	1.51388	0.0163499	<2.2E-16	0.0242071	0.0253056
	Talazoparib _24h.B2	139655	3512	1.53809	0.0163499	<2.2E-16	0.0243328	0.0259824
	Talazoparib _36h.B2	482256	12496	1.58481	0.0163499	<2.2E-16	0.025465	0.0263638
	Talazoparib _48h.B2	104335	2725	1.59742	0.0163499	<2.2E-16	0.0251585	0.0271036
	SN_38 _6h.B2	92454	2424	1.60358	0.0163499	<2.2E-16	0.025198	0.0272688
	SN_38 _12h.B2	239731	6015	1.5346	0.0163499	<2.2E-16	0.0244682	0.0257246
	SN_38 _24h.B2	237799	6112	1.57202	0.0163499	<2.2E-16	0.02507	0.0263463
	SN_38 _36h.B2	120504	3135	1.59118	0.0163499	<2.2E-16	0.0251242	0.0269301
	SN_38 _48h.B2	122491	3283	1.63927	0.0163499	<2.2E-16	0.0259047	0.0277218
	Etoposide _6h.B2	154910	4093	1.61602	0.0163499	<2.2E-16	0.0256288	0.0272326
	Etoposide _12h.B2	333791	8716	1.59708	0.0163499	<2.2E-16	0.0255738	0.0266588
	Etoposide _24h.B2	86809	2212	1.55849	0.0163499	<2.2E-16	0.0244431	0.0265512
	Etoposide _36h.B2	810987	20314	1.53202	0.0163499	<2.2E-16	0.0247095	0.0253909
	Etoposide _48h.B2	808459	20969	1.58637	0.0163499	<2.2E-16	0.0255916	0.0262858
	Romidespin _6h.B2	232194	5902	1.55465	0.0163499	<2.2E-16	0.024782	0.0260667
	Romidespin _12h.B2	349365	8826	1.54514	0.0163499	<2.2E-16	0.0247451	0.0257887
	Romidespin _24h.B2	338819	8931	1.61219	0.0163499	<2.2E-16	0.0258224	0.0269042
	Romidespin _36h.B2	381948	10105	1.61814	0.0163499	<2.2E-16	0.0259498	0.0269704
	Romidespin _48h.B2	224642	5980	1.62815	0.0163499	<2.2E-16	0.0259584	0.0272942
	DMSO _6h.B2	269378	6904	1.56755	0.0163499	<2.2E-16	0.0250359	0.0262332
	DMSO _12h.B2	353138	8978	1.55496	0.0163499	<2.2E-16	0.0249068	0.025948
	DMSO _24h.B2	400216	10200	1.5588	0.0163499	<2.2E-16	0.0250002	0.0259792
	DMSO _36h.B2	308518	7902	1.56654	0.0163499	<2.2E-16	0.0250582	0.0261763
	DMSO _48h.B2	412664	10810	1.60219	0.0163499	<2.2E-16	0.0257105	0.0266875
	Etoposide _6h.non_formaldehyde	759873	20289	1.63306	0.0163499	<2.2E-16	0.0263392	0.0270654
	Etoposide _12h.non_formaldehyde	389532	10223	1.60516	0.0163499	<2.2E-16	0.0257445	0.0267512
	Etoposide _24h.non_formaldehyde	293516	7568	1.577	0.0163499	<2.2E-16	0.0252136	0.0263637
	Etoposide _36h.non_formaldehyde	667367	17292	1.58476	0.0163499	<2.2E-16	0.0255309	0.0262948
	Etoposide _48h.non_formaldehyde	577211	14529	1.53952	0.0163499	<2.2E-16	0.0247684	0.0255784
	Romidespin _6h.non_formaldehyde	470581	11755	1.52782	0.0163499	<2.2E-16	0.0245357	0.0254297
	Romidespin _12h.non_formaldehyde	210219	5348	1.55598	0.0163499	<2.2E-16	0.0247712	0.0261222
	Romidespin _24h.non_formaldehyde	439467	11232	1.5632	0.0163499	<2.2E-16	0.0250936	0.0260291
	Romidespin _36h.non_formaldehyde	465576	12208	1.60375	0.0163499	<2.2E-16	0.0257642	0.0266843
	Romidespin _48h.non_formaldehyde	543233	14185	1.59708	0.0163499	<2.2E-16	0.0256897	0.0265397
	DMSO _6h.non_formaldehyde	445233	11029	1.51507	0.0163499	<2.2E-16	0.0243167	0.0252321
	DMSO _12h.non_formaldehyde	430128	10945	1.55633	0.0163499	<2.2E-16	0.0249773	0.0259209
	DMSO _24h.non_formaldehyde	502173	12395	1.50965	0.0163499	<2.2E-16	0.0242553	0.0251156
	DMSO _36h.non_formaldehyde	428694	10771	1.53671	0.0163499	<2.2E-16	0.0246587	0.025598
	DMSO _48h.non_formaldehyde	612366	15642	1.5623	0.0163499	<2.2E-16	0.0251498	0.0259418
SSiNGLe-SMS	Helicos.Merged.all	4595049	125782	1.67	0.0163499	<2.2E-16	0.0272244	0.027523
